# Supplementary material for: Carbon price prediction based on a scaled PCA approach
Source: PLoS One. 2024 Jan 2;19(1):e0296105. doi: 10.1371/journal.pone.0296105 (PMC10760667; doi:10.1371/journal.pone.0296105)
Supplement: S1 File — (XLS) [file pone.0296105.s001.xls]

## Sheet: shenzhen
indicator	close price	monmentum rule(MOM)					filtering rule（FR）																				moving average（MA）						oscillator trading rule（OSCI）
frequency	day	k=1	k=3	k=6	k=9	k=12	Sbuy(k=1,η=5)	Ssell(k=1,η=5)	Sbuy(k=1,η=10)	Ssell(k=1,η=10)	Sbuy(k=3,η=5)	Ssell(k=3,η=5)	Sbuy(k=3,η=10)	Ssell(k=3,η=10)	Sbuy(k=6,η=5)	Ssell(k=6,η=5)	Sbuy(k=6,η=10)	Ssell(k=6,η=10)	Sbuy(k=9,η=5)	Ssell(k=9,η=5)	Sbuy(k=9,η=10)	Ssell(k=9,η=10)	Sbuy(k=12,η=5)	Ssell(k=12,η=5)	Sbuy(k=12,η=10)	Ssell(k=12,η=10)	SMA(s=1,l=9)	SMA(s=1,l=12)	SMA(s=3,l=9)	SMA(s=3,l=12)	SMA(s=6,l=9)	SMA(s=6,l=12)	Sbuy(RISk=1,η=5)	Ssell(RISk=1,η=5)	Sbuy(RISk=3,η=5)	Ssell(RISk=3,η=5)	Sbuy(RISk=6,η=5)	Ssell(RISk=6,η=5)	Sbuy(RISk=9,η=5)	Ssell(RISk=9,η=5)	Sbuy(RISk=12,η=5)	Ssell(RISk=12,η=5)	Sbuy(RISk=1,η=10)	Ssell(RISk=1,η=10)	Sbuy(RISk=3,η=10)	Ssell(RISk=3,η=10)	Sbuy(RISk=6,η=10)	Ssell(RISk=6,η=10)	Sbuy(RISk=9,η=10)
2013-08-05	38																																0	1	0	1	0	1	0	1	1	0	0	1	0	1	0	1	1
2013-08-06																																	0	1	0	1	0	1	0	1	0	1	0	1	0	1	0	1	0
2013-08-07		0					0	1	0	1																							1	0	0	1	0	1	0	1	1	0	1	0	1	0	0	1	1
2013-08-08	40	1					1	1	1	1																							1	0	0	1	0	1	0	1	1	0	1	0	1	0	1	0	1
2013-08-09	40	1	1				1	0	1	0	1	0	0	0																			0	1	0	1	0	1	0	1	1	0	0	1	0	1	0	1	1
2013-08-12	42	1	1				0	0	0	0	0	0	0	0																			0	1	0	1	0	1	0	1	0	1	0	1	0	1	0	1	0
2013-08-13		1	1				1	0	0	0	1	0	0	0																			0	1	0	1	0	1	0	1	0	1	0	1	0	1	0	1	0
2013-08-14	42	0	0	0			0	1	0	1	0	1	0	1	0	1	0	1															1	0	0	1	0	1	0	1	0	1	1	0	0	1	0	1	0
2013-08-15	43	1	1	1			1	0	1	0	1	0	0	0	1	0	0	0									1		1		1		1	0	1	0	0	1	0	1	0	1	1	0	1	0	1	0	1
2013-08-16		1	1	1			0	0	0	0	0	0	0	0	1	0	0	0									0		1		1		1	0	1	0	1	0	1	0	1	0	1	0	1	0	1	0	1
2013-08-19		0	1	0	0		0	1	0	1	0	1	0	1	0	1	0	1	0	1	0	1					0		0		0		0	1	0	1	0	1	0	1	0	1	0	1	1	0	1	0	1
2013-08-20	43	1	0	0	1		1	1	1	1	0	1	0	1	0	1	0	1	0	1	0	1					1	1	0	0	0	0	1	0	1	0	1	0	1	0	1	0	1	0	1	0	1	0	1
2013-08-21		1	1	1	1	0	1	0	1	0	0	0	0	0	0	0	0	0	1	0	0	0					0	0	0	0	0	1	0	1	1	0	1	0	1	0	1	0	0	1	1	0	1	0	1
2013-08-22	45	0	1	1	0	1	0	1	0	1	0	1	0	1	0	1	0	1	0	1	0	1	0	1	0	1	1	1	1	1	0	0	1	0	1	0	1	0	1	0	1	0	1	0	1	0	1	0	1
2013-08-23	48	1	1	1	1	1	1	0	1	0	0	0	0	0	1	0	0	0	1	0	1	0	1	0	1	0	1	1	1	1	0	0	1	0	1	0	1	0	1	0	1	0	1	0	1	0	1	0	1
2013-08-26		1	1	1	1	0	1	0	0	0	1	0	1	0	1	0	1	0	1	0	1	0	1	0	1	0	0	0	1	1	0	0	0	1	0	1	0	1	0	1	0	1	0	1	0	1	0	1	0
2013-08-27		0	1	1	1	0	0	1	0	1	0	1	0	1	0	1	0	1	0	1	0	1	0	1	0	1	0	0	0	0	1	1	0	1	0	1	0	1	0	1	0	1	0	1	0	1	0	1	0
2013-08-28	50	1	0	1	0	1	1	1	1	1	0	1	0	1	0	1	0	1	0	1	0	1	0	1	0	1	1	1	0	0	1	1	1	0	0	1	0	1	0	1	0	1	1	0	0	1	0	1	0
2013-08-29	55	1	1	1	1	1	1	0	1	0	0	0	0	0	1	0	1	0	1	0	1	0	1	0	1	0	1	1	1	1	1	1	1	0	0	1	0	1	0	1	0	1	1	0	0	1	0	1	0
2013-08-30		1	1	1	1	0	1	0	1	0	1	0	1	0	1	0	1	0	1	0	1	0	1	0	1	0	0	0	1	1	0	1	0	1	0	1	0	1	0	1	0	1	0	1	0	1	0	1	0
2013-08-31		0	1	0	1	0	0	1	0	1	0	1	0	1	0	1	0	1	0	1	0	1	0	1	0	1	0	0	0	0	0	0	1	0	1	0	1	0	1	0	1	0	1	0	1	0	1	0	1
2013-09-02	68	1	0	0	0	1	1	1	1	1	0	1	0	1	0	1	0	1	0	1	0	1	0	1	0	1	1	1	0	0	0	1	0	1	0	1	0	1	0	1	0	1	0	1	0	1	0	1	0
2013-09-03		1	1	1	1	1	1	0	1	0	1	0	1	0	1	0	1	0	1	0	1	0	1	0	1	0	0	0	0	0	1	1	0	1	0	1	0	1	0	1	0	1	0	1	0	1	0	1	0
2013-09-04	72	0	1	1	0	1	0	1	0	1	0	1	0	1	0	1	0	1	0	1	0	1	0	1	0	1	1	1	1	1	1	1	0	1	0	1	0	1	0	1	0	1	0	1	0	1	0	1	0
2013-09-05		1	1	1	1	1	1	0	1	0	1	0	0	0	1	0	1	0	1	0	1	0	1	0	1	0	0	0	0	0	0	0	1	0	0	1	0	1	0	1	0	1	1	0	0	1	0	1	0
2013-09-06	78	0	0	0	1	1	0	1	0	1	0	1	0	1	0	1	0	1	0	1	0	1	0	1	0	1	1	1	1	1	1	1	0	1	0	1	0	1	0	1	0	1	0	1	0	1	0	1	0
2013-09-09	87	1	1	1	1	1	1	0	1	0	1	0	0	0	1	0	1	0	1	0	1	0	1	0	1	0	1	1	1	1	1	1	0	1	0	1	0	1	0	1	0	1	0	1	0	1	0	1	0
2013-09-10	92.95	1	1	1	1	1	1	0	1	0	1	0	1	0	1	0	1	0	1	0	1	0	1	0	1	0	1	1	1	1	1	1	0	1	0	1	0	1	0	1	0	1	0	1	0	1	0	1	0
2013-09-11	90	1	1	1	1	1	1	0	0	0	1	0	1	0	1	0	1	0	1	0	1	0	1	0	1	0	1	1	1	1	1	1	0	1	0	1	0	1	0	1	0	1	0	1	0	1	0	1	0
2013-09-12	88	0	1	1	1	1	0	0	0	0	1	0	1	0	1	0	1	0	1	0	1	0	1	0	1	0	1	1	1	1	1	1	0	1	0	1	0	1	0	1	0	1	0	1	0	1	0	1	0
2013-09-13	85	0	1	1	1	1	0	0	0	0	0	1	0	0	1	1	1	0	1	1	1	0	1	1	1	0	1	1	1	1	1	1	1	0	0	1	0	1	0	1	0	1	1	0	0	1	0	1	0
2013-09-16	83	0	0	1	1	1	0	0	0	0	0	1	0	0	1	1	0	0	1	1	1	0	1	1	1	0	1	1	1	1	1	1	1	0	0	1	0	1	0	1	0	1	1	0	1	0	0	1	0
2013-09-17	80	0	0	1	1	1	0	0	0	0	0	1	0	0	1	1	0	1	1	1	1	1	1	1	1	1	1	1	1	1	1	1	1	0	1	0	1	0	1	0	0	1	1	0	1	0	1	0	1
2013-09-18	75	0	0	0	1	1	0	0	0	0	0	1	0	0	0	1	0	1	1	1	1	1	1	1	1	1	0	1	0	1	0	1	0	1	1	0	1	0	0	1	0	1	0	1	1	0	1	0	1
2013-09-19		0	0	0	1	1	0	1	0	0	0	1	0	1	0	1	0	1	0	1	0	1	1	1	1	1	0	0	0	0	0	0	1	0	1	0	1	0	1	0	1	0	1	0	1	0	1	0	1
2013-09-20		0	0	0	0	0	0	1	0	1	0	1	0	1	0	1	0	1	0	1	0	1	0	1	0	1	0	0	0	0	0	0	1	0	1	0	1	0	1	0	1	0	1	0	1	0	1	0	1
2013-09-22	74	1	0	0	0	1	1	1	1	1	0	1	0	1	0	1	0	1	0	1	0	1	0	1	0	1	1	1	0	0	0	0	1	0	1	0	1	0	1	0	1	0	1	0	1	0	1	0	1
2013-09-23	70	1	0	0	0	0	1	0	1	0	0	0	0	0	0	1	0	1	0	1	0	1	0	1	0	1	1	1	0	0	0	0	0	1	0	1	0	1	0	1	0	1	0	1	0	1	0	1	0
2013-09-24	72	0	1	0	0	0	0	1	0	0	0	1	0	0	0	1	0	1	0	1	0	1	0	1	0	1	1	1	1	1	0	0	1	0	1	0	1	0	0	1	0	1	1	0	1	0	1	0	1
2013-09-25	66	1	1	0	0	0	0	0	0	0	0	0	0	0	0	1	0	1	0	1	0	1	0	1	0	1	1	1	1	1	0	0	1	0	1	0	1	0	0	1	0	1	1	0	1	0	1	0	1
2013-09-26	72	0	0	0	0	0	0	1	0	0	0	1	0	1	0	1	0	1	0	1	0	1	0	1	0	1	1	1	1	1	1	0	1	0	1	0	1	0	1	0	1	0	1	0	1	0	1	0	1
2013-09-27	79.2	1	1	1	0	0	1	0	0	0	1	0	0	0	1	0	0	0	1	1	0	1	1	1	0	1	1	1	1	1	1	1	0	1	1	0	1	0	1	0	1	0	0	1	1	0	1	0	1
2013-09-29	71.28	1	1	1	0	0	1	0	1	0	1	0	1	0	1	0	1	0	1	0	1	0	1	1	1	1	1	1	1	1	1	1	1	0	1	0	1	0	1	0	1	0	1	0	1	0	1	0	1
2013-09-30	64.16	0	1	0	0	0	0	1	0	1	1	1	0	1	1	1	0	1	1	1	0	1	1	1	0	1	1	1	1	1	1	1	0	1	1	0	1	0	1	0	1	0	0	1	1	0	1	0	1
2013-10-01		0	0	0	1	0	0	1	0	0	0	1	0	1	0	1	0	1	0	1	0	1	0	1	0	1	0	0	0	0	0	1	1	0	1	0	1	0	1	0	1	0	1	0	1	0	1	0	1
2013-10-02		0	0	0	1	0	0	1	0	1	0	1	0	1	0	1	0	1	0	1	0	1	0	1	0	1	0	0	0	0	0	1	1	0	1	0	1	0	1	0	1	0	1	0	1	0	1	0	1
2013-10-03		1	0	0	0	1	1	1	1	1	0	1	0	1	0	1	0	1	0	1	0	1	0	1	0	1	0	0	0	0	0	0	1	0	1	0	1	0	1	0	1	0	1	0	1	0	1	0	1
2013-10-04		1	0	0	0	1	1	1	1	1	0	1	0	1	0	1	0	1	0	1	0	1	0	1	0	1	0	0	0	0	0	0	1	0	1	0	1	0	1	0	1	0	1	0	1	0	1	0	1
2013-10-07		1	1	0	0	0	1	1	1	1	1	1	1	1	0	1	0	1	0	1	0	1	0	1	0	1	0	0	0	0	0	0	1	0	1	0	1	0	1	0	1	0	1	0	1	0	1	0	1
2013-10-08	70.57	1	1	0	0	1	1	1	1	1	1	1	1	1	0	1	0	1	0	1	0	1	0	1	0	1	1	1	0	0	0	0	0	1	0	1	0	1	0	1	0	1	0	1	0	1	1	0	1
2013-10-09	77.62	1	1	1	0	1	1	0	1	0	1	0	1	0	1	0	0	0	1	1	0	1	1	1	0	1	1	1	1	1	0	0	0	1	0	1	0	1	0	1	0	1	0	1	0	1	0	1	1
2013-10-10	75	1	1	1	0	1	1	0	0	0	1	0	0	0	1	0	0	0	1	0	1	0	1	0	1	0	1	1	1	1	1	0	1	0	1	0	1	0	1	0	1	0	1	0	1	0	1	0	1
2013-10-11	82.5	0	1	1	1	1	0	0	0	0	1	0	0	0	1	0	0	0	1	0	1	0	1	1	1	0	1	1	1	1	1	1	0	1	0	1	0	1	0	1	0	1	0	1	0	1	0	1	0
2013-10-12	90.75	1	1	1	1	1	1	0	1	0	1	0	1	0	1	0	1	0	1	0	1	0	1	0	1	0	1	1	1	1	1	1	1	0	1	0	1	0	1	0	1	0	1	0	1	0	1	0	1
2013-10-14	99.8	1	1	1	1	1	1	0	1	0	1	0	1	0	1	0	1	0	1	0	1	0	1	0	1	0	1	1	1	1	1	1	0	1	0	1	0	1	0	1	0	1	0	1	0	1	0	1	0
2013-10-15	109	1	1	1	1	1	1	0	0	0	1	0	1	0	1	0	1	0	1	0	1	0	1	0	1	0	1	1	1	1	1	1	1	0	0	1	0	1	0	1	0	1	1	0	0	1	0	1	0
2013-10-16	119	1	1	1	1	1	1	0	0	0	1	0	1	0	1	0	1	0	1	0	1	0	1	0	1	0	1	1	1	1	1	1	1	0	1	0	1	0	1	0	1	0	1	0	1	0	1	0	1
2013-10-17	130.9	1	1	1	1	1	1	0	0	0	1	0	1	0	1	0	1	0	1	0	1	0	1	0	1	0	1	1	1	1	1	1	1	0	1	0	1	0	1	0	1	0	1	0	1	0	1	0	1
2013-10-18	117.81	1	1	1	1	1	1	0	1	0	1	0	1	0	1	0	1	0	1	0	1	0	1	0	1	0	1	1	1	1	1	1	0	1	1	0	1	0	1	0	1	0	0	1	1	0	1	0	1
2013-10-21	106.3	0	1	1	1	1	0	1	0	1	1	1	0	1	1	1	1	1	1	1	1	1	1	1	1	1	1	1	1	1	1	1	0	1	0	1	0	1	0	1	0	1	0	1	0	1	0	1	1
2013-10-22	95.67	0	0	1	1	1	0	1	0	0	0	1	0	1	1	1	1	1	1	1	1	1	1	1	1	1	0	0	1	1	1	1	1	0	1	0	1	0	1	0	1	0	1	0	1	0	1	0	1
2013-10-23	86.5	0	0	0	1	1	0	1	0	1	0	1	0	1	0	1	0	1	1	1	1	1	1	1	1	1	0	0	0	0	1	1	1	0	1	0	1	0	1	0	1	0	1	0	1	0	1	0	1
2013-10-24	80	0	0	0	1	1	0	1	0	0	0	1	0	1	0	1	0	1	0	1	0	1	1	1	1	1	0	0	0	0	0	1	1	0	1	0	1	0	1	0	1	0	1	0	1	0	1	0	1
2013-10-25	80	0	0	0	0	1	0	1	0	0	0	1	0	1	0	1	0	1	0	1	0	1	1	1	0	1	0	0	0	0	0	0	1	0	1	0	1	0	1	0	1	0	1	0	1	0	1	0	1
2013-10-28	80	1	0	0	0	0	0	0	0	0	0	1	0	1	0	1	0	1	0	1	0	1	1	1	0	1	0	0	0	0	0	0	0	1	1	0	1	0	1	0	1	0	0	1	1	0	1	0	1
2013-10-29	75	1	0	0	0	0	0	0	0	0	0	1	0	0	0	1	0	1	0	1	0	1	0	1	0	1	0	0	0	0	0	0	1	0	1	0	1	0	1	0	1	0	1	0	1	0	1	0	1
2013-10-30	80	0	0	0	0	0	0	1	0	0	0	1	0	0	0	1	0	1	0	1	0	1	0	1	0	1	0	0	0	0	0	0	0	1	0	1	1	0	1	0	1	0	0	1	0	1	1	0	1
2013-10-31	83	1	1	0	0	0	1	0	0	0	1	0	0	0	1	1	0	1	1	1	0	1	1	1	0	1	0	0	0	0	0	0	1	0	1	0	1	0	1	0	1	0	1	0	1	0	1	0	1
2013-11-01	80	1	1	0	0	0	0	0	0	0	1	0	1	0	1	0	1	0	1	1	1	1	1	1	1	1	0	0	0	0	0	0	0	1	1	0	1	0	1	0	1	0	0	1	1	0	1	0	1
2013-11-04		0	1	1	0	0	0	0	0	0	1	0	0	0	1	0	0	0	1	1	0	1	1	1	0	1	0	0	0	0	0	0	0	1	1	0	1	0	1	0	1	0	0	1	1	0	1	0	1
2013-11-05	80	0	0	0	0	0	0	1	0	1	0	1	0	1	0	1	0	1	0	1	0	1	0	1	0	1	1	1	0	0	0	0	0	1	0	1	1	0	1	0	1	0	0	1	0	1	1	0	1
2013-11-06		1	0	1	0	0	1	0	1	0	0	0	0	0	1	0	0	0	1	1	0	0	1	1	0	1	0	0	0	0	0	0	1	0	1	0	1	0	1	0	1	0	1	0	1	0	1	0	1
2013-11-07	80	0	0	0	0	0	0	1	0	1	0	1	0	1	0	1	0	1	0	1	0	1	0	1	0	1	1	1	0	0	0	0	1	0	1	0	1	0	1	0	1	0	1	0	1	0	1	0	1
2013-11-08	78	1	1	1	1	0	1	0	1	0	0	0	0	0	0	0	0	0	1	0	0	0	1	1	0	1	1	1	0	0	0	0	1	0	1	0	1	0	1	0	1	0	1	0	1	0	1	0	1
2013-11-11	80	0	0	0	0	1	0	0	0	0	0	0	0	0	0	1	0	0	0	1	0	0	0	1	0	0	1	1	1	1	0	0	0	1	1	0	1	0	1	0	1	0	0	1	1	0	1	0	1
2013-11-12	80	1	1	1	1	1	0	0	0	0	0	0	0	0	0	0	0	0	1	0	0	0	1	0	0	0	1	1	1	1	1	1	0	1	1	0	1	0	1	0	1	0	0	1	1	0	1	0	1
2013-11-13	75	1	1	1	1	0	0	0	0	0	0	0	0	0	0	0	0	0	0	0	0	0	1	0	0	0	1	1	1	1	1	0	1	0	1	0	1	0	1	0	1	0	1	0	1	0	1	0	1
2013-11-14	72	0	0	0	0	0	0	1	0	0	0	1	0	0	0	1	0	0	0	1	0	0	0	1	0	0	1	1	1	1	1	1	0	1	1	0	1	0	1	0	1	0	0	1	1	0	1	0	1
2013-11-15	80	0	0	1	0	1	0	0	0	0	0	1	0	1	0	1	0	1	0	1	0	1	0	1	0	1	1	1	1	1	1	1	0	1	0	1	0	1	1	0	1	0	0	1	0	1	1	0	1
2013-11-18	75	1	1	1	1	0	1	0	1	0	1	0	1	0	1	0	1	0	1	0	1	0	1	0	1	0	1	1	1	1	1	1	0	1	0	1	0	1	0	1	0	1	0	1	0	1	0	1	0
2013-11-19	67.5	0	1	0	0	0	0	1	0	0	0	1	0	0	0	1	0	0	0	1	0	0	0	1	0	0	0	1	0	1	0	1	1	0	0	1	0	1	0	1	0	1	1	0	0	1	0	1	0
2013-11-20	60.75	0	0	0	1	1	0	1	0	1	0	1	0	1	0	1	0	1	0	1	0	1	0	1	0	1	0	0	0	0	0	1	0	1	0	1	0	1	0	1	0	1	0	1	0	1	0	1	0
2013-11-21	54.68	0	0	0	0	0	0	1	0	1	0	1	0	1	0	1	0	1	0	1	0	1	0	1	0	1	0	0	0	0	0	1	1	0	0	1	0	1	0	1	0	1	1	0	0	1	0	1	0
2013-11-22	60.14	0	0	0	0	1	0	1	0	0	0	1	0	1	0	1	0	1	0	1	0	1	0	1	0	1	0	0	0	0	0	0	1	0	0	1	0	1	0	1	0	1	1	0	0	1	0	1	0
2013-11-25	66.15	1	0	0	0	0	1	0	0	0	1	1	0	1	1	1	0	1	1	1	0	1	1	1	0	1	0	0	0	0	0	0	1	0	1	0	0	1	0	1	0	1	1	0	1	0	1	0	1
2013-11-26	72.76	1	1	0	0	0	1	0	0	0	1	0	1	0	1	1	1	1	1	1	1	1	1	1	1	1	1	1	0	0	0	0	1	0	1	0	0	1	0	1	1	0	1	0	1	0	1	0	1
2013-11-27	80	1	1	0	0	1	1	0	0	0	1	0	1	0	1	0	1	0	1	1	1	0	1	1	1	0	1	1	1	1	0	0	0	1	0	1	0	1	0	1	0	1	0	1	0	1	0	1	0
2013-11-28	80	1	1	1	1	1	1	0	0	0	1	0	1	0	1	0	1	0	1	0	1	0	1	0	1	0	1	1	1	1	1	0	0	1	0	1	0	1	0	1	0	1	0	1	0	1	0	1	0
2013-11-29	80	1	1	1	1	1	0	0	0	0	1	0	1	0	1	0	1	0	1	0	1	0	1	0	1	0	1	1	1	1	1	1	0	1	0	1	0	1	0	1	0	1	0	1	0	1	0	1	0
2013-11-30		1	1	1	1	0	0	0	0	0	1	0	0	0	1	0	1	0	1	0	1	0	1	0	1	0	0	0	0	0	1	0	1	0	1	0	1	0	1	0	1	0	1	0	1	0	1	0	1
2013-12-02	80	0	0	0	0	1	0	1	0	1	0	1	0	1	0	1	0	1	0	1	0	1	0	1	0	1	1	1	0	0	1	1	1	0	1	0	0	1	0	1	0	1	1	0	1	0	0	1	0
2013-12-03	80	1	1	1	1	1	1	0	1	0	0	0	0	0	1	0	1	0	1	0	1	0	1	0	1	0	1	1	0	0	1	1	0	1	0	1	0	1	0	1	0	1	0	1	0	1	0	1	0
2013-12-04	78	1	1	1	1	1	0	0	0	0	0	0	0	0	1	0	0	0	1	0	1	0	1	0	1	0	1	1	1	1	0	1	0	1	0	1	0	1	0	1	0	1	0	1	0	1	0	1	0
2013-12-05	76	0	1	0	1	1	0	0	0	0	0	0	0	0	0	0	0	0	1	0	1	0	1	0	1	0	1	1	1	1	0	0	1	0	0	1	0	1	0	1	0	1	1	0	0	1	0	1	0
2013-12-06	79	0	0	0	1	1	0	0	0	0	0	1	0	0	0	1	0	0	1	1	1	0	1	1	1	0	1	1	1	1	0	0	1	0	0	1	0	1	0	1	0	1	1	0	1	0	0	1	0
2013-12-09	86.9	1	0	0	1	1	0	0	0	0	0	0	0	0	0	0	0	0	1	0	0	0	1	0	1	0	1	1	1	1	1	1	0	1	0	1	0	1	0	1	0	1	0	1	1	0	0	1	0
2013-12-10	78.21	1	1	1	1	1	1	0	1	0	1	0	1	0	1	0	1	0	1	0	1	0	1	0	1	0	1	1	1	1	1	1	1	0	0	1	0	1	0	1	0	1	1	0	1	0	0	1	0
2013-12-11	79	0	1	0	0	1	0	1	0	1	0	1	0	1	0	1	0	1	0	1	0	1	1	1	1	1	1	1	1	1	1	1	1	0	1	0	1	0	1	0	1	0	1	0	1	0	1	0	1
2013-12-12	76	1	1	0	0	0	0	0	0	0	0	1	0	0	0	1	0	0	0	1	0	0	1	1	0	0	0	1	0	1	0	1	1	0	1	0	1	0	1	0	1	0	1	0	1	0	1	0	1
2013-12-13	75	0	0	0	1	0	0	0	0	0	0	1	0	1	0	1	0	1	0	1	0	1	0	1	0	1	0	1	0	1	1	1	1	0	1	0	1	0	1	0	1	0	1	0	1	0	1	0	1
2013-12-16	75	0	0	0	0	0	0	0	0	0	0	1	0	0	0	1	0	1	0	1	0	1	0	1	0	1	0	1	0	1	1	1	1	0	1	0	1	0	1	0	1	0	1	0	1	0	1	0	1
2013-12-17	73.5	1	0	0	0	1	0	0	0	0	0	1	0	0	0	1	0	1	0	1	0	1	0	1	0	1	0	0	0	0	0	0	1	0	1	0	1	0	1	0	1	0	1	0	1	0	1	0	1
2013-12-18		0	0	0	0	0	0	0	0	0	0	0	0	0	0	1	0	1	0	1	0	1	0	1	0	1	0	0	0	0	0	0	1	0	1	0	1	0	1	0	1	0	1	0	1	0	1	0	1
2013-12-19	73	0	0	0	0	0	0	1	0	1	0	1	0	1	0	1	0	1	0	1	0	1	0	1	0	1	1	1	0	0	0	0	1	0	1	0	1	0	1	0	1	0	1	0	1	0	1	0	1
2013-12-20	73	1	0	0	0	0	1	0	1	0	0	0	0	0	0	1	0	0	0	1	0	1	0	1	0	1	1	1	0	0	0	0	1	0	1	0	1	0	1	0	1	0	1	0	1	0	1	0	1
2013-12-23	73	1	0	0	0	0	0	0	0	0	0	0	0	0	0	0	0	0	0	1	0	1	0	1	0	1	1	1	1	1	0	0	0	1	1	0	1	0	1	0	1	0	0	1	1	0	1	0	1
2013-12-24	71.8	1	1	0	0	0	0	0	0	0	0	0	0	0	0	0	0	0	0	1	0	0	0	1	0	1	1	1	1	1	0	0	0	1	1	0	1	0	1	0	1	0	0	1	1	0	1	0	1
2013-12-25	68.21	0	0	0	0	0	0	0	0	0	0	0	0	0	0	0	0	0	0	1	0	0	0	1	0	1	1	1	1	1	0	0	0	1	1	0	1	0	1	0	1	0	0	1	1	0	1	0	1
2013-12-26	67.16	0	0	0	0	0	0	1	0	0	0	1	0	0	0	1	0	0	0	1	0	1	0	1	0	1	1	1	1	1	1	1	1	0	1	0	1	0	1	0	1	0	1	0	1	0	1	0	1
2013-12-27	65.37	0	0	1	0	0	0	0	0	0	0	1	0	0	0	1	0	0	0	1	0	1	0	1	0	1	1	0	1	1	1	1	0	1	1	0	1	0	1	0	1	0	0	1	1	0	1	0	1
2013-12-30	65	0	0	0	0	0	0	0	0	0	0	1	0	0	0	1	0	1	0	1	0	1	0	1	0	1	1	0	1	1	1	1	1	0	1	0	1	0	1	0	1	0	1	0	1	0	1	0	1
2013-12-31	66	0	0	0	0	0	0	0	0	0	0	0	0	0	0	1	0	1	0	1	0	1	0	1	0	1	0	1	0	1	0	1	0	1	0	1	1	0	1	0	1	0	0	1	0	1	1	0	1
2014-01-02	69.64	1	0	0	1	0	0	0	0	0	0	0	0	0	0	1	0	0	0	1	0	0	0	1	0	1	1	1	0	1	0	1	1	0	0	1	1	0	1	0	1	0	1	0	1	0	1	0	1
2014-01-03	70	1	1	0	0	0	1	0	0	0	1	0	0	0	1	0	0	0	1	0	0	0	1	1	0	0	1	1	1	1	0	1	1	0	1	0	1	0	1	0	1	0	1	0	1	0	1	0	1
2014-01-06	72	1	1	1	0	1	0	0	0	0	1	0	0	0	1	0	0	0	1	0	0	0	1	0	0	0	1	1	1	1	0	0	1	0	1	0	1	0	1	0	1	0	1	0	1	0	1	0	1
2014-01-07	73	1	1	1	0	1	0	0	0	0	1	0	0	0	1	0	1	0	1	0	1	0	1	0	1	0	1	1	1	1	1	0	0	1	1	0	1	0	1	0	1	0	0	1	1	0	1	0	1
2014-01-08	75	1	1	1	1	1	0	0	0	0	0	0	0	0	1	0	1	0	1	0	1	0	1	0	1	0	1	1	1	1	1	1	1	0	1	0	1	0	1	0	1	0	1	0	1	0	1	0	1
2014-01-09	75.88	1	1	1	1	1	0	0	0	0	1	0	0	0	1	0	1	0	1	0	1	0	1	0	1	0	1	1	1	1	1	1	1	0	1	0	1	0	1	0	1	0	1	0	1	0	1	0	1
2014-01-10	76.88	1	1	1	1	1	0	0	0	0	1	0	0	0	1	0	1	0	1	0	1	0	1	0	1	0	1	1	1	1	1	1	1	0	1	0	1	0	1	0	1	0	1	0	1	0	1	0	1
2014-01-13	71.01	1	1	1	1	1	0	0	0	0	1	0	0	0	1	0	1	0	1	0	1	0	1	0	1	0	0	1	1	1	1	1	1	0	1	0	1	0	1	0	1	0	1	0	1	0	1	0	1
2014-01-14	70	0	0	1	1	1	0	1	0	0	0	1	0	0	0	1	0	0	1	1	0	0	1	1	0	0	0	0	1	1	1	1	0	1	1	0	1	0	1	0	1	0	0	1	1	0	1	0	1
2014-01-15	70.1	0	0	0	1	1	0	0	0	0	0	1	0	0	0	1	0	0	1	1	0	0	1	1	0	0	0	0	0	0	1	1	1	0	1	0	1	0	1	0	1	0	1	0	1	0	1	0	1
2014-01-16	70.5	1	0	0	1	1	0	0	0	0	0	1	0	0	0	1	0	0	0	1	0	0	1	1	0	0	0	0	0	0	0	1	0	1	1	0	1	0	1	0	1	0	0	1	1	0	1	0	1
2014-01-17	70.61	1	0	0	1	1	0	0	0	0	0	0	0	0	0	1	0	0	0	1	0	0	1	1	0	0	0	0	0	0	0	0	1	0	1	0	1	0	1	0	1	0	1	0	1	0	1	0	1
2014-01-20	70	1	1	0	0	1	0	0	0	0	0	0	0	0	0	1	0	0	0	1	0	0	1	1	0	0	0	0	0	0	0	0	1	0	1	0	1	0	1	0	1	0	1	0	1	0	1	0	1
2014-01-21	69.88	0	0	0	0	0	0	0	0	0	0	0	0	0	0	1	0	0	0	1	0	0	0	1	0	0	0	0	0	0	0	0	0	1	1	0	1	0	1	0	1	0	0	1	1	0	1	0	1
2014-01-22	69	0	0	0	0	0	0	0	0	0	0	0	0	0	0	0	0	0	0	1	0	0	0	1	0	0	0	0	0	0	0	0	0	1	0	1	0	1	1	0	1	0	0	1	0	1	0	1	1
2014-01-23	74.99	0	0	0	0	1	0	0	0	0	0	0	0	0	0	0	0	0	0	1	0	1	0	1	0	1	1	1	1	0	1	0	1	0	0	1	0	1	1	0	1	0	1	0	0	1	1	0	1
2014-01-24	71.11	1	1	1	0	0	1	0	0	0	1	0	0	0	1	0	0	0	1	0	0	0	1	0	0	0	1	0	1	1	1	0	0	1	0	1	0	1	1	0	1	0	0	1	0	1	0	1	1
2014-01-27	71.5	0	1	1	1	0	0	1	0	0	0	1	0	0	0	1	0	0	0	1	0	0	0	1	0	0	1	1	1	1	1	0	1	0	1	0	1	0	1	0	1	0	1	0	1	0	1	0	1
2014-01-28	68.31	1	1	1	1	0	0	0	0	0	0	0	0	0	0	0	0	0	0	0	0	0	0	1	0	0	0	0	0	0	1	1	0	1	1	0	1	0	1	0	1	0	0	1	1	0	1	0	1
2014-01-29	71.58	0	0	0	0	1	0	0	0	0	0	1	0	0	0	1	0	0	0	1	0	0	0	1	0	1	1	1	0	0	1	1	0	1	0	1	0	1	1	0	1	0	0	1	0	1	1	0	1
2014-01-30		1	1	1	1	0	0	0	0	0	0	0	0	0	0	0	0	0	0	0	0	0	0	0	0	0	0	0	0	0	0	0	1	0	1	0	1	0	1	0	1	0	1	0	1	0	1	0	1
2014-01-31		0	0	0	0	0	0	1	0	1	0	1	0	1	0	1	0	1	0	1	0	1	0	1	0	1	0	0	0	0	0	0	1	0	1	0	1	0	1	0	1	0	1	0	1	0	1	0	1
2014-02-03		1	0	0	0	0	1	1	1	1	0	1	0	1	0	1	0	1	0	1	0	1	0	1	0	1	0	0	0	0	0	0	1	0	1	0	1	0	1	0	1	0	1	0	1	0	1	0	1
2014-02-04		1	0	0	0	0	1	1	1	1	0	1	0	1	0	1	0	1	0	1	0	1	0	1	0	1	0	0	0	0	0	0	1	0	1	0	1	0	1	0	1	0	1	0	1	0	1	0	1
2014-02-05		1	1	0	0	0	1	1	1	1	1	1	1	1	0	1	0	1	0	1	0	1	0	1	0	1	0	0	0	0	0	0	1	0	1	0	1	0	1	0	1	0	1	0	1	0	1	0	1
2014-02-06		1	1	0	0	0	1	1	1	1	1	1	1	1	0	1	0	1	0	1	0	1	0	1	0	1	0	0	0	0	0	0	1	0	1	0	1	0	1	0	1	0	1	0	1	0	1	0	1
2014-02-07		1	1	0	0	0	1	1	1	1	1	1	1	1	0	1	0	1	0	1	0	1	0	1	0	1	0	0	0	0	0	0	0	1	0	1	1	0	1	0	1	0	0	1	1	0	1	0	1
2014-02-10	72	1	1	1	0	0	1	1	1	1	1	1	1	1	1	1	1	1	0	1	0	1	0	1	0	1	1	1	1	0	0	0	0	1	0	1	0	1	0	1	0	1	0	1	0	1	0	1	0
2014-02-11	72	1	1	1	1	1	1	0	1	0	1	0	1	0	1	0	1	0	1	0	0	0	1	0	0	0	1	1	1	1	1	0	0	1	0	1	0	1	0	1	0	1	0	1	0	1	0	1	0
2014-02-12	70.58	1	1	1	1	0	0	0	0	0	0	0	0	0	0	0	0	0	0	0	0	0	1	0	0	0	1	1	1	1	1	1	0	1	0	1	0	1	0	1	0	1	0	1	0	1	0	1	0
2014-02-13	72	0	1	1	1	1	0	0	0	0	0	0	0	0	0	0	0	0	0	0	0	0	0	0	0	0	1	1	1	1	1	1	1	0	0	1	0	1	0	1	0	1	1	0	0	1	0	1	0
2014-02-14	72.13	1	1	1	1	1	0	0	0	0	0	0	0	0	0	0	0	0	0	0	0	0	1	0	0	0	1	1	1	1	1	1	0	1	0	1	0	1	0	1	0	1	0	1	0	1	0	1	0
2014-02-17	73	1	1	1	1	1	0	0	0	0	0	0	0	0	0	0	0	0	0	0	0	0	0	0	0	0	1	1	1	1	1	1	0	1	0	1	0	1	0	1	0	1	0	1	0	1	0	1	0
2014-02-18	77.98	1	1	1	1	1	0	0	0	0	0	0	0	0	0	0	0	0	0	0	0	0	0	0	0	0	1	1	1	1	1	1	1	0	0	1	0	1	0	1	0	1	1	0	1	0	0	1	0
2014-02-19	75.3	1	1	1	1	1	1	0	0	0	1	0	0	0	1	0	1	0	1	0	1	0	1	0	1	0	1	1	1	1	1	1	0	1	0	1	0	1	0	1	0	1	0	1	0	1	0	1	0
2014-02-20	80	0	1	1	1	1	0	0	0	0	0	0	0	0	1	0	0	0	1	0	0	0	1	0	0	0	1	1	1	1	1	1	1	0	0	1	0	1	0	1	0	1	1	0	0	1	0	1	0
2014-02-21	85	1	1	1	1	1	1	0	0	0	1	0	0	0	1	0	1	0	1	0	1	0	1	0	1	0	1	1	1	1	1	1	1	0	1	0	1	0	0	1	0	1	1	0	1	0	1	0	1
2014-02-24	80	1	1	1	1	1	1	0	0	0	1	0	1	0	1	0	1	0	1	0	1	0	1	0	1	0	1	1	1	1	1	1	1	0	1	0	1	0	1	0	1	0	1	0	1	0	1	0	1
2014-02-25	80	0	1	1	1	1	0	1	0	0	1	1	0	0	1	1	1	0	1	1	1	0	1	1	1	0	1	1	1	1	1	1	1	0	1	0	1	0	1	0	1	0	1	0	1	0	1	0	1
2014-02-26	80	1	1	1	1	1	0	0	0	0	0	1	0	0	1	1	0	0	1	1	1	0	1	1	1	0	1	1	1	1	1	1	0	1	1	0	1	0	1	0	1	0	0	1	1	0	1	0	1
2014-02-27	80.5	1	0	1	1	1	0	0	0	0	0	1	0	0	1	1	0	0	1	1	1	0	1	1	1	0	1	1	1	1	1	1	0	1	1	0	1	0	1	0	1	0	0	1	1	0	1	0	1
2014-02-28	80.5	1	1	1	1	1	0	0	0	0	0	0	0	0	1	1	0	0	1	1	1	0	1	1	1	0	1	1	1	1	1	1	0	1	1	0	1	0	1	0	1	0	0	1	1	0	1	0	1
2014-03-03	81	1	1	1	1	1	0	0	0	0	0	0	0	0	0	1	0	0	1	1	1	0	1	1	1	0	1	1	1	1	1	1	0	1	0	1	1	0	1	0	1	0	0	1	0	1	1	0	1
2014-03-04	85	1	1	0	1	1	0	0	0	0	0	0	0	0	0	0	0	0	1	0	0	0	1	0	1	0	1	1	1	1	0	1	1	0	0	1	1	0	1	0	1	0	1	0	1	0	1	0	1
2014-03-05	82.5	1	1	1	1	1	0	0	0	0	1	0	0	0	1	0	0	0	1	0	1	0	1	0	1	0	1	1	1	1	0	1	1	0	1	0	1	0	1	0	1	0	1	0	1	0	1	0	1
2014-03-06	86	0	1	1	1	1	0	0	0	0	0	0	0	0	0	0	0	0	0	0	0	0	1	0	1	0	1	1	1	1	1	1	0	1	1	0	1	0	1	0	1	0	0	1	1	0	1	0	1
2014-03-07	85.8	1	1	1	1	1	0	0	0	0	1	0	0	0	1	0	0	0	1	0	0	0	1	0	1	0	1	1	1	1	1	1	1	0	1	0	1	0	1	0	1	0	1	0	1	0	1	0	1
2014-03-10	85	0	1	1	1	1	0	0	0	0	0	0	0	0	1	0	0	0	1	0	0	0	1	0	1	0	1	1	1	1	1	1	1	0	1	0	1	0	1	0	1	0	1	0	1	0	1	0	1
2014-03-11	85.26	0	1	1	1	1	0	0	0	0	0	0	0	0	1	0	0	0	1	0	0	0	1	0	0	0	1	1	1	1	1	1	0	1	1	0	1	0	1	0	1	0	0	1	1	0	1	0	1
2014-03-12	83.5	1	0	1	1	1	0	0	0	0	0	0	0	0	1	0	0	0	1	0	0	0	1	0	0	0	0	1	1	1	1	1	1	0	1	0	1	0	1	0	1	0	1	0	1	0	1	0	1
2014-03-13	83.5	0	0	0	1	1	0	0	0	0	0	0	0	0	0	0	0	0	0	0	0	0	0	0	0	0	0	1	0	1	1	1	0	1	1	0	1	0	1	0	1	0	0	1	1	0	1	0	1
2014-03-14	80.1	1	0	1	1	1	0	0	0	0	0	0	0	0	0	0	0	0	0	0	0	0	0	0	0	0	0	0	0	0	0	1	1	0	1	0	1	0	1	0	1	0	1	0	1	0	1	0	1
2014-03-17	83	0	0	0	0	1	0	0	0	0	0	1	0	0	0	1	0	0	0	1	0	0	0	1	0	0	0	0	0	0	0	0	0	1	0	1	1	0	1	0	1	0	0	1	0	1	1	0	1
2014-03-18	81	1	0	0	0	1	0	0	0	0	0	0	0	0	0	0	0	0	0	0	0	0	0	0	0	0	0	0	0	0	0	0	0	1	0	1	1	0	1	0	1	0	0	1	0	1	1	0	1
2014-03-19	81	0	0	0	0	1	0	0	0	0	0	0	0	0	0	0	0	0	0	1	0	0	0	1	0	0	0	0	0	0	0	0	1	0	1	0	1	0	1	0	1	0	1	0	1	0	1	0	1
2014-03-20	80	1	1	0	0	0	0	0	0	0	0	0	0	0	0	0	0	0	0	1	0	0	0	1	0	0	0	0	0	0	0	0	1	0	1	0	1	0	1	0	1	0	1	0	1	0	1	0	1
2014-03-21	79	0	0	0	0	0	0	0	0	0	0	0	0	0	0	0	0	0	0	1	0	0	0	1	0	0	0	0	0	0	0	0	0	1	0	1	0	1	1	0	1	0	0	1	0	1	0	1	1
2014-03-24	81.9	0	0	0	0	0	0	0	0	0	0	0	0	0	0	1	0	0	0	1	0	0	0	1	0	0	1	0	0	0	0	0	0	1	0	1	0	1	0	1	0	1	0	1	0	1	0	1	1
2014-03-25	80	1	1	1	0	0	0	0	0	0	0	0	0	0	0	0	0	0	0	0	0	0	0	0	0	0	0	0	0	0	0	0	0	1	0	1	0	1	0	1	0	1	0	1	0	1	0	1	1
2014-03-26	80	0	1	0	0	0	0	0	0	0	0	0	0	0	0	0	0	0	0	0	0	0	0	1	0	0	0	0	0	0	0	0	1	0	0	1	0	1	0	1	0	1	1	0	0	1	0	1	1
2014-03-27	80	1	1	0	0	0	0	0	0	0	0	0	0	0	0	0	0	0	0	0	0	0	0	1	0	0	0	0	0	0	0	0	1	0	1	0	1	0	1	0	1	0	1	0	1	0	1	0	1
2014-03-28	82	1	0	0	0	0	0	0	0	0	0	0	0	0	0	0	0	0	0	0	0	0	0	1	0	0	1	1	1	0	0	0	1	0	1	0	1	0	1	0	1	0	1	0	1	0	1	0	1
2014-03-31	80	1	1	1	0	0	0	0	0	0	0	0	0	0	0	0	0	0	0	0	0	0	0	0	0	0	0	0	1	1	1	0	1	0	1	0	1	0	1	0	1	0	1	0	1	0	1	0	1
2014-04-01	79.6	0	1	1	0	0	0	0	0	0	0	0	0	0	0	0	0	0	0	0	0	0	0	0	0	0	0	0	1	0	0	0	0	1	0	1	1	0	1	0	1	0	0	1	1	0	1	0	1
2014-04-02	79.5	0	0	0	0	0	0	0	0	0	0	0	0	0	0	0	0	0	0	0	0	0	0	0	0	0	0	0	0	0	0	0	0	1	0	1	0	1	0	1	1	0	0	1	0	1	0	1	1
2014-04-03	80	0	0	0	0	0	0	0	0	0	0	0	0	0	0	0	0	0	0	0	0	0	0	0	0	0	0	0	0	0	0	0	1	0	1	0	1	0	1	0	1	0	1	0	1	0	1	0	1
2014-04-04	80	1	1	1	1	0	0	0	0	0	0	0	0	0	0	0	0	0	0	0	0	0	0	0	0	0	0	0	0	0	1	1	0	1	0	1	0	1	0	1	1	0	0	1	0	1	1	0	1
2014-04-07		1	1	1	0	0	0	0	0	0	0	0	0	0	0	0	0	0	0	0	0	0	0	0	0	0	0	0	0	0	0	0	1	0	1	0	1	0	1	0	1	0	1	0	1	0	1	0	1
2014-04-08	80	0	0	0	0	1	0	1	0	1	0	1	0	1	0	1	0	1	0	1	0	1	0	1	0	1	1	1	0	0	0	0	0	1	0	1	0	1	0	1	0	1	0	1	0	1	0	1	0
2014-04-09	82	1	1	1	1	1	1	0	1	0	0	0	0	0	0	0	0	0	0	0	0	0	0	0	0	0	1	1	0	0	0	0	0	1	0	1	0	1	0	1	0	1	0	1	0	1	0	1	0
2014-04-10	82	1	1	1	1	1	0	0	0	0	0	0	0	0	0	0	0	0	0	0	0	0	0	0	0	0	1	1	1	1	0	0	0	1	0	1	0	1	0	1	0	1	0	1	0	1	0	1	0
2014-04-11	82.5	1	1	1	1	1	0	0	0	0	0	0	0	0	0	0	0	0	0	0	0	0	0	0	0	0	1	1	1	1	0	0	1	0	0	1	0	1	0	1	0	1	1	0	0	1	0	1	0
2014-04-14	83.28	1	1	1	1	1	0	0	0	0	0	0	0	0	0	0	0	0	0	0	0	0	0	0	0	0	1	1	1	1	0	0	0	1	0	1	0	1	0	1	0	1	0	1	0	1	0	1	0
2014-04-15	84.8	1	1	1	1	1	0	0	0	0	0	0	0	0	0	0	0	0	0	0	0	0	0	0	0	0	1	1	1	1	1	1	1	0	1	0	1	0	0	1	0	1	1	0	1	0	1	0	1
2014-04-16	84	1	1	1	1	1	0	0	0	0	0	0	0	0	1	0	0	0	1	0	0	0	1	0	0	0	1	1	1	1	1	1	0	1	1	0	0	1	0	1	0	1	0	1	1	0	1	0	1
2014-04-17	83	0	1	1	1	1	0	0	0	0	0	0	0	0	1	0	0	0	1	0	0	0	1	0	0	0	1	1	1	1	1	1	1	0	1	0	1	0	0	1	0	1	1	0	1	0	1	0	1
2014-04-18	83	0	0	1	1	1	0	0	0	0	0	0	0	0	0	0	0	0	0	0	0	0	0	0	0	0	1	1	1	1	1	1	1	0	1	0	1	0	0	1	0	1	1	0	1	0	1	0	1
2014-04-21	84	1	0	1	1	1	0	0	0	0	0	0	0	0	0	0	0	0	0	0	0	0	0	0	0	0	1	1	1	1	1	1	1	0	1	0	1	0	1	0	1	0	1	0	1	0	1	0	1
2014-04-22	83.9	1	1	1	1	1	0	0	0	0	0	0	0	0	0	0	0	0	1	0	0	0	1	0	0	0	1	1	1	1	1	1	0	1	1	0	1	0	1	0	1	0	0	1	1	0	1	0	1
2014-04-23	83.64	0	1	1	1	1	0	0	0	0	0	0	0	0	0	0	0	0	0	0	0	0	0	0	0	0	1	1	1	1	1	1	1	0	1	0	1	0	1	0	1	0	1	0	1	0	1	0	1
2014-04-24	85	0	1	0	1	1	0	0	0	0	0	0	0	0	0	0	0	0	0	0	0	0	0	0	0	0	1	1	1	1	0	1	1	0	1	0	1	0	1	0	1	0	1	0	1	0	1	0	1
2014-04-25	84	1	1	1	1	1	0	0	0	0	0	0	0	0	0	0	0	0	0	0	0	0	1	0	0	0	1	1	1	1	0	1	1	0	1	0	1	0	1	0	1	0	1	0	1	0	1	0	1
2014-04-28	75.62	0	1	1	1	0	0	0	0	0	0	0	0	0	0	0	0	0	0	0	0	0	0	0	0	0	0	0	0	0	0	0	1	0	1	0	1	0	1	0	1	0	1	0	1	0	1	0	1
2014-04-29	70.43	0	0	0	0	0	0	1	0	0	0	1	0	1	0	1	0	1	0	1	0	1	0	1	0	1	0	0	0	0	0	0	0	1	1	0	1	0	1	0	1	0	0	1	1	0	1	0	1
2014-04-30	64	0	0	0	0	0	0	1	0	0	0	1	0	1	0	1	0	1	0	1	0	1	0	1	0	1	0	0	0	0	0	0	0	1	1	0	1	0	1	0	1	0	0	1	1	0	1	0	1
2014-05-01		0	0	0	0	0	0	1	0	0	0	1	0	1	0	1	0	1	0	1	0	1	0	1	0	1	0	0	0	0	0	0	1	0	1	0	1	0	1	0	1	0	1	0	1	0	1	0	1
2014-05-02		0	0	0	0	0	0	1	0	1	0	1	0	1	0	1	0	1	0	1	0	1	0	1	0	1	0	0	0	0	0	0	1	0	1	0	1	0	1	0	1	0	1	0	1	0	1	0	1
2014-05-05	70.4	1	0	0	0	0	1	1	1	1	0	1	0	1	0	1	0	1	0	1	0	1	0	1	0	1	1	1	0	0	0	0	0	1	1	0	1	0	1	0	1	0	0	1	1	0	1	0	1
2014-05-06	74	1	1	0	0	0	1	0	1	0	1	0	1	0	1	1	1	1	1	1	1	1	1	1	1	1	1	1	0	0	0	0	0	1	1	0	1	0	1	0	1	0	0	1	1	0	1	0	1
2014-05-07	73	1	1	0	0	0	1	0	0	0	1	0	0	0	1	0	1	0	1	1	1	1	1	1	1	1	1	1	1	1	0	0	1	0	1	0	1	0	1	0	1	0	1	0	1	0	1	0	1
2014-05-08	73	0	1	1	0	0	0	0	0	0	0	0	0	0	1	0	1	0	1	1	1	1	1	1	1	1	1	1	1	1	0	0	0	1	1	0	1	0	1	0	1	0	0	1	1	0	1	0	1
2014-05-09	77.97	1	1	1	0	0	0	0	0	0	0	0	0	0	1	0	1	0	1	1	1	1	1	1	1	1	1	1	1	1	1	0	1	0	1	0	1	0	1	0	1	0	1	0	1	0	1	0	1
2014-05-12	77.97	1	1	1	1	0	1	0	0	0	1	0	0	0	1	0	1	0	1	0	1	0	1	1	1	0	1	1	1	1	1	1	0	1	0	1	0	1	0	1	1	0	0	1	0	1	0	1	1
2014-05-13	75	1	1	1	1	0	0	0	0	0	1	0	0	0	1	0	1	0	1	0	1	0	1	1	1	0	1	1	1	1	1	1	1	0	0	1	0	1	1	0	1	0	1	0	0	1	0	1	1
2014-05-14	75	0	1	1	1	0	0	0	0	0	0	0	0	0	1	0	0	0	1	0	1	0	1	1	1	1	1	1	1	1	1	1	1	0	0	1	0	1	1	0	1	0	1	0	0	1	1	0	1
2014-05-15	74	1	0	1	1	1	0	0	0	0	0	0	0	0	0	0	0	0	1	0	0	0	1	0	1	0	0	1	1	1	1	1	1	0	1	0	1	0	1	0	1	0	1	0	1	0	1	0	1
2014-05-16	75	0	0	1	1	1	0	0	0	0	0	1	0	0	0	1	0	0	1	1	0	0	1	1	1	0	1	1	0	1	1	1	0	1	1	0	1	0	1	0	1	0	0	1	1	0	1	0	1
2014-05-19	75.95	1	1	1	1	1	0	0	0	0	0	0	0	0	0	0	0	0	1	0	0	0	1	0	1	0	1	1	0	1	1	1	1	0	1	0	1	0	1	0	1	0	1	0	1	0	1	0	1
2014-05-20	72.01	1	1	0	1	1	0	0	0	0	0	0	0	0	0	0	0	0	0	0	0	0	1	0	0	0	0	0	0	0	0	1	0	1	1	0	1	0	1	0	1	0	0	1	1	0	1	0	1
2014-05-21	73	0	0	0	0	1	0	1	0	0	0	1	0	0	0	1	0	0	0	1	0	0	0	1	0	0	0	0	0	0	0	0	0	1	0	1	1	0	1	0	1	0	0	1	1	0	1	0	1
2014-05-22	75	1	0	0	1	1	0	0	0	0	0	0	0	0	0	0	0	0	0	1	0	0	0	1	0	0	1	1	0	0	0	0	1	0	1	0	1	0	1	0	1	0	1	0	1	0	1	0	1
2014-05-23	74.31	1	0	1	0	1	0	0	0	0	0	0	0	0	0	0	0	0	0	0	0	0	0	0	0	0	0	0	0	0	0	0	0	1	0	1	0	1	1	0	1	0	0	1	0	1	1	0	1
2014-05-26	73	0	1	1	0	1	0	0	0	0	0	0	0	0	0	0	0	0	0	0	0	0	0	0	0	0	0	0	0	0	0	0	0	1	0	1	0	1	0	1	1	0	0	1	0	1	0	1	1
2014-05-27	74.99	0	1	0	0	0	0	0	0	0	0	0	0	0	0	0	0	0	0	0	0	0	0	1	0	0	1	1	0	0	0	0	1	0	0	1	1	0	1	0	1	0	1	0	1	0	1	0	1
2014-05-28	74.49	1	0	0	0	0	0	0	0	0	0	0	0	0	0	0	0	0	0	0	0	0	0	0	0	0	1	1	0	0	0	0	0	1	0	1	0	1	0	1	0	1	0	1	0	1	0	1	1
2014-05-29	72	0	1	1	1	0	0	0	0	0	0	0	0	0	0	0	0	0	0	0	0	0	0	0	0	0	0	0	0	0	1	0	1	0	1	0	0	1	1	0	1	0	1	0	1	0	1	0	1
2014-05-30	68.17	0	0	0	0	0	0	0	0	0	0	0	0	0	0	0	0	0	0	1	0	0	0	1	0	0	0	0	0	0	0	0	1	0	1	0	1	0	1	0	1	0	1	0	1	0	1	0	1
2014-05-31		0	0	0	0	0	0	1	0	0	0	1	0	0	0	1	0	0	0	1	0	1	0	1	0	1	0	0	0	0	0	0	1	0	1	0	1	0	1	0	1	0	1	0	1	0	1	0	1
2014-06-02		0	0	0	0	0	0	1	0	1	0	1	0	1	0	1	0	1	0	1	0	1	0	1	0	1	0	0	0	0	0	0	1	0	1	0	1	0	1	0	1	0	1	0	1	0	1	0	1
2014-06-03	71	1	0	0	0	0	1	1	1	1	0	1	0	1	0	1	0	1	0	1	0	1	0	1	0	1	1	1	0	0	0	0	1	0	1	0	1	0	1	0	1	0	1	0	1	0	1	0	1
2014-06-04	69.99	1	1	0	0	0	1	0	1	0	0	0	0	0	0	1	0	0	0	1	0	0	0	1	0	0	1	1	0	0	0	0	1	0	1	0	1	0	1	0	1	0	1	0	1	0	1	0	1
2014-06-05	66.02	0	1	0	0	0	0	0	0	0	0	0	0	0	0	1	0	0	0	1	0	0	0	1	0	0	1	1	1	1	0	0	0	1	0	1	0	1	1	0	1	0	0	1	0	1	1	0	1
2014-06-06	70.32	0	1	0	0	0	0	1	0	0	0	1	0	0	0	1	0	0	0	1	0	1	0	1	0	1	1	1	1	1	0	0	1	0	1	0	1	0	1	0	1	0	1	0	1	0	1	0	1
2014-06-09	70	1	0	1	0	0	1	0	0	0	1	0	0	0	1	0	0	0	1	1	0	0	1	1	0	0	1	1	1	1	1	0	0	1	1	0	1	0	1	0	1	0	0	1	1	0	1	0	1
2014-06-10	69.5	0	1	1	0	0	0	0	0	0	1	0	0	0	1	0	0	0	1	1	0	0	1	1	0	0	1	1	1	1	1	1	0	1	0	1	0	1	0	1	0	1	0	1	0	1	0	1	1
2014-06-11	70	0	1	1	0	0	0	0	0	0	1	0	0	0	1	0	0	0	1	0	0	0	1	1	0	0	1	1	1	1	1	1	0	1	0	1	0	1	0	1	0	1	0	1	0	1	0	1	0
2014-06-12	71	1	0	0	1	0	0	0	0	0	0	0	0	0	1	0	0	0	1	0	0	0	1	1	0	0	1	1	1	1	1	1	1	0	0	1	0	1	0	1	0	1	1	0	0	1	0	1	1
2014-06-13	70.48	1	1	1	1	0	0	0	0	0	0	0	0	0	1	0	0	0	1	0	0	0	1	0	0	0	1	1	1	1	1	1	0	1	0	1	0	1	0	1	0	1	0	1	0	1	0	1	0
2014-06-16	71.88	0	1	1	1	1	0	0	0	0	0	0	0	0	1	0	0	0	1	0	0	0	1	0	0	0	1	1	1	1	1	1	0	1	0	1	0	1	0	1	0	1	0	1	0	1	0	1	0
2014-06-17	71.16	1	1	1	1	1	0	0	0	0	0	0	0	0	0	0	0	0	1	0	0	0	1	0	0	0	1	1	1	1	1	1	1	0	1	0	0	1	0	1	0	1	1	0	1	0	1	0	1
2014-06-18		0	1	1	1	1	0	0	0	0	0	0	0	0	0	0	0	0	1	0	0	0	1	0	0	0	0	0	0	0	0	0	1	0	1	0	1	0	1	0	1	0	1	0	1	0	1	0	1
2014-06-19	72.33	0	0	0	0	1	0	1	0	1	0	1	0	1	0	1	0	1	0	1	0	1	0	1	0	1	1	1	0	0	0	0	1	0	1	0	1	0	1	0	1	0	1	0	1	0	1	0	1
2014-06-20	74	1	1	1	1	1	1	0	1	0	0	0	0	0	0	0	0	0	0	0	0	0	1	0	0	0	1	1	0	0	0	0	0	1	1	0	1	0	1	0	1	0	0	1	1	0	1	0	1
2014-06-23	77	1	1	1	1	1	0	0	0	0	0	0	0	0	0	0	0	0	1	0	0	0	1	0	1	0	1	1	1	1	0	0	1	0	1	0	1	0	1	0	1	0	1	0	1	0	1	0	1
2014-06-24	76.8	1	1	1	1	1	0	0	0	0	1	0	0	0	1	0	0	0	1	0	1	0	1	0	1	0	1	1	1	1	0	0	0	1	1	0	1	0	1	0	1	0	0	1	1	0	1	0	1
2014-06-25	73.52	0	1	1	1	1	0	0	0	0	1	0	0	0	1	0	0	0	1	0	0	0	1	0	1	0	1	1	1	1	0	0	1	0	1	0	1	0	1	0	1	0	1	0	1	0	1	0	1
2014-06-26	73.55	0	0	1	1	1	0	0	0	0	0	0	0	0	0	0	0	0	0	0	0	0	1	0	0	0	1	1	1	1	1	1	0	1	0	1	1	0	1	0	1	0	0	1	0	1	1	0	1
2014-06-27	70	1	0	1	1	1	0	0	0	0	0	0	0	0	0	0	0	0	0	0	0	0	1	0	0	0	1	1	1	1	1	1	1	0	1	0	1	0	1	0	1	0	1	0	1	0	1	0	1
2014-06-30	65	0	0	0	0	0	0	0	0	0	0	1	0	0	0	1	0	0	0	1	0	0	0	1	0	0	1	0	1	1	1	1	0	1	0	1	0	1	1	0	1	0	0	1	0	1	1	0	1
2014-07-01	65.99	0	0	0	0	0	0	1	0	0	0	1	0	1	0	1	0	1	0	1	0	1	0	1	0	1	0	1	0	1	0	1	0	1	0	1	0	1	0	1	1	0	0	1	0	1	0	1	1
2014-07-02	67.46	1	0	0	1	0	0	0	0	0	0	1	0	1	0	1	0	1	0	1	0	1	0	1	0	1	0	1	0	1	0	1	0	1	0	1	0	1	0	1	0	1	0	1	0	1	0	1	0
2014-07-03	65	1	0	0	0	0	0	0	0	0	0	0	0	0	0	1	0	1	0	1	0	1	0	1	0	1	0	0	0	1	0	1	0	1	0	1	0	1	0	1	0	1	0	1	0	1	0	1	0
2014-07-04	65	0	1	0	0	1	0	0	0	0	0	0	0	0	0	1	0	1	0	1	0	1	0	1	0	1	0	0	0	0	0	0	1	0	0	1	0	1	0	1	0	1	1	0	0	1	0	1	1
2014-07-07	63	1	0	0	0	0	0	0	0	0	0	0	0	0	0	1	0	1	0	1	0	1	0	1	0	1	0	0	0	0	0	0	0	1	0	1	0	1	0	1	0	1	0	1	0	1	0	1	1
2014-07-08		0	0	0	0	0	0	0	0	0	0	1	0	0	0	1	0	1	0	1	0	1	0	1	0	1	0	0	0	0	0	0	0	1	0	1	0	1	0	1	0	1	0	1	0	1	0	1	0
2014-07-09	63	0	0	0	0	0	0	1	0	1	0	1	0	1	0	1	0	1	0	1	0	1	0	1	0	1	1	1	0	0	0	0	1	0	1	0	1	0	1	0	1	0	1	0	1	0	1	0	1
2014-07-10	63	1	0	0	0	0	1	0	1	0	0	0	0	0	0	1	0	0	0	1	0	1	0	1	0	1	1	1	0	0	0	0	1	0	1	0	1	0	1	0	1	0	1	0	1	0	1	0	1
2014-07-11	63	1	1	0	0	0	0	0	0	0	0	0	0	0	0	1	0	0	0	1	0	1	0	1	0	1	1	1	1	1	0	0	0	1	1	0	1	0	1	0	1	0	0	1	1	0	1	0	1
2014-07-14	62	1	1	0	0	0	0	0	0	0	0	0	0	0	0	0	0	0	0	1	0	0	0	1	0	1	1	1	1	1	0	0	0	1	0	1	0	1	0	1	0	1	0	1	0	1	0	1	0
2014-07-15		0	0	0	0	0	0	0	0	0	0	0	0	0	0	0	0	0	0	1	0	0	0	1	0	1	0	0	0	0	0	0	0	1	0	1	0	1	0	1	0	1	0	1	0	1	0	1	0
2014-07-16	60	0	0	0	0	0	0	1	0	1	0	1	0	1	0	1	0	1	0	1	0	1	0	1	0	1	1	1	0	0	1	0	1	0	0	1	0	1	0	1	0	1	1	0	0	1	0	1	0
2014-07-17	59	1	0	1	0	0	1	0	1	0	0	0	0	0	0	0	0	0	0	1	0	0	0	1	0	1	1	1	0	0	1	0	1	0	1	0	1	0	1	0	1	0	1	0	1	0	1	0	1
2014-07-18	58.5	0	0	0	0	0	0	0	0	0	0	0	0	0	0	1	0	0	0	1	0	0	0	1	0	1	1	1	1	1	1	0	0	1	1	0	1	0	1	0	1	0	0	1	1	0	1	0	1
2014-07-21		0	1	0	0	0	0	0	0	0	0	0	0	0	0	1	0	0	0	1	0	0	0	1	0	1	0	0	0	0	0	0	1	0	1	0	1	0	1	0	1	0	1	0	1	0	1	0	1
2014-07-22		0	0	0	1	0	0	1	0	1	0	1	0	1	0	1	0	1	0	1	0	1	0	1	0	1	0	0	0	0	0	0	0	1	0	1	0	1	0	1	0	1	0	1	0	1	0	1	0
2014-07-23	57	1	0	0	0	0	1	1	1	1	0	1	0	1	0	1	0	1	0	1	0	1	0	1	0	1	1	1	0	0	0	0	0	1	0	1	0	1	0	1	0	1	0	1	0	1	0	1	0
2014-07-24		1	0	1	0	1	1	0	1	0	0	0	0	0	0	1	0	0	0	1	0	0	0	1	0	0	0	0	0	0	0	0	0	1	0	1	0	1	0	1	0	1	0	1	0	1	0	1	0
2014-07-25	56	0	1	0	0	0	0	1	0	1	0	1	0	1	0	1	0	1	0	1	0	1	0	1	0	1	1	1	1	0	0	0	0	1	0	1	0	1	0	1	0	1	0	1	0	1	0	1	0
2014-07-28	55	1	1	0	0	0	1	0	1	0	0	0	0	0	0	1	0	0	0	1	0	0	0	1	0	1	1	1	0	0	0	0	0	1	0	1	0	1	0	1	0	1	0	1	0	1	0	1	0
2014-07-29	60	0	0	0	1	0	0	0	0	0	0	0	0	0	0	1	0	0	0	1	0	0	0	1	0	1	1	1	1	1	0	0	0	1	0	1	0	1	0	1	0	1	0	1	0	1	0	1	0
2014-07-30	56	1	1	1	1	0	1	0	0	0	1	0	0	0	1	0	0	0	1	0	0	0	1	0	0	0	1	1	1	1	1	1	1	0	0	1	0	1	0	1	0	1	1	0	0	1	0	1	0
2014-07-31	61.59	0	1	1	0	1	0	1	0	0	0	1	0	0	0	1	0	0	0	1	0	0	0	1	0	0	1	1	1	1	1	1	0	1	0	1	0	1	0	1	0	1	0	1	0	1	0	1	0
2014-08-01	56.01	1	1	1	1	0	1	0	0	0	1	0	1	0	1	0	1	0	1	0	1	0	1	0	1	0	1	1	1	1	1	1	1	0	0	1	0	1	0	1	0	1	1	0	0	1	0	1	0
2014-08-04	56.01	0	0	1	1	0	0	1	0	0	0	1	0	0	0	1	0	0	0	1	0	0	0	1	0	0	1	1	1	1	1	1	0	1	0	1	0	1	0	1	0	1	0	1	0	1	0	1	0
2014-08-05	55.61	1	1	1	1	0	0	0	0	0	0	1	0	0	0	1	0	0	0	1	0	0	0	1	0	0	1	1	1	1	1	1	1	0	0	1	0	1	0	1	0	1	1	0	0	1	0	1	0
2014-08-06	60	0	0	1	0	1	0	0	0	0	0	1	0	0	0	1	0	0	0	1	0	0	0	1	0	0	1	1	0	1	1	1	1	0	0	1	0	1	0	1	0	1	1	0	0	1	0	1	0
2014-08-07	66	1	1	1	1	1	1	0	0	0	1	0	0	0	1	0	0	0	1	0	0	0	1	0	0	0	1	1	1	1	1	1	1	0	1	0	0	1	0	1	0	1	1	0	1	0	1	0	0
2014-08-08	67	1	1	1	1	1	1	0	1	0	1	0	1	0	1	0	1	0	1	0	1	0	1	0	1	0	1	1	1	1	1	1	0	1	1	0	0	1	0	1	0	1	0	1	1	0	1	0	0
2014-08-11	54.9	1	1	1	1	1	0	0	0	0	1	0	1	0	1	0	1	0	1	0	1	0	1	0	1	0	0	0	1	1	1	1	0	1	0	1	0	1	0	1	0	1	0	1	0	1	0	1	0
2014-08-12	61.5	0	0	0	0	1	0	1	0	1	0	1	0	1	0	1	0	1	0	1	0	1	0	1	0	1	1	1	1	1	1	1	1	0	0	1	0	1	0	1	0	1	1	0	0	1	0	1	0
2014-08-13	65	1	0	1	1	1	1	0	1	0	1	1	1	0	1	1	1	0	1	1	1	0	1	1	1	0	1	1	1	1	1	1	0	1	0	1	0	1	0	1	0	1	0	1	0	1	0	1	0
2014-08-14	59.3	1	0	1	1	0	1	0	0	0	1	0	1	0	1	0	1	0	1	0	1	0	1	0	1	0	0	0	1	1	1	1	1	0	1	0	1	0	0	1	0	1	1	0	1	0	1	0	0
2014-08-15	59.78	0	1	0	1	1	0	1	0	0	1	1	0	0	1	1	0	1	1	1	0	1	1	1	0	1	0	0	1	1	1	1	0	1	0	1	0	1	0	1	0	1	0	1	0	1	0	1	0
2014-08-18	55.01	1	0	0	1	0	0	0	0	0	0	1	0	0	1	1	0	1	1	1	0	1	1	1	0	1	0	0	0	0	0	0	0	1	0	1	0	1	0	1	0	1	0	1	0	1	0	1	0
2014-08-19	53.1	0	0	0	0	0	0	1	0	0	0	1	0	1	0	1	0	1	0	1	0	1	0	1	0	1	0	0	0	0	0	0	0	1	0	1	0	1	0	1	0	1	0	1	0	1	0	1	0
2014-08-20	53.68	0	0	0	0	0	0	0	0	0	0	1	0	1	0	1	0	1	0	1	0	1	0	1	0	1	0	0	0	0	0	0	1	0	0	1	0	1	0	1	0	1	1	0	0	1	0	1	0
2014-08-21	52.79	1	0	0	0	0	0	0	0	0	0	1	0	1	0	1	0	1	0	1	0	1	0	1	0	1	0	0	0	0	0	0	1	0	1	0	0	1	0	1	0	1	1	0	1	0	1	0	0
2014-08-22	55.96	0	0	0	0	0	0	0	0	0	0	0	0	0	0	1	0	1	0	1	0	1	0	1	0	1	0	0	0	0	0	0	0	1	0	1	0	1	0	1	0	1	0	1	0	1	0	1	0
2014-08-25	55	1	1	0	1	0	1	0	0	0	1	0	0	0	1	1	0	0	1	1	0	1	1	1	0	1	0	0	0	0	0	0	1	0	1	0	1	0	0	1	0	1	1	0	1	0	1	0	1
2014-08-26	52.97	0	1	0	0	0	0	0	0	0	0	0	0	0	0	1	0	0	0	1	0	1	0	1	0	1	0	0	0	0	0	0	1	0	1	0	1	0	1	0	1	0	1	0	1	0	1	0	1
2014-08-27	53.97	0	1	0	0	0	0	0	0	0	0	1	0	0	0	1	0	0	0	1	0	1	0	1	0	1	0	0	0	0	0	0	0	1	1	0	1	0	1	0	1	0	0	1	1	0	1	0	1
2014-08-28	54	1	0	1	0	0	0	0	0	0	0	0	0	0	0	0	0	0	0	1	0	0	0	1	0	1	0	0	0	0	1	0	1	0	1	0	1	0	1	0	1	0	1	0	1	0	1	0	1
2014-08-29	50	1	0	1	0	0	0	0	0	0	0	0	0	0	0	0	0	0	0	1	0	0	0	1	0	1	0	0	0	0	1	0	0	1	0	1	1	0	1	0	0	1	0	1	1	0	1	0	1
2014-08-31		0	0	0	0	0	0	1	0	0	0	1	0	0	0	1	0	1	0	1	0	1	0	1	0	1	0	0	0	0	0	0	1	0	1	0	1	0	1	0	1	0	1	0	1	0	1	0	1
2014-09-01	61	0	0	0	0	1	0	1	0	1	0	1	0	1	0	1	0	1	0	1	0	1	0	1	0	1	1	1	0	0	0	0	0	1	0	1	0	1	0	1	0	1	0	1	0	1	0	1	0
2014-09-02	53	1	1	1	1	0	1	0	1	0	1	0	1	0	1	0	1	0	1	0	1	0	1	0	1	0	1	1	0	0	0	0	0	1	0	1	0	1	0	1	0	1	0	1	0	1	0	1	0
2014-09-03	64.12	0	1	1	1	1	0	1	0	1	1	1	0	1	1	1	0	1	1	1	0	1	1	1	0	1	1	1	1	1	0	0	0	1	0	1	0	1	0	1	0	1	0	1	0	1	0	1	0
2014-09-04	60	1	1	1	1	1	1	0	1	0	1	0	1	0	1	0	1	0	1	0	1	0	1	0	1	0	1	1	1	1	0	0	0	1	0	1	0	1	0	1	0	1	0	1	0	1	0	1	0
2014-09-05	57.71	0	0	1	1	1	0	1	0	0	1	1	1	0	1	1	1	0	1	1	1	0	1	1	1	0	1	1	1	1	0	0	0	1	0	1	0	1	0	1	0	1	0	1	0	1	0	1	0
2014-09-08		0	1	1	1	0	0	0	0	0	1	1	0	0	1	1	1	0	1	1	1	0	1	1	1	0	0	0	0	0	1	1	1	0	1	0	1	0	1	0	1	0	1	0	1	0	1	0	1
2014-09-09	52	0	0	1	0	0	0	1	0	1	0	1	0	1	0	1	0	1	0	1	0	1	0	1	0	1	1	1	0	0	1	1	0	1	0	1	0	1	0	1	0	1	0	1	0	1	0	1	0
2014-09-10	46.8	1	0	0	0	0	1	0	1	0	0	1	0	1	0	1	0	1	0	1	0	1	0	1	0	1	1	1	0	0	1	1	1	0	0	1	0	1	0	1	0	1	1	0	0	1	0	1	0
2014-09-11	51.48	0	0	0	0	0	0	1	0	1	0	1	0	1	0	1	0	1	0	1	0	1	0	1	0	1	1	1	1	1	0	0	1	0	0	1	0	1	0	1	0	1	1	0	1	0	0	1	0
2014-09-12	52.8	1	1	0	1	0	1	0	1	0	1	0	1	0	1	1	1	1	1	1	1	1	1	1	1	1	1	1	1	1	0	0	0	1	0	1	0	1	0	1	0	1	0	1	0	1	0	1	0
2014-09-15	49.99	1	1	0	0	0	0	0	0	0	1	0	1	0	1	1	1	1	1	1	1	1	1	1	1	1	1	1	1	1	0	0	0	1	0	1	0	1	0	1	0	1	0	1	0	1	0	1	0
2014-09-16	49.99	0	1	0	0	1	0	1	0	0	1	1	0	0	1	1	0	1	1	1	0	1	1	1	0	1	1	1	1	1	1	1	1	0	1	0	1	0	1	0	0	1	1	0	1	0	1	0	1
2014-09-17	45	1	0	1	0	0	0	0	0	0	0	1	0	0	1	1	0	0	1	1	0	1	1	1	0	1	0	0	1	0	1	1	0	1	1	0	1	0	0	1	0	1	0	1	1	0	1	0	1
2014-09-18	47.99	0	0	0	0	0	0	1	0	0	0	1	0	1	0	1	0	1	0	1	0	1	0	1	0	1	1	0	1	0	1	1	0	1	1	0	0	1	0	1	0	1	0	1	1	0	1	0	0
2014-09-19	47.97	1	0	1	0	0	1	0	0	0	1	0	0	0	1	1	0	0	1	1	0	1	1	1	0	1	0	1	0	1	0	1	0	1	0	1	0	1	0	1	0	1	0	1	0	1	0	1	0
2014-09-22	52.77	0	0	0	1	0	0	0	0	0	1	0	0	0	1	1	0	0	1	1	0	0	1	1	0	1	1	1	1	1	0	1	1	0	1	0	1	0	1	0	1	0	1	0	1	0	1	0	1
2014-09-23	48	1	1	0	1	0	1	0	1	0	1	0	1	0	1	0	1	0	1	0	1	0	1	1	1	1	0	1	1	1	0	1	0	1	1	0	1	0	0	1	0	1	0	1	1	0	1	0	1
2014-09-24	45	0	1	0	1	1	0	1	0	0	0	1	0	0	1	1	0	0	1	1	0	0	1	1	0	1	0	0	0	0	0	0	0	1	0	1	0	1	0	1	0	1	0	1	0	1	0	1	0
2014-09-25	49.5	0	0	0	0	0	0	1	0	0	0	1	0	1	0	1	0	1	0	1	0	1	0	1	0	1	1	1	0	0	1	0	0	1	0	1	0	1	0	1	0	1	0	1	0	1	0	1	0
2014-09-26	45	1	0	1	0	0	1	0	1	0	1	1	1	0	1	1	1	0	1	1	1	0	1	1	1	0	0	0	0	0	1	0	0	1	0	1	0	1	0	1	0	1	0	1	0	1	0	1	0
2014-09-29		0	0	0	0	0	0	1	0	0	0	1	0	0	0	1	0	1	0	1	0	1	0	1	0	1	0	0	0	0	0	0	0	1	0	1	0	1	0	1	0	1	0	1	0	1	0	1	0
2014-09-30		0	0	0	0	0	0	1	0	1	0	1	0	1	0	1	0	1	0	1	0	1	0	1	0	1	0	0	0	0	0	0	0	1	0	1	0	1	0	1	0	1	0	1	0	1	0	1	0
2014-10-01		1	0	0	0	0	1	1	1	1	0	1	0	1	0	1	0	1	0	1	0	1	0	1	0	1	0	0	0	0	0	0	1	0	1	0	1	0	1	0	1	0	1	0	1	0	1	0	1
2014-10-02		1	0	0	0	0	1	1	1	1	0	1	0	1	0	1	0	1	0	1	0	1	0	1	0	1	0	0	0	0	0	0	1	0	1	0	1	0	1	0	1	0	1	0	1	0	1	0	1
2014-10-03		1	1	0	0	0	1	1	1	1	1	1	1	1	0	1	0	1	0	1	0	1	0	1	0	1	0	0	0	0	0	0	1	0	1	0	1	0	1	0	1	0	1	0	1	0	1	0	1
2014-10-06		1	1	0	0	0	1	1	1	1	1	1	1	1	0	1	0	1	0	1	0	1	0	1	0	1	0	0	0	0	0	0	1	0	1	0	1	0	1	0	1	0	1	0	1	0	1	0	1
2014-10-07		1	1	0	0	0	1	1	1	1	1	1	1	1	0	1	0	1	0	1	0	1	0	1	0	1	0	0	0	0	0	0	1	0	1	0	1	0	1	0	1	0	1	0	1	0	1	0	1
2014-10-08		1	1	1	0	0	1	1	1	1	1	1	1	1	1	1	1	1	0	1	0	1	0	1	0	1	0	0	0	0	0	0	0	1	0	1	0	1	0	1	0	1	0	1	0	1	0	1	0
2014-10-09	59.9	1	1	1	0	1	1	1	1	1	1	1	1	1	1	1	1	1	0	1	0	1	0	1	0	1	1	1	1	1	1	0	0	1	0	1	0	1	0	1	0	1	0	1	0	1	0	1	0
2014-10-10	53.91	1	1	1	1	1	1	0	1	0	1	0	1	0	1	0	1	0	1	0	1	0	1	0	1	0	1	1	1	1	1	1	1	0	0	1	0	1	0	1	0	1	1	0	1	0	0	1	0
2014-10-13	48.52	0	1	1	1	0	0	1	0	1	0	1	0	1	0	1	0	1	0	1	0	1	1	1	1	1	1	1	1	1	1	1	1	0	1	0	0	1	0	1	0	1	1	0	1	0	1	0	0
2014-10-14	44.08	0	1	1	1	0	0	1	0	0	0	1	0	1	0	1	0	1	0	1	0	1	1	1	0	1	1	1	1	1	1	1	1	0	1	0	1	0	0	1	0	1	1	0	1	0	1	0	1
2014-10-15	48.04	0	0	1	1	1	0	1	0	0	0	1	0	1	0	1	0	1	0	1	0	1	0	1	0	1	1	1	1	1	1	1	0	1	0	1	0	1	0	1	0	1	0	1	0	1	0	1	0
2014-10-16	46	1	0	1	1	1	1	0	0	0	1	1	0	1	1	1	0	1	1	1	0	1	1	1	0	1	1	1	1	1	1	1	1	0	1	0	1	0	1	0	0	1	1	0	1	0	1	0	1
2014-10-17	50	0	0	1	1	1	0	0	0	0	0	1	0	0	0	1	0	1	0	1	0	1	0	1	0	1	1	1	1	1	1	1	1	0	1	0	1	0	1	0	1	0	1	0	1	0	1	0	1
2014-10-20	52.32	1	1	0	1	1	1	0	0	0	1	0	1	0	1	1	1	1	1	1	1	1	1	1	1	1	1	1	1	1	1	1	0	1	1	0	1	0	1	0	0	1	0	1	1	0	1	0	1
2014-10-21	45	1	1	0	1	1	0	0	0	0	1	0	1	0	1	0	1	0	1	1	1	1	1	1	1	1	0	1	0	1	0	1	1	0	1	0	1	0	1	0	1	0	1	0	1	0	1	0	1
2014-10-22	42.38	0	0	0	1	1	0	1	0	1	0	1	0	1	0	1	0	1	0	1	0	1	0	1	0	1	0	1	0	1	0	1	1	0	1	0	1	0	1	0	1	0	1	0	1	0	1	0	1
2014-10-23	46.64	0	0	0	0	1	0	1	0	0	0	1	0	1	0	1	0	1	0	1	0	1	0	1	0	1	0	1	0	0	1	1	1	0	1	0	1	0	1	0	1	0	1	0	1	0	1	0	1
2014-10-24	45.87	1	0	0	0	1	1	0	1	0	1	1	1	1	1	1	1	1	1	1	1	1	1	1	1	1	0	0	0	0	1	0	1	0	1	0	1	0	1	0	1	0	1	0	1	0	1	0	1
2014-10-27	42.02	0	1	0	0	0	0	0	0	0	1	0	0	0	1	1	0	1	1	1	0	1	1	1	0	1	0	0	0	0	0	0	1	0	1	0	1	0	1	0	1	0	1	0	1	0	1	0	1
2014-10-28	37.82	0	0	0	0	0	0	1	0	0	0	1	0	0	0	1	0	1	0	1	0	1	0	1	0	1	0	0	0	0	0	0	0	1	0	1	1	0	1	0	1	0	0	1	0	1	1	0	1
2014-10-29	36	0	0	0	0	0	0	1	0	0	0	1	0	1	0	1	0	1	0	1	0	1	0	1	0	1	0	0	0	0	0	0	0	1	0	1	0	1	0	1	0	1	0	1	0	1	0	1	0
2014-10-30	32.4	0	0	0	0	0	0	0	0	0	0	1	0	1	0	1	0	1	0	1	0	1	0	1	0	1	0	0	0	0	0	0	0	1	0	1	0	1	0	1	0	1	0	1	0	1	0	1	0
2014-10-31	30	0	0	0	0	0	0	1	0	1	0	1	0	1	0	1	0	1	0	1	0	1	0	1	0	1	0	0	0	0	0	0	0	1	0	1	0	1	0	1	0	1	0	1	0	1	0	1	0
2014-11-03	33	0	0	0	0	0	0	1	0	0	0	1	0	1	0	1	0	1	0	1	0	1	0	1	0	1	0	0	0	0	0	0	0	1	0	1	0	1	0	1	0	1	0	1	0	1	0	1	0
2014-11-04	36.3	1	0	0	0	0	1	0	1	0	1	1	1	0	1	1	1	1	1	1	1	1	1	1	1	1	0	0	0	0	0	0	0	1	0	1	0	1	0	1	0	1	0	1	0	1	0	1	0
2014-11-05	39.93	1	1	0	0	0	1	0	1	0	1	0	1	0	1	1	1	1	1	1	1	1	1	1	1	1	1	1	0	0	0	0	1	0	0	1	0	1	0	1	0	1	1	0	0	1	0	1	0
2014-11-06	35.94	1	1	1	0	0	1	0	1	0	1	0	1	0	1	0	1	0	1	1	1	1	1	1	1	1	1	0	1	0	0	0	0	1	0	1	0	1	0	1	0	1	0	1	0	1	0	1	0
2014-11-07	39.6	0	1	0	0	0	0	1	0	0	1	1	0	0	1	1	1	0	1	1	1	1	1	1	1	1	1	1	1	1	1	0	1	0	1	0	0	1	0	1	0	1	1	0	1	0	0	1	0
2014-11-10	39	1	1	1	0	0	1	0	1	0	1	0	1	0	1	0	1	0	1	1	1	0	1	1	1	1	1	1	1	1	1	0	0	1	0	1	0	1	0	1	0	1	0	1	0	1	0	1	0
2014-11-11	40	0	0	1	1	0	0	0	0	0	1	0	0	0	1	0	1	0	1	0	1	0	1	1	1	1	1	1	1	1	1	1	1	0	0	1	0	1	0	1	0	1	1	0	0	1	0	1	0
2014-11-12		1	1	1	1	0	0	0	0	0	1	0	1	0	1	0	1	0	1	0	1	0	1	1	1	1	0	0	0	0	0	0	0	1	0	1	0	1	0	1	0	1	0	1	0	1	0	1	0
2014-11-13	47	0	0	0	0	1	0	1	0	1	0	1	0	1	0	1	0	1	0	1	0	1	0	1	0	1	1	1	0	0	0	0	1	0	0	1	0	1	0	1	0	1	1	0	0	1	0	1	0
2014-11-14	46	1	1	1	1	1	1	0	1	0	1	0	1	0	1	0	1	0	1	0	1	0	1	0	1	0	1	1	0	0	0	1	1	0	0	1	0	1	0	1	0	1	1	0	0	1	0	1	0
2014-11-17	41.5	0	1	1	1	1	0	0	0	0	1	0	1	0	1	0	1	0	1	0	1	0	1	0	1	0	1	1	1	1	0	0	1	0	1	0	0	1	0	1	0	1	1	0	1	0	0	1	0
2014-11-18	37.35	0	1	1	1	1	0	1	0	0	0	1	0	1	1	1	0	1	1	1	1	1	1	1	1	1	1	1	1	1	0	0	1	0	1	0	1	0	0	1	0	1	1	0	1	0	1	0	1
2014-11-19	40	0	0	0	0	1	0	1	0	1	0	1	0	1	0	1	0	1	0	1	0	1	1	1	1	1	1	1	1	1	0	0	1	0	1	0	1	0	0	1	0	1	1	0	1	0	1	0	1
2014-11-20	42	1	0	1	1	1	1	0	0	0	1	1	0	1	1	1	0	1	1	1	1	1	1	1	1	1	1	1	1	1	1	1	0	1	1	0	1	0	0	1	0	1	0	1	1	0	1	0	1
2014-11-21	33.66	1	1	1	1	0	1	0	0	0	1	0	1	0	1	1	1	1	1	1	1	1	1	1	1	1	0	0	1	1	1	1	0	1	0	1	0	1	0	1	0	1	0	1	0	1	0	1	0
2014-11-24	31	0	0	0	0	0	0	1	0	1	0	1	0	1	0	1	0	1	0	1	0	1	0	1	0	1	0	0	1	0	1	1	0	1	0	1	0	1	0	1	0	1	0	1	0	1	0	1	0
2014-11-25	40	0	0	0	0	1	0	1	0	0	0	1	0	1	0	1	0	1	0	1	0	1	0	1	0	1	1	1	0	0	0	1	0	1	0	1	0	1	0	1	0	1	0	1	0	1	0	1	0
2014-11-26	39	1	0	0	1	1	1	0	1	0	1	0	1	0	1	0	1	0	1	1	1	1	1	1	1	1	1	1	0	1	0	1	0	1	0	1	0	1	0	1	0	1	0	1	0	1	0	1	0
2014-11-27	40	0	1	1	0	1	0	0	0	0	1	0	1	0	1	1	1	0	1	1	1	1	1	1	1	1	1	1	1	1	0	1	0	1	0	1	0	1	0	1	0	1	0	1	0	1	0	1	0
2014-11-28	41	1	1	1	0	1	0	0	0	0	1	0	1	0	1	0	1	0	1	1	1	1	1	1	1	1	1	1	1	1	0	0	0	1	0	1	0	1	0	1	0	1	0	1	0	1	0	1	0
2014-11-30		1	1	0	0	0	0	0	0	0	1	0	0	0	1	0	1	0	1	0	1	0	1	1	1	1	0	0	0	0	0	0	1	0	1	0	1	0	1	0	1	0	1	0	1	0	1	0	1
2014-12-01	39	0	0	0	0	0	0	1	0	1	0	1	0	1	0	1	0	1	0	1	0	1	0	1	0	1	1	1	0	0	0	0	1	0	0	1	0	1	0	1	0	1	1	0	0	1	0	1	0
2014-12-02	37.68	1	0	1	0	0	1	0	1	0	0	0	0	0	1	0	1	0	1	1	1	0	1	1	1	1	1	1	0	0	0	0	0	1	0	1	0	1	0	1	0	1	0	1	0	1	0	1	0
2014-12-03	33.91	0	0	0	0	0	0	0	0	0	0	1	0	0	0	1	0	0	1	1	1	1	1	1	1	1	1	0	1	1	0	0	0	1	0	1	0	1	0	1	0	1	0	1	0	1	0	1	0
2014-12-04	37	0	1	0	1	0	0	1	0	1	0	1	0	1	0	1	0	1	1	1	0	1	1	1	0	1	1	1	1	1	0	0	0	1	0	1	0	1	0	1	0	1	0	1	0	1	0	1	0
2014-12-05	39.5	1	0	0	1	0	1	0	0	0	1	1	0	0	1	1	0	0	1	1	1	0	1	1	1	1	1	1	1	1	0	0	0	1	0	1	0	1	0	1	0	1	0	1	0	1	0	1	0
2014-12-08	41.03	1	1	0	0	1	1	0	0	0	1	0	1	0	1	0	1	0	1	0	1	0	1	1	1	0	1	1	1	1	1	1	0	1	0	1	0	1	0	1	0	1	0	1	0	1	0	1	0
2014-12-09	47	1	1	1	1	1	0	0	0	0	1	0	1	0	1	0	1	0	1	0	1	0	1	0	1	0	1	1	1	1	1	1	1	0	1	0	0	1	0	1	0	1	1	0	1	0	0	1	0
2014-12-10	40	1	1	1	1	1	1	0	1	0	1	0	1	0	1	0	1	0	1	0	1	0	1	0	1	0	1	1	1	1	1	1	0	1	0	1	0	1	0	1	0	1	0	1	0	1	0	1	0
2014-12-11	44	0	1	1	0	1	0	1	0	1	0	1	0	1	1	1	1	1	1	1	1	1	1	1	1	1	1	1	1	1	1	1	1	0	0	1	0	1	0	1	0	1	1	0	1	0	0	1	0
2014-12-12	40.58	1	1	1	1	1	1	0	1	0	1	1	1	0	1	1	1	0	1	1	1	0	1	1	1	0	1	1	1	1	1	1	0	1	0	1	0	1	0	1	0	1	0	1	0	1	0	1	0
2014-12-15	36.6	0	0	1	1	0	0	1	0	0	0	1	0	1	1	1	0	1	1	1	1	1	1	1	1	1	0	1	1	1	1	1	0	1	0	1	0	1	0	1	0	1	0	1	0	1	0	1	0
2014-12-16	38.88	0	0	0	0	1	0	1	0	0	0	1	0	1	0	1	0	1	1	1	0	1	1	1	0	1	0	0	0	0	1	1	0	1	0	1	0	1	0	1	0	1	0	1	0	1	0	1	0
2014-12-17	35	1	0	0	1	0	1	0	0	0	1	1	0	1	1	1	0	1	1	1	1	1	1	1	1	1	0	0	0	0	0	0	0	1	0	1	0	1	0	1	0	1	0	1	0	1	0	1	0
2014-12-18	39.6	0	0	0	0	1	0	1	0	0	0	1	0	1	0	1	0	1	0	1	0	1	0	1	0	1	0	1	0	0	0	0	1	0	0	1	0	1	0	1	0	1	1	0	0	1	0	1	0
2014-12-19	43.56	1	1	0	1	1	1	0	1	0	1	0	1	0	1	1	1	1	1	1	1	1	1	1	1	1	1	1	0	0	0	0	0	1	0	1	0	1	0	1	0	1	0	1	0	1	0	1	0
2014-12-22	38.12	1	1	0	1	1	1	0	1	0	1	0	1	0	1	0	1	0	1	1	1	0	1	1	1	0	0	0	1	1	0	0	0	1	0	1	0	1	0	1	0	1	0	1	0	1	0	1	0
2014-12-23	41.93	0	1	0	0	1	0	1	0	1	1	1	0	1	1	1	0	1	1	1	0	1	1	1	0	1	1	1	1	1	0	0	1	0	1	0	0	1	0	1	0	1	1	0	1	0	1	0	0
2014-12-24	37.74	1	1	1	1	0	1	0	0	0	1	0	0	0	1	0	1	0	1	0	1	0	1	1	1	1	0	0	1	0	1	0	1	0	1	0	1	0	1	0	0	1	1	0	1	0	1	0	1
2014-12-25	41.51	0	0	0	0	0	0	1	0	0	0	1	0	1	1	1	0	1	1	1	0	1	1	1	0	1	1	1	1	1	1	1	0	1	0	1	0	1	0	1	0	1	0	1	1	0	0	1	0
2014-12-26	41.51	1	1	1	1	1	1	0	0	0	1	0	0	0	1	0	1	0	1	0	1	0	1	1	1	1	1	1	1	1	1	1	0	1	0	1	0	1	0	1	0	1	0	1	0	1	0	1	0
2014-12-29	39.6	1	0	1	1	0	0	0	0	0	1	0	0	0	1	0	0	0	1	0	1	0	1	1	1	0	0	1	1	1	1	1	0	1	0	1	0	1	0	1	0	1	0	1	0	1	0	1	0
2014-12-30	45.2	0	1	0	1	1	0	0	0	0	0	0	0	0	0	1	0	0	1	1	1	0	1	1	1	1	1	1	1	1	1	1	1	0	0	1	0	1	0	1	0	1	1	0	0	1	0	1	0
2014-12-31	37.2	1	1	1	1	1	1	0	1	0	1	0	1	0	1	0	1	0	1	0	1	0	1	0	1	0	0	0	0	1	0	1	0	1	0	1	0	1	0	1	0	1	0	1	0	1	0	1	0
2015-01-02		0	0	0	0	0	0	1	0	1	0	1	0	1	0	1	0	1	0	1	0	1	1	1	0	1	0	0	0	0	0	0	1	0	1	0	1	0	1	0	1	0	1	0	1	0	1	0	1
2015-01-05	36.63	0	0	0	0	1	0	1	0	1	0	1	0	1	0	1	0	1	0	1	0	1	0	1	0	1	1	0	0	0	0	0	0	1	0	1	0	1	0	1	0	1	0	1	0	1	0	1	0
2015-01-06	37	1	0	0	0	0	1	0	1	0	0	1	0	1	0	1	0	1	0	1	0	1	0	1	0	1	1	1	0	0	0	0	0	1	0	1	0	1	0	1	0	1	0	1	0	1	0	1	0
2015-01-07	37.5	1	0	0	0	0	0	0	0	0	0	0	0	0	0	1	0	1	0	1	0	1	0	1	0	1	1	1	1	1	0	0	0	1	0	1	0	1	0	1	0	1	0	1	0	1	0	1	0
2015-01-08	40	1	1	0	0	1	0	0	0	0	0	0	0	0	0	1	0	1	0	1	0	1	0	1	0	1	1	1	1	1	0	0	1	0	1	0	0	1	0	1	0	1	1	0	1	0	0	1	0
2015-01-09	44	1	1	0	0	1	1	0	0	0	1	0	0	0	1	1	0	1	1	1	0	1	1	1	0	1	1	1	1	1	0	0	1	0	1	0	0	1	0	1	0	1	1	0	1	0	0	1	0
2015-01-12	39.6	1	1	1	1	1	1	0	1	0	1	0	1	0	1	0	1	0	1	0	1	0	1	0	1	0	1	1	1	1	1	1	1	0	1	0	1	0	0	1	0	1	1	0	1	0	1	0	1
2015-01-13	35.64	0	1	1	1	0	0	1	0	1	1	1	0	1	1	1	0	1	1	1	0	1	1	1	0	1	1	0	1	1	1	1	0	1	1	0	1	0	0	1	0	1	0	1	1	0	1	0	1
2015-01-14	39.2	0	0	0	0	0	0	1	0	1	0	1	0	1	0	1	0	1	0	1	0	1	0	1	0	1	1	1	1	1	1	1	1	0	1	0	1	0	0	1	0	1	1	0	1	0	1	0	1
2015-01-15	35.28	1	0	1	1	0	1	0	0	0	1	1	0	1	1	1	0	1	1	1	0	1	1	1	0	1	0	0	0	1	1	1	0	1	0	1	0	1	0	1	0	1	0	1	0	1	0	1	0
2015-01-16	38.81	0	0	0	1	0	0	1	0	1	0	1	0	1	0	1	0	1	0	1	0	1	0	1	0	1	1	1	0	1	1	1	0	1	0	1	0	1	0	1	0	1	0	1	0	1	0	1	0
2015-01-19	41.25	1	1	0	1	1	1	0	1	0	1	0	1	0	1	1	1	1	1	1	1	1	1	1	1	1	1	1	0	1	0	1	1	0	1	0	1	0	1	0	1	0	1	0	1	0	1	0	1
2015-01-20	40	1	1	0	1	1	1	0	0	0	1	0	1	0	1	1	1	0	1	1	1	0	1	1	1	0	1	1	1	1	0	0	0	1	1	0	1	0	1	0	1	0	0	1	1	0	1	0	1
2015-01-21	38	0	1	1	1	1	0	0	0	0	1	0	1	0	1	0	1	0	1	1	1	0	1	1	1	0	0	0	1	1	0	0	0	1	0	1	0	1	0	1	0	1	0	1	0	1	1	0	1
2015-01-22	40	0	0	1	0	1	0	1	0	0	0	1	0	0	1	1	0	0	1	1	0	1	1	1	0	1	1	1	1	1	1	0	0	1	0	1	0	1	0	1	0	1	0	1	0	1	0	1	1
2015-01-23	41.5	1	0	1	0	1	1	0	0	0	1	0	0	0	1	0	1	0	1	1	1	0	1	1	1	0	1	1	1	1	1	1	0	1	0	1	0	1	0	1	0	1	0	1	0	1	0	1	0
2015-01-26	45.64	1	1	1	1	1	0	0	0	0	1	0	0	0	1	0	1	0	1	0	1	0	1	1	1	0	1	1	1	1	1	1	0	1	0	1	0	1	0	1	0	1	0	1	0	1	0	1	0
2015-01-27	40	1	1	1	1	0	1	0	0	0	1	0	1	0	1	0	1	0	1	0	1	0	1	0	1	0	0	1	1	1	1	1	1	0	0	1	0	1	0	1	0	1	1	0	1	0	1	0	1
2015-01-28	41.08	0	1	0	1	1	0	1	0	1	0	1	0	1	1	1	0	1	1	1	1	1	1	1	1	1	1	1	1	1	1	1	1	0	1	0	1	0	1	0	0	1	1	0	1	0	1	0	1
2015-01-29	41.08	1	0	1	1	1	0	0	0	0	0	1	0	0	1	1	0	0	1	1	1	0	1	1	1	0	1	1	0	1	1	1	1	0	1	0	1	0	1	0	1	0	1	0	1	0	1	0	1
2015-01-30	41.95	1	0	1	1	1	0	0	0	0	0	1	0	0	1	1	0	0	1	1	0	0	1	1	1	0	1	1	1	1	1	1	1	0	1	0	1	0	1	0	1	0	1	0	1	0	1	0	1
2015-01-31		1	1	1	1	0	0	0	0	0	0	0	0	0	0	1	0	0	1	1	1	0	1	1	1	0	0	0	0	0	0	0	1	0	1	0	1	0	1	0	1	0	1	0	1	0	1	0	1
2015-02-02	42	0	0	0	0	1	0	1	0	1	0	1	0	1	0	1	0	1	0	1	0	1	0	1	0	1	1	1	0	0	0	0	1	0	1	0	1	0	1	0	1	0	1	0	1	0	1	0	1
2015-02-03	40	1	1	0	1	0	1	0	1	0	0	0	0	0	1	1	0	0	1	1	1	0	1	1	1	0	1	1	0	0	0	0	0	1	1	0	1	0	1	0	1	0	0	1	1	0	1	0	1
2015-02-04	42.95	0	0	1	1	1	0	0	0	0	0	0	0	0	0	0	0	0	0	1	0	1	1	1	0	1	1	1	1	1	0	0	1	0	1	0	1	0	1	0	1	0	1	0	1	0	1	0	1
2015-02-05	43.5	1	1	1	1	1	1	0	0	0	1	0	0	0	1	0	0	0	1	1	0	0	1	1	1	0	1	1	1	1	0	0	1	0	1	0	1	0	1	0	1	0	1	0	1	0	1	0	1
2015-02-06	42	1	1	1	0	1	0	0	0	0	1	0	0	0	1	0	0	0	1	0	0	0	1	0	1	0	1	1	1	1	0	0	1	0	1	0	1	0	1	0	1	0	1	0	1	0	1	0	1
2015-02-09	42	0	1	1	1	1	0	0	0	0	1	0	0	0	1	0	0	0	1	0	0	0	1	1	0	0	1	1	1	1	1	1	0	1	1	0	1	0	1	0	1	0	0	1	1	0	1	0	1
2015-02-10	41.95	1	0	1	1	0	0	0	0	0	0	0	0	0	1	0	0	0	1	0	0	0	1	1	0	0	1	1	1	1	1	1	0	1	1	0	1	0	1	0	1	0	0	1	1	0	1	0	1
2015-02-11	42	0	0	0	1	1	0	0	0	0	0	0	0	0	0	0	0	0	0	0	0	0	0	1	0	0	1	1	1	1	1	1	0	1	0	1	1	0	1	0	1	0	0	1	0	1	1	0	1
2015-02-12	42	1	1	1	1	1	0	0	0	0	0	0	0	0	1	0	0	0	1	0	0	0	1	0	0	0	0	1	0	1	1	1	0	1	0	1	1	0	1	0	1	0	0	1	0	1	1	0	1
2015-02-13	42	1	1	0	1	1	0	0	0	0	0	0	0	0	0	0	0	0	1	0	0	0	1	0	0	0	0	1	0	1	0	1	0	1	0	1	0	1	1	0	1	0	0	1	0	1	1	0	1
2015-02-16	43.5	1	1	0	1	1	0	0	0	0	0	0	0	0	0	0	0	0	1	0	0	0	1	0	0	0	1	1	1	1	0	1	0	1	0	1	0	1	1	0	1	0	0	1	0	1	0	1	1
2015-02-17	41.9	1	1	1	1	1	0	0	0	0	0	0	0	0	0	0	0	0	1	0	0	0	1	0	0	0	0	0	1	1	0	1	0	1	0	1	0	1	0	1	0	1	0	1	0	1	0	1	1
2015-02-18		0	0	0	0	0	0	0	0	0	0	0	0	0	0	0	0	0	0	0	0	0	0	0	0	0	0	0	0	0	0	0	1	0	1	0	1	0	1	0	1	0	1	0	1	0	1	0	1
2015-02-19		0	0	0	0	0	0	1	0	1	0	1	0	1	0	1	0	1	0	1	0	1	0	1	0	1	0	0	0	0	0	0	1	0	1	0	1	0	1	0	1	0	1	0	1	0	1	0	1
2015-02-20		1	0	0	0	0	1	1	1	1	0	1	0	1	0	1	0	1	0	1	0	1	0	1	0	1	0	0	0	0	0	0	1	0	1	0	1	0	1	0	1	0	1	0	1	0	1	0	1
2015-02-23		1	0	0	0	0	1	1	1	1	0	1	0	1	0	1	0	1	0	1	0	1	0	1	0	1	0	0	0	0	0	0	1	0	1	0	1	0	1	0	1	0	1	0	1	0	1	0	1
2015-02-24		1	1	0	0	0	1	1	1	1	1	1	1	1	0	1	0	1	0	1	0	1	0	1	0	1	0	0	0	0	0	0	1	0	1	0	1	0	1	0	1	0	1	0	1	0	1	0	1
2015-02-25	46.09	1	1	0	0	1	1	1	1	1	1	1	1	1	0	1	0	1	0	1	0	1	0	1	0	1	1	1	0	0	0	0	1	0	0	1	0	1	1	0	1	0	1	0	0	1	1	0	1
2015-02-26	41.5	1	1	1	1	0	1	0	1	0	1	0	1	0	1	0	1	0	1	0	1	0	1	0	1	0	1	1	1	1	0	0	0	1	0	1	0	1	0	1	0	1	0	1	0	1	0	1	0
2015-02-27	38	0	1	1	0	0	0	1	0	0	0	1	0	0	0	1	0	0	0	1	0	0	0	1	0	0	1	1	1	1	1	0	0	1	0	1	0	1	0	1	0	1	0	1	0	1	0	1	0
2015-02-28		0	1	1	0	0	0	1	0	0	0	1	0	1	0	1	0	1	0	1	0	1	0	1	0	1	0	0	1	1	1	0	1	0	1	0	1	0	1	0	1	0	1	0	1	0	1	0	1
2015-03-02	41.65	0	0	1	0	0	0	1	0	1	0	1	0	1	0	1	0	1	0	1	0	1	0	1	0	1	1	1	1	1	1	1	0	1	0	1	0	1	0	1	0	1	0	1	0	1	0	1	0
2015-03-03	43	1	1	1	1	0	1	0	1	0	1	0	0	0	1	1	0	0	1	1	0	0	1	1	0	0	1	1	1	1	1	1	1	0	1	0	1	0	1	0	1	0	1	0	1	0	1	0	1
2015-03-04	38.5	1	1	1	1	0	0	0	0	0	1	0	1	0	1	1	1	0	1	1	1	0	1	1	1	0	1	1	1	1	1	1	0	1	1	0	0	1	0	1	0	1	0	1	1	0	1	0	1
2015-03-05	39	0	1	0	1	1	0	1	0	1	0	1	0	1	0	1	0	1	0	1	0	1	0	1	0	1	1	1	1	1	1	1	1	0	1	0	1	0	1	0	1	0	1	0	1	0	1	0	1
2015-03-06	40	1	0	0	1	1	0	0	0	0	0	1	0	0	0	1	0	0	0	1	0	1	0	1	0	1	1	1	1	1	0	1	1	0	1	0	1	0	1	0	1	0	1	0	1	0	1	0	1
2015-03-09	44	1	0	1	1	1	0	0	0	0	0	1	0	0	1	1	0	0	1	1	0	1	1	1	0	1	1	1	1	1	1	1	0	1	0	1	0	1	0	1	0	1	0	1	0	1	0	1	1
2015-03-10	43.9	1	1	1	0	1	1	0	1	0	1	0	1	0	1	0	1	0	1	0	1	0	1	0	1	0	1	1	1	1	1	1	1	0	0	1	0	1	0	1	0	1	1	0	1	0	1	0	1
2015-03-11	43.2	0	1	1	1	1	0	0	0	0	1	0	1	0	1	0	1	0	1	0	1	0	1	0	1	0	1	1	1	1	1	1	0	1	0	1	0	1	0	1	0	1	0	1	1	0	1	0	1
2015-03-12	44.75	0	1	1	1	0	0	0	0	0	1	0	0	0	1	0	1	0	1	0	1	0	1	1	1	0	1	1	1	1	1	1	0	1	0	1	0	1	0	1	0	1	0	1	0	1	0	1	0
2015-03-13	44	1	1	1	1	1	0	0	0	0	0	0	0	0	1	0	1	0	1	0	1	0	1	0	1	0	1	1	1	1	1	1	0	1	0	1	0	1	0	1	0	1	0	1	0	1	0	1	0
2015-03-16	43.1	0	1	1	1	1	0	0	0	0	0	0	0	0	1	0	1	0	1	0	1	0	1	0	1	0	1	1	1	1	1	1	0	1	0	1	0	1	0	1	0	1	0	1	0	1	0	1	0
2015-03-17	44.9	0	0	1	1	1	0	0	0	0	0	0	0	0	1	0	0	0	1	0	1	0	1	0	1	0	1	1	1	1	1	1	0	1	0	1	0	1	0	1	0	1	0	1	0	1	0	1	0
2015-03-18	41.5	1	1	1	1	0	0	0	0	0	0	0	0	0	0	0	0	0	1	0	1	0	1	0	1	0	0	0	0	1	1	1	0	1	0	1	0	1	0	1	0	1	0	1	0	1	0	1	0
2015-03-19	43.5	0	0	0	1	1	0	1	0	0	0	1	0	0	0	1	0	0	1	1	0	0	1	1	0	0	0	1	0	1	0	1	0	1	0	1	0	1	0	1	0	1	0	1	0	1	0	1	0
2015-03-20	42.61	1	1	1	1	1	0	0	0	0	0	0	0	0	0	0	0	0	1	0	0	0	1	0	1	0	0	0	0	0	0	1	0	1	0	1	0	1	0	1	0	1	0	1	0	1	0	1	0
2015-03-23	42.61	0	0	0	0	1	0	0	0	0	0	1	0	0	0	1	0	0	0	1	0	0	1	1	1	0	0	0	0	0	0	0	0	1	0	1	0	1	0	1	0	1	0	1	0	1	0	1	0
2015-03-24	41.7	1	1	0	0	1	0	0	0	0	0	0	0	0	0	1	0	0	0	1	0	0	1	1	0	0	0	0	0	0	0	0	0	1	0	1	0	1	0	1	0	1	0	1	0	1	0	1	0
2015-03-25	42	0	0	0	0	0	0	0	0	0	0	0	0	0	0	1	0	0	0	1	0	0	0	1	0	0	0	0	0	0	0	0	1	0	0	1	0	1	0	1	0	1	1	0	0	1	0	1	0
2015-03-26	41.3	1	0	0	0	0	0	0	0	0	0	0	0	0	0	1	0	0	0	1	0	0	0	1	0	0	0	0	0	0	0	0	0	1	0	1	0	1	0	1	0	1	0	1	0	1	0	1	0
2015-03-27	37	0	0	0	0	0	0	0	0	0	0	0	0	0	0	1	0	0	0	1	0	0	0	1	0	0	0	0	0	0	0	0	0	1	0	1	0	1	0	1	0	1	0	1	0	1	0	1	0
2015-03-30	44	0	0	0	0	0	0	1	0	1	0	1	0	1	0	1	0	1	0	1	0	1	0	1	0	1	1	1	0	0	0	0	0	1	0	1	0	1	0	1	0	1	0	1	0	1	0	1	0
2015-03-31	34.2	1	1	1	0	0	1	0	1	0	1	0	1	0	1	0	1	0	1	0	1	0	1	0	1	0	0	0	0	0	0	0	1	0	0	1	0	1	0	1	0	1	1	0	0	1	0	1	0
2015-04-01	37.62	0	0	0	0	0	0	1	0	1	0	1	0	1	0	1	0	1	0	1	0	1	0	1	0	1	0	0	0	0	0	0	0	1	0	1	0	1	0	1	0	1	0	1	0	1	0	1	0
2015-04-02	36.5	1	1	0	0	0	1	0	1	0	1	1	1	1	1	1	1	1	1	1	1	1	1	1	1	1	0	0	0	0	0	0	0	1	0	1	0	1	0	1	0	1	0	1	0	1	0	1	0
2015-04-03	40.15	0	0	0	0	0	0	0	0	0	1	1	0	1	1	1	0	1	1	1	0	1	1	1	0	1	1	0	0	0	0	0	0	1	0	1	0	1	0	1	0	1	0	1	0	1	0	1	0
2015-04-06		1	1	0	0	0	1	0	1	0	1	0	1	0	1	1	1	0	1	1	1	0	1	1	1	0	0	0	0	0	0	0	1	0	1	0	1	0	1	0	1	0	1	0	1	0	1	0	1
2015-04-07	42	0	0	0	0	0	0	1	0	1	0	1	0	1	0	1	0	1	0	1	0	1	0	1	0	1	1	1	0	0	0	0	0	1	0	1	0	1	0	1	0	1	0	1	0	1	0	1	0
2015-04-08	46.2	1	1	0	1	1	1	0	1	0	1	0	1	0	1	0	1	0	1	0	1	0	1	0	1	0	1	1	0	0	0	0	0	1	0	1	0	1	0	1	0	1	0	1	0	1	0	1	0
2015-04-09	42.47	1	1	1	1	1	1	0	1	0	1	0	1	0	1	0	1	0	1	0	1	0	1	0	1	0	1	1	1	1	0	0	1	0	0	1	0	1	0	1	0	1	1	0	0	1	0	1	0
2015-04-10	42	0	1	1	1	1	0	1	0	0	0	1	0	0	1	1	1	0	1	1	1	0	1	1	1	0	1	1	1	1	0	0	0	1	0	1	0	1	0	1	0	1	0	1	0	1	0	1	0
2015-04-13	46.2	0	1	1	0	1	0	0	0	0	0	1	0	0	1	1	1	0	1	1	1	0	1	1	1	0	1	1	1	1	0	0	0	1	0	1	0	1	0	1	0	1	0	1	0	1	0	1	0
2015-04-14	41.58	1	1	1	1	1	1	0	1	0	1	0	1	0	1	0	1	0	1	0	1	0	1	0	1	0	1	1	1	1	1	1	0	1	0	1	0	1	0	1	0	1	0	1	0	1	0	1	0
2015-04-15	45.74	0	0	1	1	1	0	1	0	1	0	1	0	1	0	1	0	1	1	1	1	1	1	1	1	1	1	1	1	1	1	1	1	0	0	1	0	1	0	1	0	1	1	0	0	1	0	1	0
2015-04-16	42	1	1	1	1	1	1	0	1	0	1	0	1	0	1	0	1	0	1	0	1	0	1	0	1	0	1	1	1	1	1	1	0	1	0	1	0	1	0	1	0	1	0	1	0	1	0	1	0
2015-04-17	46.2	0	0	0	1	1	0	1	0	0	0	1	0	0	0	1	0	0	0	1	0	0	1	1	1	0	1	1	1	1	1	1	0	1	0	1	0	1	0	1	0	1	0	1	0	1	0	1	0
2015-04-20	45	1	1	1	1	1	1	0	1	0	1	0	1	0	1	0	1	0	1	0	1	0	1	0	1	0	1	1	1	1	1	1	1	0	0	1	0	1	0	1	0	1	1	0	0	1	0	1	0
2015-04-21	48	0	0	1	1	1	0	0	0	0	1	0	0	0	1	0	0	0	1	0	0	0	1	0	1	0	1	1	1	1	1	1	0	1	0	1	0	1	0	1	0	1	0	1	0	1	0	1	0
2015-04-22	47.5	1	1	1	1	1	1	0	0	0	1	0	1	0	1	0	1	0	1	0	1	0	1	0	1	0	1	1	1	1	1	1	0	1	0	1	0	1	0	1	0	1	0	1	0	1	0	1	0
2015-04-23	42.75	0	1	1	1	1	0	0	0	0	1	0	0	0	1	0	1	0	1	0	1	0	1	0	1	0	0	0	1	1	1	1	0	1	0	1	0	1	0	1	0	1	0	1	0	1	0	1	0
2015-04-24	42	0	0	0	1	0	0	1	0	1	0	1	0	1	0	1	0	1	0	1	0	1	0	1	0	1	0	0	0	0	1	1	1	0	0	1	0	1	0	1	0	1	1	0	0	1	0	1	0
2015-04-27	46.2	0	0	1	0	1	0	0	0	0	0	1	0	1	0	1	0	1	0	1	0	1	0	1	0	1	1	1	0	0	1	1	0	1	0	1	0	1	0	1	0	1	0	1	0	1	0	1	0
2015-04-28	50.8	1	0	1	1	1	1	0	1	0	1	0	1	0	1	0	1	0	1	0	1	0	1	0	1	0	1	1	1	1	1	1	1	0	0	1	0	1	0	1	0	1	1	0	0	1	0	1	0
2015-04-29	50	1	1	1	1	1	1	0	0	0	1	0	1	0	1	0	1	0	1	0	1	0	1	0	1	0	1	1	1	1	1	1	0	1	0	1	0	1	0	1	0	1	0	1	0	1	0	1	0
2015-04-30	45	0	1	1	1	1	0	0	0	0	1	0	1	0	1	0	1	0	1	0	1	0	1	0	1	0	0	0	1	1	0	1	1	0	1	0	0	1	0	1	0	1	1	0	1	0	0	1	0
2015-05-01		0	0	0	0	0	0	1	0	1	0	1	0	1	1	1	0	1	1	1	0	1	1	1	0	1	0	0	0	0	0	0	1	0	1	0	1	0	1	0	1	0	1	0	1	0	1	0	1
2015-05-04	41.16	0	0	0	0	0	0	1	0	1	0	1	0	1	0	1	0	1	0	1	0	1	0	1	0	1	1	0	0	0	0	0	0	1	0	1	0	1	0	1	0	1	0	1	0	1	0	1	0
2015-05-05	40.95	1	0	0	0	0	1	0	1	0	0	1	0	1	0	1	0	1	0	1	0	1	0	1	0	1	1	0	0	0	0	0	1	0	1	0	1	0	1	0	0	1	1	0	1	0	1	0	1
2015-05-06	39	0	0	0	0	0	0	0	0	0	0	1	0	0	0	1	0	1	0	1	0	1	0	1	0	1	0	0	1	0	0	0	1	0	1	0	1	0	1	0	1	0	1	0	1	0	1	0	1
2015-05-07	44.55	0	1	0	0	0	0	0	0	0	0	1	0	0	0	1	0	1	0	1	0	1	0	1	0	1	1	1	1	1	0	0	1	0	1	0	1	0	1	0	1	0	1	0	1	0	1	0	1
2015-05-08	49.01	1	1	0	1	1	1	0	1	0	1	0	1	0	1	1	1	1	1	1	1	1	1	1	1	1	1	1	1	1	0	0	0	1	1	0	1	0	1	0	1	0	0	1	1	0	1	0	1
2015-05-11	49.02	1	1	1	1	1	1	0	1	0	1	0	1	0	1	0	1	0	1	0	1	0	1	0	1	0	1	1	1	1	1	1	0	1	0	1	1	0	0	1	0	1	0	1	0	1	1	0	1
2015-05-12	48.52	1	1	1	0	1	0	0	0	0	1	0	1	0	1	0	1	0	1	0	1	0	1	0	1	0	1	1	1	1	1	1	0	1	0	1	0	1	0	1	0	1	0	1	0	1	0	1	1
2015-05-13	45	0	1	1	0	0	0	0	0	0	1	0	0	0	1	0	1	0	1	0	1	0	1	0	1	0	1	1	1	1	1	1	1	0	0	1	0	1	0	1	0	1	1	0	0	1	1	0	1
2015-05-14	40.1	0	0	1	1	0	0	1	0	0	0	1	0	0	1	1	1	0	1	1	1	0	1	1	1	1	0	0	1	1	1	1	0	1	0	1	0	1	0	1	0	1	0	1	0	1	1	0	1
2015-05-15	44	0	0	1	1	0	0	1	0	1	0	1	0	1	0	1	0	1	0	1	0	1	0	1	0	1	0	1	0	1	1	1	1	0	1	0	1	0	1	0	1	0	1	0	1	0	1	0	1
2015-05-18	39.2	1	0	0	1	0	1	0	0	0	1	1	0	0	1	1	0	1	1	1	1	1	1	1	1	1	0	0	0	1	1	1	1	0	1	0	1	0	1	0	1	0	1	0	1	0	1	0	1
2015-05-19	39.7	0	0	0	0	1	0	1	0	1	0	1	0	1	0	1	0	1	0	1	0	1	0	1	0	1	0	0	0	0	0	0	0	1	0	1	0	1	0	1	0	1	0	1	0	1	0	1	1
2015-05-20	43.67	1	0	0	1	1	0	0	0	0	0	1	0	0	0	1	0	1	0	1	0	1	0	1	0	1	0	1	0	0	0	0	0	1	0	1	0	1	0	1	0	1	0	1	0	1	0	1	0
2015-05-21	48	1	0	0	0	1	1	0	1	0	1	0	1	0	1	1	1	0	1	1	1	1	1	1	1	1	1	1	0	0	0	0	0	1	0	1	0	1	0	1	0	1	0	1	0	1	0	1	0
2015-05-22	39.15	1	1	1	0	1	1	0	0	0	1	0	1	0	1	0	1	0	1	0	1	0	1	0	1	0	0	0	1	0	0	0	0	1	0	1	0	1	0	1	0	1	0	1	0	1	0	1	0
2015-05-25	36	0	0	0	0	0	0	1	0	1	0	1	0	1	0	1	0	1	0	1	0	1	0	1	0	1	0	0	0	0	0	0	0	1	0	1	0	1	0	1	0	1	0	1	0	1	0	1	0
2015-05-26	38	0	0	0	0	0	0	1	0	0	0	1	0	1	0	1	0	1	0	1	0	1	0	1	0	1	0	0	0	0	0	0	0	1	0	1	0	1	0	1	0	1	0	1	0	1	0	1	0
2015-05-27	41.8	1	0	0	0	0	1	0	0	0	1	1	0	1	1	1	0	1	1	1	0	1	1	1	0	1	1	0	0	0	1	0	0	1	0	1	0	1	0	1	0	1	0	1	0	1	0	1	0
2015-05-28	42	1	1	1	1	0	1	0	1	0	1	0	1	0	1	1	1	1	1	1	1	1	1	1	1	1	1	1	0	0	0	0	1	0	1	0	1	0	1	0	0	1	1	0	1	0	1	0	1
2015-05-29	42.85	1	1	0	0	0	0	0	0	0	1	0	1	0	1	1	1	1	1	1	1	1	1	1	1	1	1	1	1	1	0	0	1	0	1	0	1	0	1	0	0	1	1	0	1	0	1	0	1
2015-05-31		1	1	0	1	0	0	0	0	0	1	0	1	0	1	1	1	1	1	1	1	1	1	1	1	1	0	0	0	0	0	0	1	0	1	0	1	0	1	0	1	0	1	0	1	0	1	0	1
2015-06-01	38.43	0	0	0	0	0	0	1	0	1	0	1	0	1	0	1	0	1	0	1	0	1	0	1	0	1	1	1	0	0	0	0	0	1	0	1	0	1	0	1	0	1	0	1	0	1	0	1	0
2015-06-02	43.2	1	0	1	0	1	1	0	1	0	0	1	0	1	1	1	0	1	1	1	0	1	1	1	0	1	1	1	0	0	0	0	0	1	0	1	0	1	0	1	0	1	0	1	0	1	0	1	0
2015-06-03	44.7	1	1	1	0	1	1	0	1	0	1	0	1	0	1	0	1	0	1	1	1	1	1	1	1	1	1	1	1	1	0	0	1	0	0	1	0	1	0	1	0	1	1	0	0	1	0	1	0
2015-06-04	49.17	1	1	1	1	1	0	0	0	0	1	0	1	0	1	0	1	0	1	0	1	0	1	1	1	0	1	1	1	1	0	0	0	1	0	1	0	1	0	1	0	1	0	1	0	1	0	1	0
2015-06-05	44.25	1	1	1	1	0	1	0	1	0	1	0	1	0	1	0	1	0	1	0	1	0	1	0	1	0	1	1	1	1	0	0	0	1	0	1	0	1	0	1	0	1	0	1	0	1	0	1	0
2015-06-08	48.68	0	1	1	1	1	0	1	0	1	0	1	0	1	1	1	1	1	1	1	1	1	1	1	1	1	1	1	1	1	1	1	0	1	0	1	0	1	0	1	0	1	0	1	0	1	0	1	0
2015-06-09	43.2	1	1	1	1	1	1	0	1	0	1	0	1	0	1	0	1	0	1	0	1	0	1	0	1	0	1	1	1	1	1	1	1	0	0	1	0	1	0	1	0	1	1	0	0	1	0	1	0
2015-06-10	43.2	0	0	1	1	1	0	1	0	1	0	1	0	1	1	1	1	1	1	1	1	1	1	1	1	1	1	1	1	1	1	1	1	0	0	1	0	1	0	1	0	1	1	0	0	1	0	1	0
2015-06-11	44	1	0	1	1	1	0	0	0	0	0	1	0	1	0	1	0	1	1	1	1	1	1	1	1	1	0	1	0	1	1	1	0	1	0	1	0	1	0	1	0	1	0	1	0	1	0	1	0
2015-06-12	39.6	1	0	0	1	0	0	0	0	0	0	1	0	0	0	1	0	1	1	1	1	1	1	1	1	1	0	0	0	1	0	1	0	1	0	1	0	1	0	1	0	1	0	1	0	1	0	1	0
2015-06-15	43.56	0	0	0	1	1	0	1	0	1	0	1	0	1	0	1	0	1	0	1	0	1	0	1	0	1	0	1	0	1	0	1	1	0	1	0	0	1	0	1	0	1	1	0	1	0	1	0	0
2015-06-16	47.92	1	1	0	1	1	1	0	1	0	1	0	1	0	1	1	1	1	1	1	1	1	1	1	1	1	1	1	0	0	0	0	1	0	1	0	1	0	1	0	1	0	1	0	1	0	1	0	1
2015-06-17	47	1	1	0	1	1	1	0	1	0	1	0	1	0	1	0	1	0	1	0	1	0	1	0	1	0	1	1	1	1	0	0	0	1	1	0	1	0	1	0	0	1	0	1	1	0	1	0	1
2015-06-18	45	0	1	1	0	1	0	0	0	0	1	0	1	0	1	0	1	0	1	0	1	0	1	0	1	0	1	0	1	1	0	0	1	0	1	0	1	0	1	0	1	0	1	0	1	0	1	0	1
2015-06-19	44	0	1	1	1	0	0	0	0	0	0	1	0	0	1	1	1	0	1	1	1	0	1	1	1	0	0	0	1	1	1	0	1	0	1	0	1	0	1	0	1	0	1	0	1	0	1	0	1
2015-06-22		0	0	1	0	0	0	0	0	0	0	1	0	0	1	1	1	0	1	1	1	0	1	1	1	1	0	0	0	0	0	0	1	0	1	0	1	0	1	0	1	0	1	0	1	0	1	0	1
2015-06-23	44	0	0	0	0	0	0	1	0	1	0	1	0	1	0	1	0	1	0	1	0	1	0	1	0	1	1	1	0	0	0	0	0	1	1	0	1	0	1	0	1	0	0	1	1	0	1	0	1
2015-06-24	39.6	1	0	1	1	0	1	0	1	0	0	0	0	0	0	1	0	0	1	1	1	0	1	1	1	0	1	0	0	0	0	0	0	1	1	0	1	0	1	0	1	0	0	1	1	0	1	0	1
2015-06-25	43.56	0	0	0	0	1	0	1	0	1	0	1	0	1	0	1	0	1	0	1	0	1	0	1	0	1	1	1	1	1	0	0	1	0	1	0	1	0	1	0	1	0	1	0	1	0	1	0	1
2015-06-26	47.92	1	1	0	1	1	1	0	1	0	1	0	1	0	1	1	1	0	1	1	1	0	1	1	1	0	1	1	1	1	0	0	1	0	1	0	1	0	1	0	1	0	1	0	1	0	1	0	1
2015-06-29	44	1	1	1	1	1	1	0	1	0	1	0	1	0	1	0	1	0	1	0	1	0	1	0	1	0	1	1	1	1	0	0	1	0	1	0	1	0	1	0	1	0	1	0	1	0	1	0	1
2015-06-30	39.6	0	1	1	0	1	0	1	0	0	1	1	1	0	1	1	1	0	1	1	1	0	1	1	1	0	1	0	1	1	1	1	0	1	1	0	1	0	1	0	1	0	0	1	1	0	1	0	1
2015-07-01	40	0	0	1	0	0	0	1	0	1	0	1	0	1	0	1	0	1	0	1	0	1	0	1	0	1	1	0	1	1	1	1	1	0	1	0	1	0	1	0	1	0	1	0	1	0	1	0	1
2015-07-02	35.64	1	0	0	0	0	0	0	0	0	0	1	0	1	0	1	0	1	0	1	0	1	0	1	0	1	0	0	1	0	1	1	1	0	1	0	1	0	1	0	1	0	1	0	1	0	1	0	1
2015-07-03	32.08	0	0	0	0	0	0	1	0	1	0	1	0	1	0	1	0	1	0	1	0	1	0	1	0	1	0	0	0	0	0	1	1	0	1	0	1	0	1	0	1	0	1	0	1	0	1	0	1
2015-07-06	28.87	0	0	0	1	0	0	1	0	0	0	1	0	1	0	1	0	1	0	1	0	1	0	1	0	1	0	0	0	0	0	1	0	1	1	0	1	0	1	0	1	0	0	1	1	0	1	0	1
2015-07-07	25.98	0	0	0	0	0	0	1	0	1	0	1	0	1	0	1	0	1	0	1	0	1	0	1	0	1	0	0	0	0	0	0	1	0	1	0	1	0	1	0	1	0	1	0	1	0	1	0	1
2015-07-08	23.38	0	0	0	0	1	0	1	0	1	0	1	0	1	0	1	0	1	0	1	0	1	0	1	0	1	0	0	0	0	0	0	1	0	1	0	1	0	1	0	1	0	1	0	1	0	1	0	1
2015-07-09	25.72	0	0	0	0	0	0	1	0	1	0	1	0	1	0	1	0	1	0	1	0	1	0	1	0	1	0	0	0	0	0	0	0	1	1	0	1	0	1	0	1	0	0	1	1	0	1	0	1
2015-07-10	28.29	1	0	0	0	0	1	0	1	0	1	1	1	1	1	1	1	1	1	1	1	1	1	1	1	1	0	0	0	0	0	0	0	1	0	1	1	0	1	0	1	0	0	1	0	1	1	0	1
2015-07-13	30	1	1	0	0	0	1	0	0	0	1	0	1	0	1	1	1	1	1	1	1	1	1	1	1	1	1	0	0	0	0	0	0	1	0	1	1	0	1	0	1	0	0	1	0	1	1	0	1
2015-07-14	35.64	1	1	0	0	0	1	0	0	0	1	0	1	0	1	1	1	0	1	1	1	1	1	1	1	1	1	1	1	0	0	0	1	0	0	1	1	0	1	0	1	0	1	0	0	1	1	0	1
2015-07-15	24.3	1	1	1	0	0	1	0	1	0	1	0	1	0	1	0	1	0	1	1	1	1	1	1	1	1	0	0	1	0	0	0	1	0	1	0	1	0	1	0	1	0	1	0	1	0	1	0	1
2015-07-16	26.73	0	0	0	0	0	0	1	0	1	0	1	0	1	0	1	0	1	0	1	0	1	0	1	0	1	0	0	1	0	1	0	0	1	1	0	1	0	1	0	1	0	0	1	1	0	1	0	1
2015-07-17	39.6	1	0	1	0	0	1	0	1	0	1	1	1	1	1	1	1	1	1	1	1	1	1	1	1	1	1	1	1	1	1	1	0	1	0	1	1	0	1	0	1	0	0	1	0	1	1	0	1
2015-07-20	35.64	1	1	1	1	1	1	0	1	0	1	0	1	0	1	0	1	0	1	0	1	0	1	0	1	0	1	1	1	1	1	1	0	1	0	1	0	1	1	0	1	0	0	1	0	1	1	0	1
2015-07-21	29.12	0	1	1	1	0	0	1	0	1	1	1	1	1	1	1	1	1	1	1	1	1	1	1	1	1	0	0	1	1	1	1	0	1	0	1	0	1	1	0	1	0	0	1	0	1	1	0	1
2015-07-22	29.12	0	1	0	1	1	0	1	0	1	1	1	0	1	1	1	1	1	1	1	1	1	1	1	1	1	0	0	1	1	0	1	0	1	0	1	0	1	1	0	1	0	0	1	0	1	1	0	1
2015-07-23		1	0	0	1	0	0	0	0	0	0	1	0	1	1	1	1	1	1	1	1	1	1	1	1	1	0	0	0	0	0	0	0	1	0	1	0	1	0	1	1	0	0	1	0	1	0	1	1
2015-07-24	32.03	0	0	0	0	1	0	1	0	1	0	1	0	1	0	1	0	1	0	1	0	1	0	1	0	1	1	1	0	0	0	0	1	0	0	1	0	1	1	0	1	0	1	0	0	1	1	0	1
2015-07-27		1	1	1	1	0	1	0	1	0	1	0	0	0	1	1	1	1	1	1	1	1	1	1	1	1	0	0	0	0	0	0	1	0	1	0	1	0	1	0	1	0	1	0	1	0	1	0	1
2015-07-28	32	0	0	0	0	1	0	1	0	1	0	1	0	1	0	1	0	1	0	1	0	1	0	1	0	1	1	1	0	0	0	0	1	0	1	0	1	0	1	0	1	0	1	0	1	0	1	0	1
2015-07-29		1	1	0	1	0	1	0	1	0	0	0	0	0	1	1	0	1	1	1	1	1	1	1	1	1	0	0	0	0	0	0	0	1	1	0	1	0	1	0	1	0	0	1	1	0	1	0	1
2015-07-30	33	0	0	0	0	0	0	1	0	1	0	1	0	1	0	1	0	1	0	1	0	1	0	1	0	1	1	1	1	0	0	0	1	0	1	0	1	0	1	0	1	0	1	0	1	0	1	0	1
2015-07-31	33.5	1	1	1	0	1	1	0	1	0	0	0	0	0	1	0	1	0	1	1	1	1	1	1	1	1	1	1	1	0	1	0	1	0	1	0	1	0	1	0	1	0	1	0	1	0	1	0	1
2015-08-03	35	1	1	1	0	1	0	0	0	0	0	0	0	0	0	0	0	0	1	1	1	0	1	1	1	1	1	1	1	1	1	0	1	0	1	0	1	0	1	0	1	0	1	0	1	0	1	0	1
2015-08-04	36.19	1	1	1	1	0	0	0	0	0	1	0	0	0	1	0	0	0	1	0	1	0	1	1	1	1	1	1	1	1	1	1	0	1	0	1	1	0	1	0	1	0	0	1	1	0	1	0	1
2015-08-05	36.66	1	1	1	1	1	0	0	0	0	1	0	0	0	1	0	1	0	1	0	1	0	1	1	1	0	1	1	1	1	1	1	1	0	1	0	1	0	1	0	1	0	1	0	1	0	1	0	1
2015-08-06	35	1	1	1	1	1	0	0	0	0	1	0	0	0	1	0	1	0	1	0	1	0	1	0	1	0	1	1	1	1	1	1	1	0	1	0	1	0	1	0	1	0	1	0	1	0	1	0	1
2015-08-07	35	0	1	1	1	1	0	0	0	0	0	0	0	0	1	0	0	0	1	0	0	0	1	0	1	0	1	1	1	1	1	1	0	1	0	1	1	0	1	0	1	0	0	1	0	1	1	0	1
2015-08-10		1	0	1	1	1	0	0	0	0	0	0	0	0	1	0	0	0	1	0	0	0	1	0	1	0	0	0	0	0	1	1	0	1	0	1	0	1	0	1	1	0	0	1	0	1	0	1	1
2015-08-11		0	0	0	0	0	0	1	0	1	0	1	0	1	0	1	0	1	0	1	0	1	0	1	0	1	0	0	0	0	0	1	1	0	0	1	0	1	0	1	1	0	1	0	0	1	0	1	1
2015-08-12	35.5	1	0	0	1	1	1	1	1	1	0	1	0	1	0	1	0	1	0	1	0	1	0	1	0	1	1	1	0	0	0	0	1	0	0	1	0	1	1	0	1	0	1	0	0	1	1	0	1
2015-08-13	34.5	1	1	0	1	1	1	0	1	0	0	0	0	0	0	0	0	0	1	0	0	0	1	0	1	0	1	1	0	0	0	0	0	1	0	1	0	1	0	1	1	0	0	1	0	1	0	1	1
2015-08-14	34.5	0	1	0	1	1	0	0	0	0	0	0	0	0	0	1	0	0	0	1	0	0	1	1	0	0	1	1	1	1	0	0	0	1	0	1	0	1	0	1	1	0	0	1	0	1	0	1	1
2015-08-17		1	1	0	0	0	0	0	0	0	0	0	0	0	0	0	0	0	0	1	0	0	0	1	0	0	0	0	0	0	0	0	0	1	0	1	0	1	0	1	0	1	0	1	0	1	0	1	0
2015-08-18		0	0	0	0	0	0	1	0	1	0	1	0	1	0	1	0	1	0	1	0	1	0	1	0	1	0	0	0	0	0	0	1	0	1	0	1	0	1	0	1	0	1	0	1	0	1	0	1
2015-08-19	31.5	1	0	1	0	0	1	1	1	1	0	1	0	1	0	1	0	1	0	1	0	1	0	1	0	1	1	1	0	0	1	0	0	1	1	0	1	0	1	0	1	0	0	1	1	0	1	0	1
2015-08-20	34.65	1	0	1	0	0	1	0	1	0	0	1	0	0	0	1	0	1	0	1	0	1	0	1	0	1	1	1	1	0	1	0	1	0	1	0	1	0	1	0	1	0	1	0	1	0	1	0	1
2015-08-21	33	1	1	0	0	0	1	0	1	0	1	0	1	0	1	0	1	0	1	0	1	0	1	1	1	0	1	1	1	1	0	0	1	0	1	0	1	0	1	0	1	0	1	0	1	0	1	0	1
2015-08-24	34.16	0	1	0	1	0	0	0	0	0	0	0	0	0	0	0	0	0	0	1	0	0	0	1	0	0	1	1	1	1	0	0	1	0	1	0	1	0	1	0	1	0	1	0	1	0	1	0	1
2015-08-25	35.6	1	1	0	1	1	0	0	0	0	1	0	0	0	1	0	0	0	1	0	0	0	1	0	0	0	1	1	1	1	1	1	1	0	1	0	1	0	1	0	1	0	1	0	1	0	1	0	1
2015-08-26	34	1	1	1	1	1	0	0	0	0	1	0	0	0	1	0	1	0	1	0	1	0	1	0	1	0	1	1	1	1	1	1	1	0	1	0	1	0	1	0	1	0	1	0	1	0	1	0	1
2015-08-27	35.5	0	1	1	0	1	0	0	0	0	0	0	0	0	1	0	0	0	1	0	0	0	1	0	0	0	1	1	1	1	1	1	0	1	1	0	1	0	1	0	1	0	0	1	1	0	1	0	1
2015-08-28	36.5	1	1	1	1	1	0	0	0	0	0	0	0	0	1	0	1	0	1	0	1	0	1	0	1	0	1	1	1	1	1	1	0	1	0	1	1	0	1	0	1	0	0	1	1	0	1	0	1
2015-08-31	36.5	1	1	1	1	1	0	0	0	0	1	0	0	0	1	0	1	0	1	0	1	0	1	0	1	0	1	1	1	1	1	1	1	0	1	0	1	0	1	0	1	0	1	0	1	0	1	0	1
2015-09-01	36.5	1	1	1	1	1	0	0	0	0	1	0	0	0	1	0	1	0	1	0	1	0	1	0	1	0	1	1	1	1	1	1	1	0	1	0	1	0	1	0	1	0	1	0	1	0	1	0	1
2015-09-02	34	1	1	1	1	1	0	0	0	0	0	0	0	0	1	0	0	0	1	0	1	0	1	0	1	0	0	1	1	1	1	1	1	0	1	0	1	0	1	0	1	0	1	0	1	0	1	0	1
2015-09-03		0	0	0	0	1	0	1	0	0	0	1	0	0	0	1	0	0	0	1	0	0	1	1	0	0	0	0	0	0	0	0	1	0	1	0	1	0	1	0	1	0	1	0	1	0	1	0	1
2015-09-04		0	0	0	0	0	0	1	0	1	0	1	0	1	0	1	0	1	0	1	0	1	0	1	0	1	0	0	0	0	0	0	1	0	1	0	1	0	1	0	1	0	1	0	1	0	1	0	1
2015-09-07	36.5	1	0	0	0	1	1	1	1	1	0	1	0	1	0	1	0	1	0	1	0	1	0	1	0	1	1	1	0	0	0	0	1	0	1	0	1	0	1	0	1	0	1	0	1	0	1	0	1
2015-09-08	27.54	1	1	1	1	0	1	0	1	0	1	0	0	0	1	0	0	0	1	0	0	0	1	0	1	0	1	0	0	0	0	0	0	1	0	1	1	0	1	0	1	0	0	1	1	0	1	0	1
2015-09-09	30.29	0	1	0	0	0	0	1	0	1	0	1	0	1	0	1	0	1	0	1	0	1	0	1	0	1	1	1	1	1	0	0	0	1	0	1	1	0	1	0	1	0	0	1	0	1	1	0	1
2015-09-10	33.32	1	1	0	0	0	1	0	0	0	1	1	0	1	1	1	0	1	1	1	0	1	1	1	0	1	1	1	1	1	0	0	1	0	1	0	1	0	1	0	1	0	1	0	1	0	1	0	1
2015-09-11	36.65	1	0	0	0	1	1	0	1	0	1	1	1	0	1	1	1	0	1	1	1	0	1	1	1	0	1	1	1	1	1	0	0	1	1	0	1	0	1	0	1	0	0	1	1	0	1	0	1
2015-09-14	37.5	1	1	1	1	1	1	0	0	0	1	0	1	0	1	0	1	0	1	0	1	0	1	0	1	0	1	1	1	1	1	1	1	0	1	0	1	0	1	0	1	0	1	0	1	0	1	0	1
2015-09-15	36	1	1	1	1	0	0	0	0	0	1	0	1	0	1	0	1	0	1	0	1	0	1	0	1	0	1	1	1	1	1	1	1	0	1	0	1	0	1	0	1	0	1	0	1	0	1	0	1
2015-09-16	37.5	0	1	0	1	1	0	0	0	0	1	0	0	0	1	0	1	0	1	0	1	0	1	0	1	0	1	1	1	1	1	1	0	1	0	1	1	0	1	0	1	0	0	1	1	0	1	0	1
2015-09-17	37.5	1	1	1	1	1	0	0	0	0	0	0	0	0	1	0	1	0	1	0	1	0	1	0	1	0	1	1	1	1	1	1	1	0	1	0	1	0	1	0	1	0	1	0	1	0	1	0	1
2015-09-18	38.5	1	1	1	1	1	0	0	0	0	0	0	0	0	1	0	1	0	1	0	1	0	1	0	1	0	1	1	1	1	1	1	0	1	1	0	1	0	1	0	1	0	0	1	1	0	1	0	1
2015-09-21	35.5	1	1	1	1	1	0	0	0	0	1	0	0	0	1	0	1	0	1	0	1	0	1	0	1	0	0	1	1	1	1	1	0	1	0	1	1	0	1	0	1	0	0	1	0	1	1	0	1
2015-09-22	36.5	0	0	0	1	1	0	1	0	0	0	1	0	0	0	1	0	0	1	1	1	0	1	1	1	0	0	1	1	1	1	1	0	1	0	1	1	0	1	0	1	0	0	1	0	1	1	0	1
2015-09-23	38.5	1	0	0	1	1	0	0	0	0	0	1	0	0	0	1	0	0	1	1	1	0	1	1	1	0	1	1	0	1	1	1	1	0	1	0	1	0	1	0	1	0	1	0	1	0	1	0	1
2015-09-24	38.5	1	1	1	1	1	1	0	0	0	1	0	0	0	1	0	0	0	1	0	1	0	1	0	1	0	1	1	1	1	1	1	0	1	1	0	1	0	1	0	1	0	0	1	1	0	1	0	1
2015-09-25	40	1	1	1	1	1	0	0	0	0	1	0	0	0	1	0	0	0	1	0	0	0	1	0	1	0	1	1	1	1	1	1	1	0	1	0	1	0	1	0	1	0	1	0	1	0	1	0	1
2015-09-28	39	1	1	1	1	1	0	0	0	0	1	0	0	0	1	0	1	0	1	0	1	0	1	0	1	0	1	1	1	1	1	1	0	1	1	0	1	0	1	0	1	0	0	1	1	0	1	0	1
2015-09-29	41.9	0	1	1	1	1	0	0	0	0	0	0	0	0	1	0	0	0	1	0	0	0	1	0	1	0	1	1	1	1	1	1	1	0	1	0	1	0	1	0	1	0	1	0	1	0	1	0	1
2015-09-30	45	1	1	1	1	1	1	0	0	0	1	0	0	0	1	0	1	0	1	0	1	0	1	0	1	0	1	1	1	1	1	1	0	1	1	0	1	0	1	0	1	0	0	1	1	0	1	0	1
2015-10-01		1	1	1	1	0	1	0	0	0	1	0	1	0	1	0	1	0	1	0	1	0	1	0	1	0	0	0	0	0	0	0	1	0	1	0	1	0	1	0	1	0	1	0	1	0	1	0	1
2015-10-02		0	0	0	0	0	0	1	0	1	0	1	0	1	0	1	0	1	0	1	0	1	0	1	0	1	0	0	0	0	0	0	1	0	1	0	1	0	1	0	1	0	1	0	1	0	1	0	1
2015-10-05		1	0	0	0	0	1	1	1	1	0	1	0	1	0	1	0	1	0	1	0	1	0	1	0	1	0	0	0	0	0	0	1	0	1	0	1	0	1	0	1	0	1	0	1	0	1	0	1
2015-10-06		1	0	0	0	0	1	1	1	1	0	1	0	1	0	1	0	1	0	1	0	1	0	1	0	1	0	0	0	0	0	0	1	0	1	0	1	0	1	0	1	0	1	0	1	0	1	0	1
2015-10-07		1	1	0	0	0	1	1	1	1	1	1	1	1	0	1	0	1	0	1	0	1	0	1	0	1	0	0	0	0	0	0	1	0	1	0	1	0	1	0	1	0	1	0	1	0	1	0	1
2015-10-08	46	1	1	0	0	1	1	1	1	1	1	1	1	1	0	1	0	1	0	1	0	1	0	1	0	1	1	1	0	0	0	0	0	1	0	1	0	1	1	0	1	0	0	1	0	1	1	0	1
2015-10-09		1	1	1	1	0	1	0	1	0	1	0	1	0	0	0	0	0	1	0	1	0	1	0	1	0	0	0	1	0	0	0	0	1	0	1	0	1	1	0	1	0	0	1	0	1	0	1	1
2015-10-12	41.4	0	1	1	0	1	0	1	0	1	0	1	0	1	0	1	0	1	0	1	0	1	0	1	0	1	1	1	1	1	0	0	0	1	0	1	0	1	0	1	0	1	0	1	0	1	0	1	0
2015-10-13	42	1	1	1	0	1	1	0	1	0	0	1	0	1	0	1	0	1	0	1	0	1	1	1	0	1	1	1	1	1	1	1	0	1	0	1	0	1	0	1	0	1	0	1	0	1	0	1	0
2015-10-14	41	1	0	1	0	1	0	0	0	0	0	1	0	0	0	1	0	0	0	1	0	0	1	1	0	0	1	1	1	1	1	1	1	0	0	1	0	1	0	1	1	0	1	0	0	1	0	1	1
2015-10-15	44.5	0	1	1	1	1	0	0	0	0	0	0	0	0	0	1	0	1	0	1	0	1	1	1	0	1	1	1	1	1	1	1	0	1	0	1	0	1	0	1	0	1	0	1	0	1	0	1	0
2015-10-16	44	1	1	1	1	0	1	0	0	0	1	0	0	0	1	0	0	0	1	0	0	0	1	0	0	0	1	1	1	1	1	1	0	1	0	1	0	1	0	1	0	1	0	1	0	1	0	1	0
2015-10-19	40.5	0	1	0	1	1	0	0	0	0	1	0	0	0	1	0	0	0	1	0	0	0	1	0	0	0	1	1	1	1	1	1	1	0	0	1	0	1	0	1	0	1	1	0	0	1	0	1	0
2015-10-20	43	0	0	1	1	1	0	1	0	0	0	1	0	0	0	1	0	0	0	1	0	1	0	1	0	1	1	1	1	1	1	1	0	1	0	1	0	1	0	1	0	1	0	1	0	1	0	1	0
2015-10-21	45	1	0	1	1	1	1	0	0	0	1	0	0	0	1	0	0	0	1	1	0	0	1	1	0	0	1	1	1	1	1	1	1	0	1	0	1	0	0	1	1	0	1	0	1	0	1	0	1
2015-10-22	44	1	1	1	0	1	0	0	0	0	1	0	1	0	1	0	1	0	1	0	1	0	1	0	1	0	1	1	1	1	1	1	0	1	0	1	0	1	0	1	0	1	0	1	1	0	0	1	0
2015-10-23	44	0	1	1	1	1	0	0	0	0	1	0	0	0	1	0	0	0	1	0	0	0	1	0	0	0	1	1	1	1	1	1	0	1	0	1	0	1	0	1	0	1	0	1	0	1	0	1	0
2015-10-26	45	1	1	0	1	0	0	0	0	0	0	0	0	0	1	0	0	0	1	0	0	0	1	0	0	0	1	1	1	1	1	1	0	1	0	1	0	1	0	1	0	1	0	1	0	1	0	1	0
2015-10-27	44	1	1	1	1	1	0	0	0	0	0	0	0	0	1	0	1	0	1	0	1	0	1	0	1	0	1	1	1	1	1	1	0	1	0	1	0	1	0	1	0	1	0	1	0	1	0	1	0
2015-10-28	44	0	1	1	1	1	0	0	0	0	0	0	0	0	1	0	0	0	1	0	0	0	1	0	0	0	1	1	1	1	1	1	1	0	1	0	1	0	0	1	0	1	1	0	1	0	1	0	1
2015-10-29	45	1	1	1	0	1	0	0	0	0	0	0	0	0	0	0	0	0	1	0	0	0	1	0	0	0	1	1	1	1	1	1	0	1	1	0	0	1	0	1	0	1	0	1	1	0	1	0	1
2015-10-30	46.5	1	1	1	1	1	0	0	0	0	0	0	0	0	0	0	0	0	1	0	1	0	1	0	1	0	1	1	1	1	1	1	1	0	1	0	1	0	0	1	0	1	1	0	1	0	1	0	1
2015-10-31		1	1	1	1	0	0	0	0	0	1	0	0	0	1	0	0	0	1	0	1	0	1	0	1	0	0	0	0	0	0	0	1	0	1	0	1	0	1	0	1	0	1	0	1	0	1	0	1
2015-11-02	43	0	0	0	0	0	0	1	0	1	0	1	0	1	0	1	0	1	0	1	0	1	0	1	0	1	1	1	0	0	0	0	1	0	1	0	1	0	1	0	1	0	1	0	1	0	1	0	1
2015-11-03	44	1	0	0	0	1	1	0	1	0	0	1	0	0	0	1	0	0	0	1	0	0	1	1	0	0	1	1	0	0	0	0	1	0	1	0	1	0	1	0	1	0	1	0	1	0	1	0	1
2015-11-04	45.5	1	0	1	1	1	0	0	0	0	0	1	0	0	0	1	0	0	0	1	0	0	1	1	0	0	1	1	1	1	0	0	0	1	0	1	0	1	0	1	0	1	0	1	0	1	0	1	0
2015-11-05	43.66	1	1	1	1	0	0	0	0	0	1	0	0	0	1	0	0	0	1	0	0	0	1	0	0	0	1	1	1	1	0	0	0	1	0	1	0	1	0	1	0	1	0	1	0	1	0	1	0
2015-11-06	45	0	1	0	0	1	0	0	0	0	0	0	0	0	0	1	0	0	0	1	0	0	0	1	0	0	1	1	1	1	0	0	0	1	0	1	0	1	0	1	0	1	0	1	0	1	0	1	0
2015-11-09	44.5	1	1	0	1	1	0	0	0	0	0	0	0	0	0	0	0	0	0	0	0	0	0	0	0	0	1	1	1	1	1	1	0	1	0	1	0	1	0	1	0	1	0	1	0	1	0	1	0
2015-11-10	44.5	0	0	1	1	0	0	0	0	0	0	0	0	0	0	0	0	0	0	0	0	0	0	0	0	0	1	1	1	1	1	1	1	0	0	1	0	1	0	1	0	1	1	0	0	1	0	1	0
2015-11-11	45	1	1	1	0	1	0	0	0	0	0	0	0	0	0	0	0	0	0	0	0	0	0	0	0	0	1	1	1	1	1	1	0	1	0	1	0	1	0	1	0	1	0	1	0	1	0	1	0
2015-11-12	44.5	1	1	1	0	1	0	0	0	0	0	0	0	0	0	0	0	0	0	0	0	0	0	0	0	0	1	1	1	1	1	1	1	0	0	1	0	1	0	1	0	1	1	0	0	1	0	1	0
2015-11-13	45	0	1	0	1	1	0	0	0	0	0	0	0	0	0	0	0	0	0	0	0	0	0	0	0	0	1	1	1	1	1	1	1	0	1	0	0	1	0	1	0	1	1	0	1	0	1	0	0
2015-11-16	45	1	1	1	1	0	0	0	0	0	0	0	0	0	0	0	0	0	0	0	0	0	0	0	0	0	1	1	1	1	1	1	0	1	1	0	0	1	0	1	0	1	0	1	1	0	0	1	0
2015-11-17	45.5	1	1	1	1	1	0	0	0	0	0	0	0	0	0	0	0	0	0	0	0	0	0	0	0	0	1	1	1	1	1	1	1	0	1	0	0	1	0	1	0	1	1	0	1	0	0	1	0
2015-11-18	40.95	1	1	1	1	0	0	0	0	0	0	0	0	0	0	0	0	0	0	0	0	0	1	0	0	0	0	0	0	0	0	0	1	0	1	0	1	0	0	1	0	1	1	0	1	0	1	0	1
2015-11-19	42	0	0	0	0	0	0	1	0	1	0	1	0	1	0	1	0	1	0	1	0	1	0	1	0	1	0	0	0	0	0	0	0	1	0	1	0	1	0	1	0	1	0	1	0	1	0	1	0
2015-11-20	42.5	1	0	0	0	0	0	0	0	0	0	1	0	0	0	1	0	0	0	1	0	0	0	1	0	0	0	0	0	0	0	0	0	1	0	1	0	1	0	1	0	1	0	1	0	1	0	1	0
2015-11-23	42.5	1	0	0	0	0	0	0	0	0	0	1	0	0	0	1	0	0	0	1	0	0	0	1	0	0	0	0	0	0	0	0	1	0	1	0	0	1	0	1	0	1	1	0	1	0	1	0	0
2015-11-24	42.8	1	1	0	0	0	0	0	0	0	0	0	0	0	0	1	0	0	0	1	0	0	0	1	0	0	0	0	0	0	0	0	0	1	0	1	0	1	0	1	0	1	0	1	1	0	1	0	0
2015-11-25	44	1	1	0	0	0	0	0	0	0	0	0	0	0	0	1	0	0	0	1	0	0	0	1	0	0	1	1	0	0	0	0	0	1	0	1	0	1	0	1	0	1	0	1	0	1	0	1	0
2015-11-26	43.5	1	1	0	0	0	0	0	0	0	0	0	0	0	1	0	0	0	1	0	0	0	1	0	0	0	1	0	1	0	0	0	1	0	0	1	0	1	0	1	0	1	1	0	1	0	0	1	0
2015-11-27	44.8	0	1	1	0	0	0	0	0	0	0	0	0	0	1	0	0	0	1	0	0	0	1	0	0	0	1	1	1	1	1	0	1	0	1	0	1	0	1	0	1	0	1	0	1	0	1	0	1
2015-11-30	46.8	1	1	1	0	1	0	0	0	0	0	0	0	0	1	0	0	0	1	0	0	0	1	0	0	0	1	1	1	1	1	1	0	1	1	0	1	0	1	0	1	0	0	1	1	0	1	0	1
2015-12-01	45.2	1	1	1	1	1	0	0	0	0	1	0	0	0	1	0	1	0	1	0	1	0	1	0	1	0	1	1	1	1	1	1	0	1	1	0	1	0	1	0	1	0	0	1	1	0	1	0	1
2015-12-02	45.5	0	1	1	1	1	0	0	0	0	0	0	0	0	1	0	0	0	1	0	1	0	1	0	1	0	1	1	1	1	1	1	0	1	0	1	1	0	1	0	1	0	0	1	0	1	1	0	1
2015-12-03	44.5	1	1	1	1	0	0	0	0	0	0	0	0	0	1	0	0	0	1	0	0	0	1	0	1	0	1	1	1	1	1	1	0	1	0	1	0	1	0	1	0	1	0	1	0	1	1	0	1
2015-12-04	44.5	0	0	1	1	1	0	0	0	0	0	0	0	0	0	0	0	0	0	0	0	0	1	0	0	0	0	1	1	1	1	1	1	0	1	0	1	0	1	0	1	0	1	0	1	0	1	0	1
2015-12-07	44.3	1	0	1	1	1	0	0	0	0	0	0	0	0	0	0	0	0	0	0	0	0	1	0	0	0	0	1	0	1	1	1	0	1	1	0	1	0	1	0	1	0	0	1	1	0	1	0	1
2015-12-08	43	0	0	0	1	1	0	0	0	0	0	0	0	0	0	1	0	0	0	1	0	0	1	1	0	0	0	0	0	0	0	1	1	0	1	0	1	0	1	0	1	0	1	0	1	0	1	0	1
2015-12-09	42.3	0	0	0	0	0	0	0	0	0	0	0	0	0	0	1	0	0	0	1	0	0	0	1	0	0	0	0	0	0	0	0	0	1	1	0	1	0	1	0	1	0	0	1	1	0	1	0	1
2015-12-10	39.15	0	0	0	0	0	0	0	0	0	0	0	0	0	0	1	0	0	0	1	0	0	0	1	0	0	0	0	0	0	0	0	1	0	1	0	1	0	1	0	1	0	1	0	1	0	1	0	1
2015-12-11	43.07	0	0	0	0	0	0	1	0	0	0	1	0	1	0	1	0	1	0	1	0	1	0	1	0	1	0	0	0	0	0	0	1	0	1	0	1	0	1	0	1	0	1	0	1	0	1	0	1
2015-12-14	44	1	1	0	0	1	1	0	1	0	1	0	1	0	1	0	1	0	1	1	1	0	1	1	1	0	1	1	0	0	0	0	0	1	0	1	1	0	1	0	1	0	0	1	0	1	1	0	1
2015-12-15	44.2	1	1	0	0	0	0	0	0	0	1	0	1	0	1	0	1	0	1	0	1	0	1	1	1	0	1	1	1	0	0	0	1	0	0	1	1	0	1	0	1	0	1	0	0	1	1	0	1
2015-12-16	44	1	1	0	0	0	0	0	0	0	1	0	1	0	1	0	1	0	1	0	1	0	1	1	1	0	1	1	1	1	0	0	0	1	0	1	1	0	1	0	1	0	0	1	0	1	1	0	1
2015-12-17	44	0	1	1	0	0	0	0	0	0	0	0	0	0	1	0	1	0	1	0	1	0	1	1	1	0	1	1	1	1	0	0	0	1	0	1	0	1	0	1	0	1	0	1	0	1	0	1	0
2015-12-18	44.8	1	1	1	0	0	0	0	0	0	0	0	0	0	1	0	1	0	1	0	1	0	1	0	1	0	1	1	1	1	1	1	1	0	0	1	0	1	0	1	0	1	1	0	0	1	0	1	1
2015-12-21	42	1	1	1	1	0	0	0	0	0	0	0	0	0	1	0	1	0	1	0	1	0	1	0	1	0	0	0	1	1	1	1	0	1	0	1	0	1	0	1	0	1	0	1	0	1	0	1	0
2015-12-22	42	0	0	0	0	0	0	1	0	0	0	1	0	0	0	1	0	0	1	1	0	0	1	1	0	0	0	0	0	0	1	1	0	1	0	1	0	1	0	1	0	1	0	1	0	1	0	1	0
2015-12-23	42.5	1	0	0	0	0	0	0	0	0	0	1	0	0	0	1	0	0	1	1	0	0	1	1	0	0	0	0	0	0	0	1	1	0	0	1	0	1	0	1	0	1	1	0	0	1	0	1	0
2015-12-24	43.5	1	0	0	1	1	0	0	0	0	0	1	0	0	0	1	0	0	1	1	0	0	1	1	0	0	1	1	0	0	0	1	1	0	1	0	0	1	0	1	0	1	1	0	1	0	0	1	1
2015-12-25	44	1	1	0	1	1	0	0	0	0	0	0	0	0	0	0	0	0	0	0	0	0	1	0	1	0	1	1	0	1	0	1	0	1	0	1	0	1	0	1	0	1	0	1	0	1	0	1	0
2015-12-28	42.31	1	1	1	1	1	0	0	0	0	0	0	0	0	0	0	0	0	0	0	0	0	1	0	1	0	0	0	1	0	0	0	1	0	1	0	1	0	1	0	1	0	1	0	1	0	1	0	1
2015-12-29	44.4	0	0	0	0	1	0	0	0	0	0	0	0	0	0	1	0	0	0	1	0	0	1	1	0	0	1	1	1	1	0	0	0	1	1	0	1	0	1	0	1	0	0	1	1	0	1	0	1
2015-12-30	40.05	1	1	1	1	0	0	0	0	0	0	0	0	0	1	0	0	0	1	0	0	0	1	0	0	0	0	0	0	0	0	0	0	1	1	0	1	0	1	0	1	0	0	1	1	0	1	0	1
2015-12-31	49.06	0	0	0	0	1	0	1	0	0	0	1	0	0	0	1	0	0	0	1	0	1	0	1	0	1	1	1	1	1	1	1	1	0	1	0	1	0	1	0	1	0	1	0	1	0	1	0	1
2016-01-04	44.15	1	1	1	1	1	1	0	1	0	1	0	1	0	1	0	1	0	1	0	1	0	1	0	1	0	1	1	1	1	1	1	1	0	1	0	1	0	1	0	1	0	1	0	1	0	1	0	1
2016-01-05	39.74	0	0	1	1	0	0	1	0	1	1	1	1	1	1	1	1	1	1	1	1	1	1	1	1	1	0	0	1	1	0	1	1	0	1	0	1	0	1	0	1	0	1	0	1	0	1	0	1
2016-01-06	43.71	0	0	0	0	0	0	1	0	0	0	1	0	1	0	1	0	1	0	1	0	1	0	1	0	1	1	1	0	0	1	1	0	1	1	0	1	0	1	0	1	0	0	1	1	0	1	0	1
2016-01-07	45	1	0	1	1	1	1	0	0	0	1	1	0	1	1	1	0	1	1	1	0	1	1	1	0	1	1	1	0	0	1	1	1	0	1	0	1	0	1	0	1	0	1	0	1	0	1	0	1
2016-01-08	44.8	1	1	1	1	1	0	0	0	0	1	0	1	0	1	1	1	0	1	1	1	0	1	1	1	0	1	1	1	1	1	1	0	1	1	0	1	0	1	0	1	0	0	1	1	0	1	0	1
2016-01-11	44.55	0	1	1	1	1	0	0	0	0	1	0	1	0	1	1	1	0	1	1	1	0	1	1	1	0	1	1	1	1	0	0	1	0	1	0	1	0	1	0	1	0	1	0	1	0	1	0	1
2016-01-12	44.9	0	1	0	1	1	0	0	0	0	0	0	0	0	1	1	1	0	1	1	1	0	1	1	1	0	1	1	1	1	0	0	0	1	1	0	1	0	1	0	1	0	0	1	1	0	1	0	1
2016-01-13	45	1	0	1	1	1	0	0	0	0	0	0	0	0	1	0	1	0	1	1	1	0	1	1	1	0	1	1	1	1	1	1	1	0	1	0	1	0	1	0	1	0	1	0	1	0	1	0	1
2016-01-14	45	1	1	1	1	1	0	0	0	0	0	0	0	0	1	0	1	0	1	1	1	0	1	1	1	0	1	1	1	1	1	1	0	1	1	0	1	0	1	0	1	0	0	1	1	0	1	0	1
2016-01-15	44.9	1	1	1	0	1	0	0	0	0	0	0	0	0	0	0	0	0	1	1	1	0	1	1	1	0	1	1	1	1	1	1	1	0	1	0	1	0	1	0	1	0	1	0	1	0	1	0	1
2016-01-18	44.9	0	1	0	1	1	0	0	0	0	0	0	0	0	0	0	0	0	1	0	1	0	1	1	1	0	1	1	1	1	1	1	0	1	1	0	1	0	1	0	1	0	0	1	1	0	1	0	1
2016-01-19	45	1	0	1	1	0	0	0	0	0	0	0	0	0	0	0	0	0	1	0	1	0	1	1	1	0	1	1	1	1	1	1	0	1	0	1	1	0	1	0	1	0	0	1	1	0	1	0	1
2016-01-20	44.9	1	1	1	1	1	0	0	0	0	0	0	0	0	0	0	0	0	0	0	0	0	1	1	1	0	1	1	1	1	1	1	1	0	1	0	1	0	1	0	1	0	1	0	1	0	1	0	1
2016-01-21	44.5	0	1	1	0	1	0	0	0	0	0	0	0	0	0	0	0	0	0	0	0	0	1	0	1	0	0	0	0	1	1	1	1	0	1	0	1	0	1	0	1	0	1	0	1	0	1	0	1
2016-01-22	44.9	0	0	0	0	1	0	0	0	0	0	0	0	0	0	0	0	0	0	0	0	0	1	0	1	0	1	1	0	0	0	0	0	1	1	0	1	0	1	0	1	0	0	1	1	0	1	0	1
2016-01-25	44.9	1	0	0	1	0	0	0	0	0	0	0	0	0	0	0	0	0	0	0	0	0	0	0	0	0	1	1	0	0	0	0	0	1	1	0	1	0	1	0	1	0	0	1	1	0	1	0	1
2016-01-26	40.41	1	1	1	1	0	0	0	0	0	0	0	0	0	0	0	0	0	0	0	0	0	0	0	0	0	0	0	0	0	0	0	1	0	1	0	1	0	1	0	1	0	1	0	1	0	1	0	1
2016-01-27	42	0	0	0	0	0	0	1	0	1	0	1	0	1	0	1	0	1	0	1	0	1	0	1	0	1	0	0	0	0	0	0	1	0	1	0	1	0	1	0	1	0	1	0	1	0	1	0	1
2016-01-28	46.2	1	0	0	0	1	0	0	0	0	0	1	0	0	0	1	0	0	0	1	0	0	0	1	0	0	1	1	0	0	0	0	1	0	1	0	1	0	1	0	1	0	1	0	1	0	1	0	1
2016-01-29	44	1	1	1	1	0	1	0	1	0	1	0	1	0	1	0	1	0	1	0	1	0	1	0	1	0	0	0	0	0	0	0	0	1	1	0	1	0	1	0	1	0	0	1	1	0	1	0	1
2016-01-31		0	1	0	0	0	0	0	0	0	1	0	0	0	1	0	0	0	1	0	0	0	1	0	0	0	0	0	0	0	0	0	1	0	1	0	1	0	1	0	1	0	1	0	1	0	1	0	1
2016-02-01	54.45	0	0	0	0	1	0	1	0	1	0	1	0	1	0	1	0	1	0	1	0	1	0	1	0	1	1	1	0	0	0	0	1	0	1	0	1	0	1	0	1	0	1	0	1	0	1	0	1
2016-02-02	48	1	1	1	1	1	1	0	1	0	1	0	1	0	1	0	1	0	1	0	1	0	1	0	1	0	1	1	0	0	0	0	0	1	1	0	1	0	1	0	1	0	0	1	1	0	1	0	1
2016-02-03	48	0	1	1	1	1	0	1	0	1	1	1	0	1	1	1	1	1	1	1	1	1	1	1	1	1	1	1	1	1	0	0	1	0	1	0	1	0	1	0	1	0	1	0	1	0	1	0	1
2016-02-04		1	1	1	1	0	0	0	0	0	0	1	0	1	1	1	1	1	1	1	1	1	1	1	1	1	0	0	0	0	0	0	0	1	0	1	1	0	1	0	1	0	0	1	0	1	1	0	1
2016-02-05		0	0	0	0	0	0	1	0	1	0	1	0	1	0	1	0	1	0	1	0	1	0	1	0	1	0	0	0	0	0	0	1	0	1	0	1	0	1	0	1	0	1	0	1	0	1	0	1
2016-02-08		1	0	0	0	0	1	1	1	1	0	1	0	1	0	1	0	1	0	1	0	1	0	1	0	1	0	0	0	0	0	0	1	0	1	0	1	0	1	0	1	0	1	0	1	0	1	0	1
2016-02-09		1	0	1	0	0	1	1	1	1	0	1	0	1	0	1	0	1	0	1	0	1	0	1	0	1	0	0	0	0	0	0	1	0	1	0	1	0	1	0	1	0	1	0	1	0	1	0	1
2016-02-10		1	1	0	0	0	1	1	1	1	1	1	1	1	0	1	0	1	0	1	0	1	0	1	0	1	0	0	0	0	0	0	1	0	1	0	1	0	1	0	1	0	1	0	1	0	1	0	1
2016-02-11		1	1	0	0	0	1	1	1	1	1	1	1	1	0	1	0	1	0	1	0	1	0	1	0	1	0	0	0	0	0	0	1	0	1	0	1	0	1	0	1	0	1	0	1	0	1	0	1
2016-02-12		1	1	0	1	0	1	1	1	1	1	1	1	1	0	1	0	1	0	1	0	1	0	1	0	1	0	0	0	0	0	0	1	0	1	0	1	0	1	0	1	0	1	0	1	0	1	0	1
2016-02-15		1	1	1	0	0	1	1	1	1	1	1	1	1	1	1	1	1	0	1	0	1	0	1	0	1	0	0	0	0	0	0	1	0	1	0	1	0	1	0	1	0	1	0	1	0	1	0	1
2016-02-16	43.2	1	1	1	0	1	1	1	1	1	1	1	1	1	1	1	1	1	0	1	0	1	0	1	0	1	1	1	1	0	1	0	0	1	0	1	0	1	1	0	1	0	0	1	0	1	1	0	1
2016-02-17	47.52	1	1	1	0	0	1	0	1	0	1	0	1	0	1	0	1	0	0	1	0	1	0	1	0	1	1	1	1	1	1	0	0	1	0	1	0	1	1	0	1	0	0	1	0	1	0	1	1
2016-02-18	48.9	1	1	1	1	1	1	0	1	0	1	0	1	0	1	0	1	0	1	0	1	0	1	1	1	1	1	1	1	1	1	1	1	0	0	1	0	1	1	0	1	0	1	0	0	1	0	1	1
2016-02-19	50	1	1	1	1	1	0	0	0	0	1	0	1	0	1	0	1	0	1	0	1	0	1	0	1	0	1	1	1	1	1	1	1	0	0	1	0	1	1	0	1	0	1	0	0	1	0	1	1
2016-02-22	40.41	1	1	1	1	1	0	0	0	0	1	0	1	0	1	0	1	0	1	0	1	0	1	0	1	0	1	1	1	1	1	1	0	1	0	1	0	1	0	1	1	0	0	1	0	1	0	1	1
2016-02-23	44.45	0	0	1	1	1	0	1	0	1	0	1	0	1	0	1	0	1	0	1	0	1	0	1	0	1	1	1	1	1	1	1	1	0	0	1	0	1	0	1	1	0	1	0	0	1	0	1	1
2016-02-24	46.5	1	0	1	1	1	1	0	0	0	1	1	0	1	1	1	0	1	1	1	0	1	1	1	0	1	1	1	1	1	1	1	0	1	0	1	0	1	0	1	1	0	0	1	0	1	0	1	1
2016-02-25	46.5	1	0	1	1	1	0	0	0	0	1	1	1	0	1	1	1	0	1	1	1	0	1	1	1	0	1	1	1	1	1	1	1	0	1	0	1	0	1	0	1	0	1	0	1	0	1	0	1
2016-02-26	44	1	1	0	1	1	0	0	0	0	1	0	1	0	1	1	1	0	1	1	1	0	1	1	1	0	0	1	0	1	0	1	0	1	1	0	1	0	1	0	1	0	0	1	1	0	1	0	1
2016-02-29	44.5	0	0	0	1	1	0	1	0	0	0	1	0	0	1	1	0	1	1	1	0	1	1	1	0	1	0	1	0	1	0	1	1	0	1	0	1	0	1	0	1	0	1	0	1	0	1	0	1
2016-03-01	44.5	1	0	0	1	1	0	0	0	0	0	0	0	0	1	1	1	1	1	1	1	1	1	1	1	1	0	1	0	1	0	1	0	1	1	0	1	0	1	0	1	0	0	1	1	0	1	0	1
2016-03-02	44.5	1	0	1	0	1	0	0	0	0	0	0	0	0	1	0	1	0	1	1	1	1	1	1	1	1	0	0	0	0	1	0	0	1	0	1	0	1	1	0	1	0	0	1	0	1	1	0	1
2016-03-03	44	1	1	1	0	1	0	0	0	0	0	0	0	0	0	0	0	0	1	1	1	1	1	1	1	1	0	0	0	0	1	0	0	1	0	1	0	1	1	0	1	0	0	1	0	1	1	0	1
2016-03-04	44	0	0	0	0	0	0	0	0	0	0	0	0	0	0	1	0	0	1	1	0	1	1	1	0	1	0	0	0	0	0	0	0	1	0	1	0	1	0	1	1	0	0	1	0	1	0	1	1
2016-03-07	43	1	0	0	1	0	0	0	0	0	0	0	0	0	0	1	0	0	1	1	0	0	1	1	0	1	0	0	0	0	0	0	0	1	0	1	0	1	0	1	1	0	0	1	0	1	0	1	1
2016-03-08	43	0	0	0	0	0	0	0	0	0	0	0	0	0	0	0	0	0	0	1	0	0	1	1	0	1	0	0	0	0	0	0	0	1	0	1	0	1	0	1	1	0	0	1	0	1	0	1	1
2016-03-09	43	1	0	0	0	1	0	0	0	0	0	0	0	0	0	0	0	0	0	1	0	0	1	1	0	1	0	0	0	0	0	0	1	0	1	0	1	0	1	0	1	0	1	0	1	0	1	0	1
2016-03-10		1	0	0	0	0	0	0	0	0	0	0	0	0	0	0	0	0	0	1	0	0	1	1	0	0	0	0	0	0	0	0	1	0	1	0	1	0	1	0	1	0	1	0	1	0	1	0	1
2016-03-11	45	0	0	0	0	0	0	1	0	1	0	1	0	1	0	1	0	1	0	1	0	1	0	1	0	1	1	1	0	0	0	0	0	1	1	0	1	0	1	0	1	0	0	1	1	0	1	0	1
2016-03-14		1	1	1	1	0	1	0	1	0	0	0	0	0	0	0	0	0	0	0	0	0	0	0	0	0	0	0	0	0	0	0	0	1	0	1	0	1	1	0	1	0	0	1	0	1	1	0	1
2016-03-15	44	0	0	0	0	1	0	1	0	1	0	1	0	1	0	1	0	1	0	1	0	1	0	1	0	1	1	1	0	0	0	0	0	1	0	1	0	1	1	0	1	0	0	1	0	1	1	0	1
2016-03-16	40.5	1	1	1	0	0	1	0	1	0	0	0	0	0	0	0	0	0	0	0	0	0	0	0	0	0	1	1	0	0	0	0	0	1	0	1	0	1	1	0	1	0	0	1	0	1	1	0	1
2016-03-17	43.56	0	0	0	0	0	0	1	0	0	0	1	0	1	0	1	0	1	0	1	0	1	0	1	0	1	1	1	1	1	0	0	0	1	0	1	0	1	0	1	0	1	0	1	0	1	0	1	1
2016-03-18	45.1	1	1	1	0	1	1	0	0	0	1	0	0	0	1	0	0	0	1	0	0	0	1	0	0	0	1	1	1	1	1	1	0	1	0	1	0	1	0	1	0	1	0	1	0	1	0	1	0
2016-03-21	45.1	1	1	1	1	1	0	0	0	0	1	0	1	0	1	0	1	0	1	0	1	0	1	0	1	0	1	1	1	1	1	1	0	1	0	1	0	1	0	1	0	1	0	1	0	1	0	1	0
2016-03-22	43	1	1	1	1	0	0	0	0	0	1	0	1	0	1	0	1	0	1	0	1	0	1	0	1	0	1	1	1	1	1	1	1	0	0	1	0	1	0	1	0	1	1	0	0	1	0	1	0
2016-03-23	40	0	0	1	1	0	0	0	0	0	0	0	0	0	1	0	0	0	1	0	0	0	1	0	0	0	1	1	1	1	1	1	0	1	0	1	0	1	0	1	0	1	0	1	0	1	0	1	0
2016-03-24	44	0	0	0	1	1	0	1	0	0	0	1	0	1	0	1	0	1	0	1	0	1	0	1	0	1	1	1	1	1	1	1	1	0	1	0	0	1	0	1	0	1	1	0	1	0	1	0	1
2016-03-25	42.57	1	0	1	0	0	1	0	1	0	1	0	1	0	1	0	1	0	1	0	1	0	1	0	1	0	0	1	0	1	1	1	0	1	1	0	0	1	0	1	0	1	0	1	1	0	0	1	0
2016-03-28	45	0	0	0	1	1	0	0	0	0	1	0	0	0	1	1	0	0	1	1	0	0	1	1	0	0	1	1	1	1	1	1	1	0	1	0	1	0	0	1	0	1	1	0	1	0	1	0	1
2016-03-29	41	1	1	0	1	0	1	0	0	0	1	0	1	0	1	0	1	0	1	0	1	0	1	0	1	0	0	1	0	1	0	1	1	0	1	0	1	0	1	0	1	0	1	0	1	0	1	0	1
2016-03-30	40.5	0	0	0	1	1	0	1	0	0	0	1	0	0	0	1	0	0	0	1	0	0	0	1	0	0	0	0	0	0	0	0	0	1	0	1	0	1	0	1	0	1	0	1	0	1	0	1	0
2016-03-31	40	0	0	0	0	0	0	0	0	0	0	1	0	1	0	1	0	1	0	1	0	1	0	1	0	1	0	0	0	0	0	0	0	1	0	1	0	1	0	1	0	1	0	1	0	1	0	1	0
2016-04-01	44	0	0	1	0	1	0	0	0	0	0	1	0	1	0	1	0	1	0	1	0	1	0	1	0	1	1	1	0	0	0	0	0	1	0	1	0	1	0	1	0	1	0	1	0	1	0	1	0
2016-04-04		1	1	1	0	0	1	0	1	0	1	0	1	0	1	0	1	0	1	0	1	0	1	0	1	0	0	0	0	0	0	0	1	0	1	0	1	0	1	0	1	0	1	0	1	0	1	0	1
2016-04-05	44.11	0	0	0	0	0	0	1	0	1	0	1	0	1	0	1	0	1	0	1	0	1	0	1	0	1	1	1	0	0	0	0	0	1	0	1	0	1	0	1	0	1	0	1	0	1	0	1	0
2016-04-06	44.55	1	1	0	1	0	1	0	1	0	1	0	1	0	1	0	1	0	1	0	1	0	1	0	1	0	1	1	0	0	0	0	1	0	0	1	0	1	0	1	0	1	1	0	0	1	0	1	0
2016-04-07	40	1	1	1	1	0	0	0	0	0	0	0	0	0	1	0	1	0	1	0	1	0	1	0	1	0	1	1	1	1	0	0	1	0	1	0	1	0	0	1	0	1	1	0	1	0	1	0	1
2016-04-08	44	0	1	0	0	1	0	1	0	1	0	1	0	1	0	1	0	1	0	1	0	1	0	1	0	1	1	1	1	1	0	0	1	0	1	0	1	0	1	0	1	0	1	0	1	0	1	0	1
2016-04-11	43	1	0	1	0	0	1	0	1	0	1	0	1	0	1	0	1	0	1	0	1	0	1	0	1	0	1	1	1	1	0	0	0	1	0	1	0	1	0	1	0	1	0	1	0	1	0	1	0
2016-04-12	44	0	0	0	1	1	0	0	0	0	1	0	0	0	1	0	0	0	1	0	0	0	1	0	0	0	1	1	1	1	1	1	1	0	1	0	0	1	0	1	0	1	1	0	1	0	1	0	1
2016-04-13	45	1	1	1	1	1	0	0	0	0	1	0	1	0	1	0	1	0	1	0	1	0	1	0	1	0	1	1	1	1	1	1	0	1	0	1	0	1	0	1	0	1	0	1	0	1	0	1	0
2016-04-14	47	1	1	1	1	1	0	0	0	0	0	0	0	0	1	0	1	0	1	0	1	0	1	0	1	0	1	1	1	1	1	1	0	1	0	1	0	1	0	1	0	1	0	1	0	1	0	1	0
2016-04-15	40	1	1	1	1	0	0	0	0	0	1	0	0	0	1	0	1	0	1	0	1	0	1	0	1	0	0	1	1	1	1	1	1	0	0	1	0	1	0	1	0	1	1	0	0	1	0	1	0
2016-04-18	44	0	0	1	1	1	0	1	0	1	0	1	0	1	0	1	0	1	0	1	0	1	0	1	0	1	1	1	1	1	1	1	1	0	1	0	1	0	1	0	0	1	1	0	1	0	1	0	1
2016-04-19	44	1	0	1	0	1	1	0	1	0	1	1	1	0	1	1	1	0	1	1	1	0	1	1	1	0	1	1	0	1	1	1	0	1	1	0	1	0	0	1	0	1	0	1	1	0	1	0	1
2016-04-20	45.44	1	0	1	0	1	0	0	0	0	1	1	1	0	1	1	1	0	1	1	1	0	1	1	1	0	1	1	1	1	1	1	1	0	1	0	1	0	1	0	1	0	1	0	1	0	1	0	1
2016-04-21	40.5	1	1	1	1	0	0	0	0	0	1	0	1	0	1	0	1	0	1	0	1	0	1	0	1	0	0	0	0	0	0	1	1	0	1	0	1	0	1	0	1	0	1	0	1	0	1	0	1
2016-04-22	44	0	0	0	0	0	0	1	0	1	0	1	0	1	0	1	0	1	0	1	0	1	0	1	0	1	1	1	0	0	0	0	0	1	1	0	1	0	1	0	1	0	0	1	1	0	1	0	1
2016-04-25	49.01	1	1	0	1	1	1	0	0	0	1	0	0	0	1	1	1	0	1	1	1	0	1	1	1	0	1	1	1	1	1	1	1	0	1	0	1	0	1	0	1	0	1	0	1	0	1	0	1
2016-04-26	42	1	1	1	1	0	1	0	1	0	1	0	1	0	1	0	1	0	1	0	1	0	1	0	1	0	0	0	1	1	1	1	0	1	1	0	1	0	1	0	1	0	0	1	1	0	1	0	1
2016-04-27	37.8	0	1	0	0	0	0	1	0	1	0	1	0	1	0	1	0	1	1	1	0	1	1	1	0	1	0	0	0	0	1	0	1	0	1	0	1	0	1	0	1	0	1	0	1	0	1	0	1
2016-04-28	41.58	0	0	0	0	0	0	1	0	1	0	1	0	1	0	1	0	1	0	1	0	1	0	1	0	1	0	0	0	0	0	0	1	0	1	0	1	0	1	0	1	0	1	0	1	0	1	0	1
2016-04-29	41.58	1	0	0	1	0	1	0	1	0	1	1	1	1	1	1	1	1	1	1	1	1	1	1	1	1	0	0	0	0	0	0	1	0	1	0	1	0	1	0	1	0	1	0	1	0	1	0	1
2016-04-30		1	0	1	0	0	0	0	0	0	1	0	1	0	1	1	1	1	1	1	1	1	1	1	1	1	0	0	0	0	0	0	1	0	1	0	1	0	1	0	1	0	1	0	1	0	1	0	1
2016-05-02		0	0	0	0	0	0	1	0	1	0	1	0	1	0	1	0	1	0	1	0	1	0	1	0	1	0	0	0	0	0	0	1	0	1	0	1	0	1	0	1	0	1	0	1	0	1	0	1
2016-05-03	41	1	0	0	0	0	1	1	1	1	0	1	0	1	0	1	0	1	0	1	0	1	0	1	0	1	1	1	0	0	0	0	0	1	0	1	0	1	1	0	1	0	0	1	0	1	1	0	1
2016-05-04	44.55	1	0	0	1	1	1	0	1	0	0	0	0	0	1	0	0	0	1	1	0	1	1	1	0	1	1	1	0	0	0	0	1	0	0	1	0	1	1	0	1	0	1	0	0	1	1	0	1
2016-05-05	40.5	1	1	1	1	0	1	0	0	0	1	0	0	0	1	0	1	0	1	1	1	0	1	1	1	0	1	1	1	1	0	0	0	1	0	1	0	1	1	0	1	0	0	1	0	1	1	0	1
2016-05-06		0	1	0	0	0	0	1	0	0	0	1	0	0	0	1	0	0	1	1	0	1	1	1	0	1	0	0	1	0	0	0	1	0	1	0	1	0	1	0	1	0	1	0	1	0	1	0	1
2016-05-09	40	0	0	0	0	0	0	1	0	1	0	1	0	1	0	1	0	1	0	1	0	1	0	1	0	1	1	1	0	0	0	0	1	0	1	0	1	0	1	0	1	0	1	0	1	0	1	0	1
2016-05-10	40	1	0	1	1	0	1	0	1	0	0	1	0	1	0	1	0	1	1	1	0	1	1	1	0	1	1	1	0	0	1	1	0	1	1	0	1	0	1	0	1	0	0	1	1	0	1	0	1
2016-05-11	44	1	0	1	0	1	0	0	0	0	0	0	0	0	0	1	0	1	0	1	0	1	1	1	0	1	1	1	1	1	1	1	0	1	1	0	1	0	1	0	1	0	0	1	1	0	1	0	1
2016-05-12	48.4	1	1	1	1	1	1	0	1	0	1	0	1	0	1	0	1	0	1	0	1	0	1	0	1	0	1	1	1	1	1	1	1	0	1	0	1	0	1	0	1	0	1	0	1	0	1	0	1
2016-05-13	43.56	1	1	1	1	1	1	0	1	0	1	0	1	0	1	0	1	0	1	0	1	0	1	0	1	0	1	1	1	1	0	1	1	0	1	0	1	0	1	0	1	0	1	0	1	0	1	0	1
2016-05-16	44.11	0	1	1	1	1	0	1	0	1	1	1	0	1	1	1	0	1	1	1	0	1	1	1	0	1	1	1	1	1	1	1	0	1	1	0	1	0	1	0	1	0	0	1	1	0	1	0	1
2016-05-17	48.52	1	1	1	1	1	0	0	0	0	0	1	0	0	1	1	1	0	1	1	1	0	1	1	1	0	1	1	1	1	1	1	1	0	1	0	1	0	1	0	1	0	1	0	1	0	1	0	1
2016-05-18	40	1	1	1	1	1	1	0	0	0	1	0	1	0	1	0	1	0	1	0	1	0	1	0	1	0	1	1	1	1	1	1	1	0	1	0	1	0	1	0	1	0	1	0	1	0	1	0	1
2016-05-19	44	0	0	1	0	1	0	1	0	1	0	1	0	1	0	1	0	1	0	1	0	1	0	1	0	1	1	1	1	1	1	1	1	0	1	0	1	0	1	0	1	0	1	0	1	0	1	0	1
2016-05-20	41	1	0	1	1	0	1	0	1	0	1	1	1	0	1	1	1	0	1	1	1	0	1	1	1	0	0	1	0	1	0	1	0	1	1	0	1	0	1	0	1	0	0	1	1	0	1	0	1
2016-05-23	44	0	0	0	1	1	0	1	0	0	0	1	0	1	0	1	0	1	0	1	0	1	0	1	0	1	0	1	0	1	0	1	0	1	0	1	1	0	1	0	1	0	0	1	0	1	1	0	1
2016-05-24	48.4	1	1	1	1	1	1	0	0	0	1	0	1	0	1	1	1	0	1	1	1	0	1	1	1	0	1	1	0	1	0	1	1	0	1	0	1	0	1	0	1	0	1	0	1	0	1	0	1
2016-05-25	43.56	1	1	1	1	1	1	0	1	0	1	0	1	0	1	0	1	0	1	0	1	0	1	0	1	0	0	0	1	1	0	0	1	0	1	0	1	0	1	0	1	0	1	0	1	0	1	0	1
2016-05-26	42	0	1	0	0	1	0	1	0	1	1	1	0	1	1	1	0	1	1	1	0	1	1	1	0	1	0	0	1	1	0	0	0	1	1	0	1	0	1	0	1	0	0	1	1	0	1	0	1
2016-05-27	42	0	0	1	0	0	0	0	0	0	0	1	0	1	1	1	0	1	1	1	0	1	1	1	0	1	0	0	0	0	0	0	1	0	1	0	1	0	1	0	1	0	1	0	1	0	1	0	1
2016-05-30	38	1	0	0	0	0	0	0	0	0	0	1	0	1	0	1	0	1	1	1	0	1	1	1	0	1	0	0	0	0	1	0	0	1	1	0	1	0	1	0	1	0	0	1	1	0	1	0	1
2016-05-31	35	0	0	0	0	0	0	1	0	0	0	1	0	1	0	1	0	1	0	1	0	1	0	1	0	1	0	0	0	0	0	0	0	1	0	1	0	1	0	1	0	1	0	1	0	1	0	1	0
2016-06-01	42	0	0	0	0	0	0	1	0	0	0	1	0	1	0	1	0	1	0	1	0	1	0	1	0	1	1	0	0	0	0	0	1	0	0	1	0	1	0	1	0	1	1	0	0	1	0	1	0
2016-06-02	42	1	1	0	0	0	1	0	1	0	1	0	1	0	1	1	1	1	1	1	1	1	1	1	1	1	1	1	0	0	0	0	0	1	0	1	0	1	0	1	0	1	0	1	0	1	0	1	0
2016-06-03	37.8	1	1	0	1	0	0	0	0	0	1	0	1	0	1	0	1	0	1	1	1	1	1	1	1	1	0	0	0	0	0	0	0	1	0	1	0	1	0	1	0	1	0	1	0	1	0	1	0
2016-06-06	41.58	0	1	0	0	0	0	1	0	1	1	1	0	1	1	1	0	1	1	1	0	1	1	1	0	1	1	1	1	0	0	0	1	0	0	1	0	1	0	1	0	1	1	0	0	1	0	1	0
2016-06-07	37.42	1	0	0	0	0	1	0	1	0	1	0	1	0	1	0	1	0	1	1	1	1	1	1	1	1	0	0	0	0	0	0	0	1	0	1	0	1	0	1	0	1	0	1	0	1	0	1	0
2016-06-08	41.16	0	0	0	0	0	0	1	0	1	0	1	0	1	1	1	0	1	1	1	0	1	1	1	0	1	1	1	1	0	1	0	1	0	0	1	0	1	0	1	0	1	1	0	1	0	0	1	0
2016-06-09		1	1	1	0	0	1	0	0	0	1	0	0	0	1	0	1	0	1	0	1	0	1	1	1	1	0	0	0	0	0	0	1	0	1	0	1	0	1	0	1	0	1	0	1	0	1	0	1
2016-06-10		0	0	0	0	0	0	1	0	1	0	1	0	1	0	1	0	1	0	1	0	1	0	1	0	1	0	0	0	0	0	0	1	0	1	0	1	0	1	0	1	0	1	0	1	0	1	0	1
2016-06-13	40	1	0	0	0	0	1	1	1	1	0	1	0	1	0	1	0	1	0	1	0	1	0	1	0	1	1	1	0	0	0	0	1	0	1	0	1	0	1	0	1	0	1	0	1	0	1	0	1
2016-06-14	49.5	1	0	1	1	1	1	0	1	0	0	0	0	0	1	0	0	0	1	0	1	0	1	0	1	0	1	1	0	0	0	0	0	1	1	0	1	0	1	0	1	0	0	1	1	0	1	0	1
2016-06-15	54.45	1	1	1	1	1	1	0	1	0	1	0	1	0	1	0	1	0	1	0	1	0	1	0	1	0	1	1	1	1	0	0	0	1	0	1	1	0	1	0	1	0	0	1	1	0	1	0	1
2016-06-16	56	1	1	1	1	1	1	0	1	0	1	0	1	0	1	0	1	0	1	0	1	0	1	0	1	0	1	1	1	1	0	0	1	0	1	0	1	0	1	0	1	0	1	0	1	0	1	0	1
2016-06-17	50.4	1	1	1	1	1	0	0	0	0	1	0	1	0	1	0	1	0	1	0	1	0	1	0	1	0	1	1	1	1	1	1	0	1	0	1	1	0	1	0	1	0	0	1	1	0	1	0	1
2016-06-19		0	1	1	1	0	0	1	0	1	0	1	0	1	1	1	1	1	1	1	1	1	1	1	1	1	0	0	1	1	1	1	1	0	1	0	1	0	1	0	1	0	1	0	1	0	1	0	1
2016-06-20	45.36	0	0	1	0	1	0	1	0	1	0	1	0	1	0	1	0	1	0	1	0	1	0	1	0	1	1	1	0	0	1	1	0	1	0	1	1	0	1	0	1	0	0	1	1	0	1	0	1
2016-06-21	42	1	0	1	1	1	1	0	1	0	0	1	0	1	1	1	1	1	1	1	1	1	1	1	1	1	1	1	0	0	1	1	1	0	1	0	1	0	1	0	1	0	1	0	1	0	1	0	1
2016-06-22	44.9	0	0	0	1	1	0	1	0	0	0	1	0	1	0	1	0	1	1	1	0	1	1	1	1	1	1	1	1	1	0	1	0	1	0	1	0	1	0	1	1	0	0	1	0	1	1	0	1
2016-06-23	40	1	1	0	1	0	1	0	0	0	1	0	0	0	1	1	0	1	1	1	1	1	1	1	1	1	0	1	0	1	0	1	1	0	1	0	1	0	1	0	1	0	1	0	1	0	1	0	1
2016-06-24	40	0	0	0	1	1	0	1	0	1	0	1	0	1	0	1	0	1	0	1	0	1	0	1	0	1	0	1	1	1	0	0	1	0	1	0	1	0	1	0	1	0	1	0	1	0	1	0	1
2016-06-27	40	1	0	0	0	1	0	0	0	0	0	1	0	1	0	1	0	1	0	1	0	1	0	1	0	1	1	0	1	0	1	1	0	1	0	1	1	0	1	0	1	0	0	1	1	0	1	0	1
2016-06-28	40	1	0	1	0	1	0	0	0	0	0	1	0	1	0	1	0	1	0	1	0	1	0	1	0	1	1	0	1	0	1	0	0	1	0	1	0	1	0	1	0	1	0	1	0	1	0	1	1
2016-06-29	41	1	1	0	0	0	0	0	0	0	0	0	0	0	0	1	0	1	0	1	0	1	0	1	0	1	1	0	1	0	1	0	0	1	0	1	0	1	0	1	0	1	0	1	0	1	0	1	0
2016-06-30	45.1	1	1	0	0	0	0	0	0	0	0	0	0	0	0	1	0	0	0	1	0	1	0	1	0	1	1	1	0	1	0	1	1	0	0	1	0	1	0	1	0	1	1	0	0	1	0	1	0
2016-07-01	40.59	1	1	1	1	0	1	0	1	0	1	0	1	0	1	0	1	0	1	0	1	0	1	1	1	1	0	1	1	1	0	1	0	1	0	1	0	1	0	1	0	1	0	1	0	1	0	1	0
2016-07-04		0	1	1	0	0	0	1	0	1	0	1	0	1	0	1	0	1	0	1	0	1	0	1	0	1	0	0	0	0	0	0	0	1	0	1	0	1	0	1	0	1	0	1	0	1	0	1	0
2016-07-05	42	0	0	0	0	1	0	1	0	1	0	1	0	1	0	1	0	1	0	1	0	1	0	1	0	1	1	1	0	0	0	0	0	1	0	1	0	1	0	1	0	1	0	1	0	1	0	1	0
2016-07-06	41.45	1	0	1	0	0	1	0	1	0	0	1	0	0	1	1	0	0	1	1	0	0	1	1	0	0	1	1	0	0	0	0	0	1	0	1	0	1	0	1	0	1	0	1	0	1	0	1	0
2016-07-07	38	0	1	1	1	0	0	0	0	0	0	0	0	0	0	1	0	0	0	1	0	0	0	1	0	0	1	1	1	1	0	0	1	0	0	1	0	1	0	1	0	1	1	0	0	1	0	1	0
2016-07-08	34.2	0	1	0	0	0	0	1	0	0	0	1	0	0	0	1	0	1	0	1	0	1	0	1	0	1	0	0	1	1	0	0	1	0	1	0	0	1	0	1	0	1	1	0	1	0	0	1	0
2016-07-11	37.62	0	0	0	0	0	0	1	0	1	0	1	0	1	0	1	0	1	0	1	0	1	0	1	0	1	1	1	1	0	0	0	0	1	1	0	0	1	0	1	0	1	0	1	1	0	0	1	0
2016-07-12	41.38	1	0	0	0	1	1	0	1	0	1	1	1	0	1	1	1	1	1	1	1	1	1	1	1	1	1	1	1	1	1	1	0	1	0	1	0	1	0	1	0	1	0	1	0	1	0	1	0
2016-07-13	31.45	1	1	1	1	0	1	0	0	0	1	0	1	0	1	0	1	0	1	1	1	0	1	1	1	0	0	0	1	1	1	1	0	1	0	1	0	1	0	1	0	1	0	1	0	1	0	1	0
2016-07-14	37.24	0	0	0	0	0	0	1	0	1	0	1	0	1	0	1	0	1	0	1	0	1	0	1	0	1	1	1	1	1	1	1	1	0	0	1	0	1	0	1	0	1	1	0	0	1	0	1	0
2016-07-15	38	1	0	0	0	0	1	0	1	0	1	1	1	1	1	1	1	1	1	1	1	1	1	1	1	1	1	1	0	0	0	1	0	1	0	1	0	1	0	1	0	1	0	1	0	1	0	1	0
2016-07-18	31.14	1	0	1	1	0	0	0	0	0	1	1	1	0	1	1	1	0	1	1	1	0	1	1	1	1	0	0	0	1	0	1	1	0	1	0	0	1	0	1	0	1	1	0	1	0	0	1	0
2016-07-19	34.2	0	0	0	0	0	0	1	0	1	0	1	0	1	0	1	0	1	0	1	0	1	0	1	0	1	0	1	0	1	0	1	1	0	1	0	0	1	0	1	0	1	1	0	1	0	0	1	0
2016-07-20	41	1	0	0	0	1	1	0	0	0	1	1	0	1	1	1	0	1	1	1	0	1	1	1	0	1	1	1	0	0	0	0	1	0	1	0	1	0	0	1	0	1	1	0	1	0	1	0	0
2016-07-21	27.75	1	1	0	1	0	1	0	1	0	1	0	1	0	1	0	1	0	1	0	1	0	1	0	1	0	0	0	0	0	0	0	0	1	1	0	0	1	0	1	0	1	0	1	1	0	0	1	0
2016-07-22	27.75	0	0	0	0	0	0	1	0	1	0	1	0	1	0	1	0	1	0	1	0	1	0	1	0	1	0	0	0	0	0	0	1	0	1	0	1	0	1	0	0	1	1	0	1	0	1	0	1
2016-07-25	30.53	1	0	0	0	0	0	0	0	0	0	1	0	1	0	1	0	1	0	1	0	1	0	1	0	1	0	0	0	0	0	0	0	1	1	0	1	0	1	0	0	1	0	1	1	0	1	0	1
2016-07-26	33.58	1	0	0	0	0	1	0	1	0	1	1	1	1	1	1	1	1	1	1	1	1	1	1	1	1	1	0	0	0	0	0	0	1	0	1	0	1	0	1	0	1	0	1	0	1	0	1	0
2016-07-27	30.49	1	1	1	1	0	1	0	0	0	1	0	1	0	1	1	1	1	1	1	1	1	1	1	1	1	0	0	0	0	0	0	1	0	1	0	1	0	1	0	1	0	1	0	1	0	1	0	1
2016-07-28	36.94	0	1	0	0	0	0	1	0	0	1	1	0	0	1	1	0	1	1	1	0	1	1	1	0	1	1	1	1	1	0	0	0	1	1	0	1	0	1	0	1	0	0	1	1	0	1	0	1
2016-07-29		1	1	0	0	0	1	0	1	0	1	0	1	0	1	1	1	0	1	1	1	0	1	1	1	1	0	0	0	0	0	0	1	0	1	0	1	0	1	0	1	0	1	0	1	0	1	0	1
2016-07-31		0	0	0	0	0	0	1	0	1	0	1	0	1	0	1	0	1	0	1	0	1	0	1	0	1	0	0	0	0	0	0	1	0	1	0	1	0	1	0	1	0	1	0	1	0	1	0	1
2016-08-01		1	0	0	0	0	1	1	1	1	0	1	0	1	0	1	0	1	0	1	0	1	0	1	0	1	0	0	0	0	0	0	1	0	1	0	1	0	1	0	1	0	1	0	1	0	1	0	1
2016-08-02		1	0	0	0	0	1	1	1	1	0	1	0	1	0	1	0	1	0	1	0	1	0	1	0	1	0	0	0	0	0	0	0	1	1	0	1	0	1	0	1	0	0	1	1	0	1	0	1
2016-08-03	33.54	1	1	0	0	0	1	1	1	1	1	1	1	1	0	1	0	1	0	1	0	1	0	1	0	1	1	1	0	0	0	0	0	1	1	0	1	0	1	0	1	0	0	1	1	0	1	0	1
2016-08-04	36.89	1	1	1	1	0	1	0	1	0	1	0	1	0	1	1	1	0	1	1	1	0	1	1	1	1	1	1	1	1	0	0	0	1	1	0	1	0	1	0	1	0	0	1	1	0	1	0	1
2016-08-05	35	1	1	0	1	1	1	0	0	0	1	0	0	0	1	0	0	0	1	0	1	0	1	1	1	1	1	1	1	1	0	0	1	0	1	0	1	0	1	0	1	0	1	0	1	0	1	0	1
2016-08-08	31.5	0	1	1	1	1	0	1	0	0	0	1	0	0	0	1	0	0	1	1	1	0	1	1	1	0	1	1	1	1	1	1	0	1	0	1	0	1	1	0	1	0	0	1	0	1	1	0	1
2016-08-09	28.35	0	0	1	1	0	0	1	0	1	0	1	0	1	0	1	0	1	0	1	0	1	1	1	1	1	1	1	1	1	1	1	0	1	0	1	0	1	0	1	0	1	0	1	0	1	0	1	0
2016-08-10	31.19	0	0	1	0	0	0	1	0	1	0	1	0	1	0	1	0	1	0	1	0	1	0	1	0	1	1	1	1	1	1	1	1	0	0	1	0	1	0	1	0	1	1	0	0	1	0	1	1
2016-08-11	29.93	1	0	1	1	0	1	0	1	0	1	1	1	1	1	1	1	1	1	1	1	1	1	1	1	1	1	1	1	1	1	1	1	0	1	0	1	0	1	0	1	0	1	0	1	0	1	0	1
2016-08-12	28.07	0	0	0	1	0	0	0	0	0	1	0	0	0	1	1	0	1	1	1	0	1	1	1	0	1	0	1	1	1	1	1	0	1	0	1	0	1	0	1	0	1	0	1	0	1	0	1	0
2016-08-15	30.88	0	0	0	1	1	0	1	0	0	0	1	0	1	0	1	0	1	0	1	0	1	0	1	0	1	0	1	0	1	0	1	0	1	0	1	0	1	0	1	0	1	0	1	0	1	0	1	0
2016-08-16	26.68	1	0	0	1	1	1	0	1	0	1	0	1	0	1	1	1	1	1	1	1	1	1	1	1	1	0	1	0	1	0	1	1	0	0	1	0	1	0	1	0	1	1	0	0	1	0	1	0
2016-08-17	25.01	0	0	0	0	1	0	1	0	1	0	1	0	1	0	1	0	1	0	1	0	1	0	1	0	1	0	0	0	0	0	1	1	0	0	1	0	1	0	1	0	1	1	0	0	1	0	1	0
2016-08-18	26.93	0	0	0	0	1	0	1	0	0	0	1	0	1	0	1	0	1	0	1	0	1	0	1	0	1	0	0	0	0	0	0	1	0	0	1	0	1	0	1	0	1	1	0	0	1	0	1	0
2016-08-19		1	0	0	0	0	1	0	0	0	1	1	0	1	1	1	0	1	1	1	0	1	1	1	0	1	0	0	0	0	0	0	0	1	0	1	0	1	0	1	0	1	0	1	0	1	0	1	0
2016-08-22	27.24	0	0	0	0	0	0	1	0	1	0	1	0	1	0	1	0	1	0	1	0	1	0	1	0	1	1	1	0	0	0	0	1	0	1	0	0	1	0	1	0	1	1	0	1	0	1	0	1
2016-08-23	24	1	1	0	0	0	1	0	1	0	1	0	0	0	1	1	0	1	1	1	0	1	1	1	0	1	0	0	0	0	0	0	0	1	1	0	0	1	0	1	0	1	0	1	1	0	1	0	0
2016-08-24	23.54	0	0	0	0	0	0	1	0	1	0	1	0	1	0	1	0	1	0	1	0	1	0	1	0	1	0	0	1	0	0	0	1	0	1	0	0	1	0	1	0	1	1	0	1	0	1	0	1
2016-08-25		0	1	0	0	0	0	0	0	0	0	1	0	1	0	1	0	1	0	1	0	1	0	1	0	1	0	0	0	0	0	0	1	0	1	0	1	0	1	0	1	0	1	0	1	0	1	0	1
2016-08-26	29.96	0	0	0	0	0	0	1	0	1	0	1	0	1	0	1	0	1	0	1	0	1	0	1	0	1	1	1	0	0	0	0	0	1	1	0	1	0	1	0	0	1	0	1	1	0	1	0	1
2016-08-29		1	1	1	0	0	1	0	1	0	1	0	1	0	1	0	1	0	1	0	1	0	1	0	1	0	0	0	0	0	1	0	1	0	1	0	1	0	1	0	1	0	1	0	1	0	1	0	1
2016-08-30	26.96	0	0	1	0	0	0	1	0	1	0	1	0	1	0	1	0	1	0	1	0	1	0	1	0	1	1	1	1	0	0	0	0	1	1	0	1	0	1	0	0	1	0	1	1	0	1	0	1
2016-08-31		1	1	0	1	0	1	0	1	0	0	1	0	1	1	1	1	1	1	1	1	1	1	1	1	1	0	0	0	0	0	0	0	1	0	1	0	1	0	1	0	1	0	1	0	1	1	0	1
2016-09-01	33.21	0	0	0	0	1	0	1	0	1	0	1	0	1	0	1	0	1	0	1	0	1	0	1	0	1	1	1	1	1	0	0	1	0	1	0	1	0	1	0	1	0	1	0	1	0	1	0	1
2016-09-02		1	1	1	1	0	1	0	1	0	1	0	1	0	1	0	1	0	1	0	1	0	1	0	1	0	0	0	0	0	0	0	0	1	1	0	1	0	1	0	1	0	0	1	1	0	1	0	1
2016-09-05	29.89	0	0	1	0	1	0	1	0	1	0	1	0	1	0	1	0	1	0	1	0	1	0	1	0	1	1	1	1	1	0	0	0	1	1	0	1	0	1	0	1	0	0	1	1	0	1	0	1
2016-09-06		1	1	0	1	1	1	0	1	0	0	1	0	0	1	1	1	0	1	1	1	0	1	1	1	0	0	0	0	0	1	0	0	1	0	1	0	1	0	1	0	1	0	1	0	1	0	1	0
2016-09-07		0	0	1	0	0	0	1	0	1	0	1	0	1	0	1	0	1	0	1	0	1	0	1	0	1	0	0	0	0	0	0	0	1	0	1	0	1	0	1	0	1	0	1	0	1	0	1	0
2016-09-08		1	1	0	1	0	1	1	1	1	0	1	0	1	0	1	0	1	0	1	0	1	0	1	0	1	0	0	0	0	1	0	0	1	0	1	0	1	0	1	0	1	0	1	0	1	0	1	0
2016-09-09		1	0	1	0	0	1	1	1	1	0	1	0	1	0	1	0	1	0	1	0	1	0	1	0	1	0	0	0	0	0	0	1	0	1	0	1	0	1	0	1	0	1	0	1	0	1	0	1
2016-09-12		1	1	0	1	1	1	1	1	1	1	1	1	1	0	1	0	1	0	1	0	1	0	1	0	1	0	0	0	0	0	0	1	0	1	0	1	0	1	0	1	0	1	0	1	0	1	0	1
2016-09-13	26.69	1	1	1	0	0	1	1	1	1	1	1	1	1	0	1	0	1	0	1	0	1	0	1	0	1	1	1	0	0	0	0	0	1	1	0	1	0	1	0	1	0	0	1	1	0	1	0	1
2016-09-14	24.8	1	1	0	1	1	1	0	1	0	1	0	1	0	0	1	0	1	0	1	0	1	0	1	0	1	1	1	1	1	0	0	1	0	1	0	1	0	1	0	1	0	1	0	1	0	1	0	1
2016-09-15		0	1	1	0	0	0	1	0	0	0	1	0	0	0	1	0	0	0	1	0	1	0	1	0	1	0	0	1	1	0	0	1	0	1	0	1	0	1	0	1	0	1	0	1	0	1	0	1
2016-09-16		0	1	1	1	1	0	1	0	1	0	1	0	1	0	1	0	1	0	1	0	1	0	1	0	1	0	0	1	0	1	0	1	0	1	0	1	0	1	0	1	0	1	0	1	0	1	0	1
2016-09-19	27.28	1	0	1	0	0	1	1	1	1	0	1	0	1	0	1	0	1	0	1	0	1	0	1	0	1	1	1	1	1	1	1	0	1	1	0	1	0	1	0	1	0	0	1	1	0	1	0	1
2016-09-20	24.21	1	1	1	1	1	1	0	1	0	1	0	1	0	1	0	1	0	1	0	1	0	1	1	1	1	1	1	1	1	1	1	1	0	1	0	1	0	1	0	1	0	1	0	1	0	1	0	1
2016-09-21	22	0	1	1	1	0	0	1	0	1	0	1	0	1	0	1	0	1	0	1	0	1	0	1	0	1	1	1	1	1	1	1	0	1	1	0	1	0	1	0	1	0	0	1	1	0	1	0	1
2016-09-22	19.8	0	1	0	1	1	0	1	0	0	0	1	0	1	0	1	0	1	0	1	0	1	0	1	0	1	1	1	1	1	0	1	0	1	0	1	1	0	1	0	1	0	0	1	0	1	1	0	1
2016-09-23	21.78	0	0	0	1	1	0	1	0	1	0	1	0	1	0	1	0	1	0	1	0	1	0	1	0	1	1	1	1	1	1	1	1	0	1	0	1	0	1	0	1	0	1	0	1	0	1	0	1
2016-09-26	23.96	1	0	1	1	1	1	0	1	0	1	1	1	1	1	1	1	1	1	1	1	1	1	1	1	1	1	1	1	1	1	1	1	0	1	0	1	0	1	0	1	0	1	0	1	0	1	0	1
2016-09-27	26.36	1	1	1	0	1	1	0	1	0	1	0	1	0	1	1	1	1	1	1	1	1	1	1	1	1	1	1	1	1	1	1	0	1	1	0	1	0	1	0	1	0	0	1	1	0	1	0	1
2016-09-28	29	1	1	0	1	1	1	0	1	0	1	0	1	0	1	0	1	0	1	0	1	0	1	0	1	0	1	1	1	1	1	1	1	0	1	0	1	0	1	0	1	0	1	0	1	0	1	0	1
2016-09-29	26.1	1	1	1	1	0	1	0	1	0	1	0	1	0	1	0	1	0	1	0	1	0	1	0	1	0	1	1	1	1	1	1	0	1	1	0	1	0	1	0	1	0	0	1	1	0	1	0	1
2016-09-30	28.71	0	1	1	1	1	0	1	0	1	1	1	0	1	1	1	1	1	1	1	1	1	1	1	1	1	1	1	1	1	1	1	0	1	1	0	1	0	1	0	1	0	0	1	1	0	1	0	1
2016-10-03		1	1	1	1	1	1	0	1	0	1	0	1	0	1	0	1	0	1	0	1	0	1	0	1	0	0	0	0	0	1	1	1	0	1	0	1	0	1	0	1	0	1	0	1	0	1	0	1
2016-10-04		0	0	0	0	1	0	1	0	1	0	1	0	1	0	1	0	1	0	1	0	1	0	1	0	1	0	0	0	0	0	0	1	0	1	0	1	0	1	0	1	0	1	0	1	0	1	0	1
2016-10-05		1	0	0	0	0	1	1	1	1	0	1	0	1	0	1	0	1	0	1	0	1	0	1	0	1	0	0	0	0	0	0	1	0	1	0	1	0	1	0	1	0	1	0	1	0	1	0	1
2016-10-06		1	0	0	0	0	1	1	1	1	0	1	0	1	0	1	0	1	0	1	0	1	0	1	0	1	0	0	0	0	0	0	1	0	1	0	1	0	1	0	1	0	1	0	1	0	1	0	1
2016-10-07		1	1	0	0	0	1	1	1	1	1	1	1	1	0	1	0	1	0	1	0	1	0	1	0	1	0	0	0	0	0	0	1	0	1	0	1	0	1	0	1	0	1	0	1	0	1	0	1
2016-10-10	25.84	1	1	0	0	1	1	1	1	1	1	1	1	1	0	1	0	1	0	1	0	1	0	1	0	1	1	1	0	0	0	0	0	1	0	1	0	1	0	1	1	0	0	1	0	1	0	1	1
2016-10-11	23.26	1	1	0	0	1	1	0	1	0	1	0	1	0	0	1	0	0	0	1	0	1	1	1	1	1	1	1	1	1	0	0	0	1	0	1	0	1	0	1	0	1	0	1	0	1	0	1	0
2016-10-12	25.59	0	1	1	0	1	0	1	0	0	0	1	0	0	0	1	0	0	0	1	0	1	1	1	0	1	1	1	1	1	1	0	1	0	0	1	0	1	0	1	0	1	1	0	0	1	0	1	1
2016-10-13	28.15	1	1	1	0	1	1	0	1	0	1	0	1	0	1	0	1	0	1	1	1	1	1	1	1	1	1	1	1	1	1	1	0	1	0	1	0	1	0	1	0	1	0	1	0	1	0	1	0
2016-10-14	25.34	1	1	1	0	0	1	0	1	0	1	0	1	0	1	0	1	0	1	0	1	0	1	0	1	0	1	1	1	1	1	1	0	1	0	1	0	1	0	1	0	1	0	1	0	1	0	1	0
2016-10-17	27.87	0	1	1	1	1	0	1	0	0	1	1	0	0	1	1	0	0	1	1	0	0	1	1	0	1	1	1	1	1	1	1	1	0	1	0	1	0	1	0	1	0	1	0	1	0	1	0	1
2016-10-18	25.08	1	1	1	1	0	1	0	0	0	1	0	0	0	1	0	1	0	1	0	1	0	1	0	1	0	1	1	1	1	1	1	0	1	0	1	0	1	0	1	0	1	0	1	0	1	0	1	0
2016-10-19	27.59	0	0	0	1	1	0	1	0	1	0	1	0	1	1	1	0	1	1	1	0	1	1	1	0	1	1	1	1	1	1	1	0	1	0	1	0	1	0	1	0	1	0	1	0	1	0	1	0
2016-10-20	24.83	1	1	1	1	1	1	0	1	0	1	0	1	0	1	0	1	0	1	0	1	0	1	0	1	0	0	1	0	1	1	1	1	0	0	1	0	1	0	1	0	1	1	0	0	1	0	1	0
2016-10-21		0	0	0	1	1	0	1	0	1	0	1	0	1	0	1	0	1	1	1	0	1	1	1	0	1	0	0	0	0	0	1	0	1	0	1	0	1	0	1	0	1	0	1	0	1	0	1	0
2016-10-24	22.35	0	0	0	0	1	0	1	0	1	0	1	0	1	0	1	0	1	0	1	0	1	0	1	0	1	0	1	0	0	0	0	0	1	0	1	0	1	0	1	0	1	0	1	0	1	0	1	0
2016-10-25	24.59	1	0	0	0	1	1	0	1	0	0	1	0	1	0	1	0	1	0	1	0	1	0	1	0	1	1	1	0	0	0	0	0	1	0	1	0	1	0	1	0	1	0	1	0	1	0	1	0
2016-10-26	27.05	1	0	0	0	1	1	0	1	0	1	0	1	0	1	1	1	1	1	1	1	1	1	1	1	1	1	1	1	1	0	0	1	0	0	1	0	1	0	1	0	1	1	0	1	0	0	1	0
2016-10-27	29.76	1	1	1	0	1	1	0	1	0	1	0	1	0	1	0	1	0	1	0	1	0	1	0	1	0	1	1	1	1	0	0	1	0	1	0	0	1	0	1	0	1	1	0	1	0	0	1	0
2016-10-28	26.78	1	1	1	1	1	1	0	1	0	1	0	1	0	1	0	1	0	1	0	1	0	1	0	1	0	1	1	1	1	0	0	1	0	1	0	0	1	0	1	0	1	1	0	1	0	1	0	1
2016-10-31	24.1	0	1	1	0	0	0	1	0	1	1	1	0	1	1	1	1	1	1	1	1	1	1	1	1	1	1	1	1	1	1	1	1	0	1	0	1	0	0	1	0	1	1	0	1	0	1	0	1
2016-11-01	21.69	0	0	1	0	0	0	1	0	1	0	1	0	1	1	1	0	1	1	1	0	1	1	1	0	1	0	0	1	1	1	1	0	1	0	1	0	1	0	1	0	1	0	1	0	1	0	1	0
2016-11-02	23.86	0	0	0	0	0	0	1	0	1	0	1	0	1	0	1	0	1	0	1	0	1	0	1	0	1	1	1	1	1	1	1	1	0	1	0	1	0	0	1	0	1	1	0	1	0	1	0	1
2016-11-03	26.25	1	0	0	0	1	1	0	1	0	1	1	1	1	1	1	1	1	1	1	1	1	1	1	1	1	1	1	0	1	1	1	0	1	0	1	0	1	0	1	0	1	0	1	0	1	0	1	0
2016-11-04	28.88	1	1	0	1	1	1	0	1	0	1	0	1	0	1	1	1	1	1	1	1	1	1	1	1	1	1	1	1	1	0	1	1	0	0	1	0	1	0	1	0	1	1	0	0	1	0	1	0
2016-11-07	31.77	1	1	0	1	1	1	0	1	0	1	0	1	0	1	0	1	0	1	0	1	0	1	0	1	0	1	1	1	1	0	1	0	1	0	1	0	1	0	1	0	1	0	1	0	1	0	1	0
2016-11-08	34.95	1	1	1	1	1	1	0	1	0	1	0	1	0	1	0	1	0	1	0	1	0	1	0	1	0	1	1	1	1	1	1	0	1	0	1	0	1	0	1	0	1	0	1	0	1	0	1	0
2016-11-09	38.45	1	1	1	1	1	1	0	1	0	1	0	1	0	1	0	1	0	1	0	1	0	1	0	1	0	1	1	1	1	1	1	1	0	1	0	0	1	0	1	0	1	1	0	1	0	1	0	1
2016-11-10	34.62	1	1	1	1	1	1	0	1	0	1	0	1	0	1	0	1	0	1	0	1	0	1	0	1	0	1	1	1	1	1	1	0	1	0	1	0	1	0	1	0	1	0	1	0	1	0	1	0
2016-11-11	31.16	0	1	1	1	1	0	1	0	0	1	1	0	0	1	1	1	0	1	1	1	0	1	1	1	0	1	1	1	1	1	1	0	1	0	1	0	1	0	1	0	1	0	1	0	1	0	1	0
2016-11-14	28.04	0	0	1	1	0	0	1	0	0	0	1	0	1	1	1	1	1	1	1	1	1	1	1	1	1	0	0	1	1	1	1	0	1	0	1	0	1	0	1	0	1	0	1	0	1	0	1	0
2016-11-15	30.84	0	0	0	1	1	0	1	0	1	0	1	0	1	0	1	0	1	1	1	1	1	1	1	1	1	0	1	0	1	1	1	1	0	0	1	0	1	0	1	0	1	1	0	0	1	0	1	0
2016-11-16	27.76	1	0	0	1	1	1	0	0	0	1	1	0	1	1	1	0	1	1	1	1	1	1	1	1	1	0	0	0	0	0	1	1	0	0	1	0	1	0	1	0	1	1	0	0	1	0	1	0
2016-11-17	28.5	0	0	0	1	1	0	1	0	0	0	1	0	1	0	1	0	1	1	1	0	1	1	1	1	1	0	0	0	0	0	0	0	1	0	1	0	1	0	1	0	1	0	1	0	1	0	1	0
2016-11-18	25.65	1	1	0	0	1	0	0	0	0	0	1	0	0	0	1	0	1	0	1	0	1	1	1	1	1	0	0	0	0	0	0	1	0	1	0	0	1	0	1	0	1	1	0	1	0	0	1	0
2016-11-21	23.1	0	0	0	0	0	0	1	0	1	0	1	0	1	0	1	0	1	0	1	0	1	1	1	0	1	0	0	0	0	0	0	0	1	0	1	0	1	0	1	0	1	0	1	0	1	0	1	0
2016-11-22	25.41	0	0	0	0	0	0	1	0	0	0	1	0	1	0	1	0	1	0	1	0	1	0	1	0	1	0	0	0	0	0	0	0	1	0	1	0	1	0	1	0	1	0	1	0	1	0	1	0
2016-11-23	27.95	1	0	0	0	0	1	0	1	0	1	1	1	1	1	1	1	1	1	1	1	1	1	1	1	1	1	0	0	0	0	0	1	0	0	1	0	1	0	1	0	1	1	0	0	1	0	1	0
2016-11-24	25.16	1	1	0	0	0	1	0	0	0	1	0	1	0	1	1	1	0	1	1	1	1	1	1	1	1	0	0	0	0	0	0	0	1	0	1	0	1	0	1	0	1	0	1	0	1	0	1	0
2016-11-25	22.64	0	1	0	0	0	0	1	0	0	1	1	0	0	1	1	0	1	1	1	0	1	1	1	0	1	0	0	0	0	0	0	0	1	0	1	0	1	0	1	0	1	0	1	0	1	0	1	0
2016-11-28	20.38	0	0	0	0	0	0	1	0	1	0	1	0	1	0	1	0	1	0	1	0	1	0	1	0	1	0	0	0	0	0	0	0	1	0	1	0	1	0	1	0	1	0	1	0	1	0	1	0
2016-11-29	22.42	0	0	0	0	0	0	1	0	0	0	1	0	1	0	1	0	1	0	1	0	1	0	1	0	1	0	0	0	0	0	0	0	1	0	1	0	1	0	1	0	1	0	1	0	1	0	1	0
2016-11-30	24.66	1	0	0	0	0	1	0	1	0	1	1	1	1	1	1	1	1	1	1	1	1	1	1	1	1	1	0	0	0	0	0	1	0	1	0	0	1	0	1	0	1	1	0	1	0	1	0	0
2016-12-01	27.13	1	1	0	0	0	1	0	0	0	1	0	1	0	1	1	1	1	1	1	1	1	1	1	1	1	1	1	1	0	0	0	0	1	0	1	0	1	0	1	0	1	0	1	0	1	0	1	0
2016-12-02	29.84	1	1	0	1	1	1	0	1	0	1	0	1	0	1	0	1	0	1	0	1	0	1	1	1	1	1	1	1	1	0	0	1	0	1	0	1	0	0	1	0	1	1	0	1	0	1	0	1
2016-12-05	32.82	1	1	1	1	1	1	0	0	0	1	0	1	0	1	0	1	0	1	0	1	0	1	0	1	0	1	1	1	1	1	1	1	0	1	0	1	0	1	0	1	0	1	0	1	0	1	0	1
2016-12-06	29.54	1	1	1	1	1	1	0	0	0	1	0	1	0	1	0	1	0	1	0	1	0	1	0	1	0	1	1	1	1	1	1	1	0	1	0	1	0	1	0	1	0	1	0	1	0	1	0	1
2016-12-07	32	0	1	1	1	1	0	1	0	0	1	1	0	0	1	1	1	0	1	1	1	0	1	1	1	0	1	1	1	1	1	1	0	1	1	0	1	0	1	0	1	0	0	1	1	0	1	0	1
2016-12-08	28.8	1	1	1	1	1	1	0	0	0	1	0	0	0	1	0	1	0	1	0	1	0	1	0	1	0	1	1	1	1	1	1	1	0	1	0	1	0	1	0	1	0	1	0	1	0	1	0	1
2016-12-09	31.68	0	0	1	1	1	0	1	0	1	0	1	0	1	1	1	1	1	1	1	1	1	1	1	1	1	1	1	1	1	1	1	0	1	0	1	1	0	1	0	0	1	0	1	0	1	1	0	1
2016-12-12	34.85	1	1	1	1	1	1	0	1	0	1	0	1	0	1	0	1	0	1	0	1	0	1	0	1	0	1	1	1	1	1	1	1	0	1	0	1	0	1	0	1	0	1	0	1	0	1	0	1
2016-12-13	31.37	1	1	1	1	1	1	0	1	0	1	0	1	0	1	0	1	0	1	0	1	0	1	0	1	0	1	1	1	1	1	1	0	1	1	0	1	0	1	0	1	0	0	1	1	0	1	0	1
2016-12-14	34.51	0	1	0	1	1	0	1	0	0	1	1	0	0	1	1	0	0	1	1	1	0	1	1	1	0	1	1	1	1	1	1	1	0	1	0	1	0	1	0	1	0	1	0	1	0	1	0	1
2016-12-15	31.06	1	1	1	1	1	1	0	1	0	1	0	1	0	1	0	1	0	1	0	1	0	1	0	1	0	0	1	1	1	1	1	1	0	1	0	1	0	1	0	1	0	1	0	1	0	1	0	1
2016-12-16	29.21	0	0	0	1	1	0	1	0	0	0	1	0	1	1	1	0	1	1	1	0	1	1	1	1	1	0	0	1	1	1	1	0	1	1	0	1	0	1	0	1	0	0	1	1	0	1	0	1
2016-12-19	30.75	0	0	1	0	1	0	1	0	0	0	1	0	1	0	1	0	1	0	1	0	1	1	1	1	1	0	0	0	0	1	1	1	0	1	0	1	0	1	0	1	0	1	0	1	0	1	0	1
2016-12-20	28.92	1	0	0	1	0	1	0	0	0	1	1	0	1	1	1	0	1	1	1	0	1	1	1	1	1	0	0	0	0	0	0	1	0	1	0	1	0	1	0	1	0	1	0	1	0	1	0	1
2016-12-21	20.45	0	0	0	0	0	0	1	0	0	0	1	0	0	0	1	0	1	0	1	0	1	0	1	0	1	0	0	0	0	0	0	0	1	0	1	1	0	1	0	1	0	0	1	0	1	1	0	1
2016-12-22	27.41	0	0	0	0	0	0	1	0	1	0	1	0	1	0	1	0	1	0	1	0	1	0	1	0	1	0	0	0	0	0	0	0	1	0	1	1	0	1	0	1	0	0	1	0	1	1	0	1
2016-12-23	30.15	1	0	0	0	0	1	0	1	0	1	1	1	1	1	1	1	1	1	1	1	1	1	1	1	1	1	1	0	0	0	0	1	0	1	0	1	0	1	0	1	0	1	0	1	0	1	0	1
2016-12-26	33.16	1	1	0	0	1	1	0	0	0	1	0	1	0	1	0	1	0	1	1	1	1	1	1	1	1	1	1	1	0	0	0	0	1	1	0	1	0	1	0	1	0	0	1	1	0	1	0	1
2016-12-27	36.47	1	1	1	1	1	1	0	0	0	1	0	1	0	1	0	1	0	1	0	1	0	1	0	1	0	1	1	1	1	0	0	1	0	1	0	1	0	1	0	1	0	1	0	1	0	1	0	1
2016-12-28	32.82	1	1	1	1	0	1	0	0	0	1	0	1	0	1	0	1	0	1	0	1	0	1	0	1	0	1	1	1	1	1	0	1	0	1	0	1	0	1	0	1	0	1	0	1	0	1	0	1
2016-12-29	36.09	0	1	1	1	1	0	1	0	1	1	1	0	1	1	1	1	1	1	1	1	1	1	1	1	1	1	1	1	1	1	1	1	0	1	0	1	0	1	0	1	0	1	0	1	0	1	0	1
2016-12-30	30.84	1	1	1	1	0	1	0	0	0	1	0	0	0	1	0	1	0	1	0	1	0	1	0	1	0	1	1	1	1	1	1	0	1	1	0	1	0	1	0	1	0	0	1	1	0	1	0	1
2016-12-31		0	0	1	1	0	0	1	0	1	0	1	0	1	1	1	1	1	1	1	1	1	1	1	1	1	0	0	0	0	1	1	1	0	1	0	1	0	1	0	1	0	1	0	1	0	1	0	1
2017-01-02		0	0	0	0	0	0	1	0	1	0	1	0	1	0	1	0	1	0	1	0	1	0	1	0	1	0	0	0	0	0	0	1	0	1	0	1	0	1	0	1	0	1	0	1	0	1	0	1
2017-01-03	33.92	1	0	0	0	1	1	1	1	1	0	1	0	1	0	1	0	1	0	1	0	1	0	1	0	1	1	1	0	0	0	0	0	1	0	1	0	1	1	0	1	0	0	1	0	1	1	0	1
2017-01-04	32.15	1	1	0	1	1	1	0	1	0	1	0	0	0	1	1	0	0	1	1	1	0	1	1	1	0	1	1	0	0	0	0	0	1	0	1	0	1	0	1	1	0	0	1	0	1	0	1	1
2017-01-05	35.37	0	1	0	1	1	0	1	0	0	0	1	0	0	0	1	0	1	1	1	0	1	1	1	1	1	1	1	1	1	0	0	0	1	0	1	0	1	0	1	0	1	0	1	0	1	0	1	1
2017-01-06	31.83	1	1	0	1	1	1	0	1	0	1	0	1	0	1	0	1	0	1	0	1	0	1	0	1	0	1	1	1	1	0	0	1	0	0	1	0	1	0	1	1	0	1	0	0	1	0	1	1
2017-01-09	35.01	0	0	1	0	1	0	1	0	1	0	1	0	1	0	1	0	1	0	1	0	1	1	1	1	1	1	1	1	1	1	0	0	1	0	1	0	1	0	1	0	1	0	1	0	1	0	1	0
2017-01-10	31.51	1	1	1	1	0	1	0	0	0	1	0	0	0	1	0	0	0	1	0	1	0	1	0	1	0	1	1	1	1	1	1	1	0	0	1	0	1	0	1	1	0	1	0	1	0	0	1	1
2017-01-11	34.66	0	0	1	0	0	0	1	0	0	0	1	0	1	0	1	0	1	0	1	0	1	0	1	0	1	1	1	1	1	1	1	1	0	1	0	1	0	1	0	1	0	1	0	1	0	1	0	1
2017-01-12	38.13	1	1	1	1	1	1	0	0	0	1	0	0	0	1	0	0	0	1	0	1	0	1	0	1	0	1	1	1	1	1	1	1	0	1	0	1	0	1	0	1	0	1	0	1	0	1	0	1
2017-01-13	41.9	1	1	1	1	1	1	0	1	0	1	0	1	0	1	0	1	0	1	0	1	0	1	0	1	0	1	1	1	1	1	1	1	0	1	0	1	0	1	0	1	0	1	0	1	0	1	0	1
2017-01-16	37.71	1	1	1	1	1	1	0	0	0	1	0	1	0	1	0	1	0	1	0	1	0	1	0	1	0	1	1	1	1	1	1	1	0	1	0	1	0	1	0	1	0	1	0	1	0	1	0	1
2017-01-17	37.71	0	1	1	1	1	0	1	0	1	1	1	0	1	1	1	1	1	1	1	1	1	1	1	1	1	1	1	1	1	1	1	0	1	1	0	1	0	1	0	1	0	0	1	1	0	1	0	1
2017-01-18	41.47	1	0	1	1	1	0	0	0	0	0	1	0	1	1	1	1	1	1	1	1	1	1	1	1	1	1	1	1	1	1	1	0	1	1	0	1	0	1	0	1	0	0	1	1	0	1	0	1
2017-01-19	29.88	1	0	1	1	0	1	0	0	0	1	0	0	0	1	0	1	0	1	0	1	0	1	0	1	0	0	0	0	1	1	1	1	0	1	0	1	0	1	0	1	0	1	0	1	0	1	0	1
2017-01-20	42	0	0	0	0	1	0	1	0	1	0	1	0	1	0	1	0	1	0	1	0	1	0	1	0	1	1	1	1	1	1	1	0	1	0	1	1	0	1	0	1	0	0	1	0	1	1	0	1
2017-01-23	42	1	1	1	1	1	1	0	1	0	1	0	1	0	1	0	1	0	1	0	1	0	1	0	1	0	1	1	0	1	1	1	0	1	0	1	0	1	1	0	1	0	0	1	0	1	1	0	1
2017-01-24	24.2	1	1	1	1	0	0	0	0	0	1	0	1	0	1	0	1	0	1	0	1	0	1	0	1	0	0	0	0	0	0	0	0	1	0	1	0	1	0	1	1	0	0	1	0	1	0	1	1
2017-01-25	37.8	0	0	0	0	1	0	1	0	1	0	1	0	1	0	1	0	1	0	1	0	1	0	1	0	1	1	1	0	0	0	0	0	1	0	1	0	1	0	1	0	1	0	1	0	1	0	1	1
2017-01-26	34.02	1	0	1	0	1	1	0	1	0	1	1	1	1	1	1	1	1	1	1	1	1	1	1	1	1	0	0	0	0	0	0	0	1	0	1	0	1	0	1	0	1	0	1	0	1	0	1	0
2017-01-27		0	0	0	0	0	0	1	0	1	1	1	1	1	1	1	1	1	1	1	1	1	1	1	1	1	0	0	0	0	0	0	1	0	1	0	1	0	1	0	1	0	1	0	1	0	1	0	1
2017-01-30		0	0	0	0	0	0	1	0	1	0	1	0	1	0	1	0	1	0	1	0	1	0	1	0	1	0	0	0	0	0	0	1	0	1	0	1	0	1	0	1	0	1	0	1	0	1	0	1
2017-01-31		1	0	0	0	0	1	1	1	1	0	1	0	1	0	1	0	1	0	1	0	1	0	1	0	1	0	0	0	0	0	0	1	0	1	0	1	0	1	0	1	0	1	0	1	0	1	0	1
2017-02-01		1	0	0	0	0	1	1	1	1	0	1	0	1	0	1	0	1	0	1	0	1	0	1	0	1	0	0	0	0	0	0	1	0	1	0	1	0	1	0	1	0	1	0	1	0	1	0	1
2017-02-02		1	1	0	0	0	1	1	1	1	1	1	1	1	0	1	0	1	0	1	0	1	0	1	0	1	0	0	0	0	0	0	1	0	1	0	1	0	1	0	1	0	1	0	1	0	1	0	1
2017-02-03	37.42	1	1	0	0	0	1	1	1	1	1	1	1	1	0	1	0	1	0	1	0	1	0	1	0	1	1	1	0	0	0	0	1	0	1	0	1	0	1	0	1	0	1	0	1	0	1	0	1
2017-02-06	33.68	1	1	1	0	1	1	0	1	0	1	0	1	0	1	0	0	0	1	1	1	1	1	1	1	1	1	1	1	1	0	0	0	1	0	1	0	1	0	1	0	1	0	1	0	1	0	1	1
2017-02-07	37.05	0	1	1	1	0	0	1	0	0	0	1	0	0	0	1	0	0	1	1	1	1	1	1	1	1	1	1	1	1	1	0	1	0	0	1	0	1	0	1	1	0	1	0	1	0	1	0	1
2017-02-08	29.28	1	1	1	0	0	1	0	1	0	1	0	1	0	1	0	1	0	1	0	1	0	1	1	1	1	1	1	1	1	1	1	0	1	0	1	0	1	0	1	0	1	0	1	0	1	0	1	0
2017-02-09	33.35	0	0	1	0	1	0	1	0	1	0	1	0	1	0	1	0	1	0	1	0	1	1	1	1	1	1	1	1	1	1	1	0	1	0	1	0	1	0	1	0	1	0	1	0	1	0	1	0
2017-02-10	30.02	1	0	1	1	0	1		1	0	1	1	1	0	1	1	1	1	1	1	1	1	1	1	1	1	1	1	1	1	1	1	0	1	0	1	0	1	0	1	0	1	0	1	0	1	0	1	0
2017-02-13	33.02	0	0	1	1	0	0	1	0	0	0	1	0	1	0	1	0	1	0	1	0	1	0	1	0	1	1	1	1	1	1	1	0	1	0	1	0	1	0	1	0	1	0	1	0	1	0	1	0
2017-02-14	29.72	1	1	0	1	1	1		0	0	1	0	1	0	1	1	1	1	1	1	1	1	1	1	1	1	1	1	1	1	1	1	0	1	0	1	0	1	0	1	0	1	0	1	0	1	0	1	0
2017-02-15	32.69	0	0	0	1	1	0	1	0	0	0	1	0	1	0	1	0	1	0	1	0	1	0	1	0	1	0	1	0	1	0	1	1	0	0	1	0	1	0	1	0	1	1	0	0	1	0	1	0
2017-02-16	35.96	1	1	0	1	1	1	0	0	0	1	0	0	0	1	1	1	1	1	1	1	1	1	1	1	1	1	1	1	1	0	1	0	1	0	1	0	1	0	1	0	1	0	1	0	1	0	1	0
2017-02-17	30.69	1	1	1	0	1	1	0	1	0	1	0	1	0	1	0	1	0	1	0	1	0	1	0	1	0	0	1	1	1	0	1	1	0	1	0	0	1	0	1	0	1	1	0	1	0	1	0	1
2017-02-20	35.6	0	1	0	0	1	0	1	0	1	0	1	0	1	0	1	0	1	0	1	0	1	0	1	0	1	1	1	1	1	1	0	0	1	0	1	0	1	0	1	0	1	0	1	0	1	0	1	0
2017-02-21	31.98	1	1	1	0	0	1	0	1	0	1	0	1	0	1	0	1	0	1	0	1	0	1	0	1	0	0	0	1	1	1	1	0	1	0	1	0	1	0	1	0	1	0	1	0	1	0	1	0
2017-02-22	35.18	0	0	0	1	1	0	1	0	1	0	1	0	1	1	1	0	1	1	1	0	1	1	1	0	1	1	1	1	1	1	1	0	1	0	1	0	1	0	1	0	1	0	1	0	1	0	1	0
2017-02-23	38.76	1	1	1	1	1	1	0	1	0	1	0	1	0	1	0	1	0	1	0	1	0	1	1	1	0	1	1	1	1	1	1	1	0	0	1	0	1	0	1	0	1	1	0	0	1	0	1	0
2017-02-24	33.08	1	1	1	1	1	1	0	1	0	1	0	1	0	1	0	1	0	1	0	1	0	1	0	1	0	0	0	1	1	1	1	0	1	0	1	0	1	0	1	0	1	0	1	0	1	0	1	0
2017-02-27	29.77	0	1	0	1	0	0	1	0	1	0	1	0	1	1	1	0	1	1	1	1	1	1	1	1	1	0	0	1	1	1	1	1	0	1	0	1	0	0	1	0	1	1	0	1	0	1	0	1
2017-02-28	28.25	0	0	0	1	0	0	1	0	1	0	1	0	1	0	1	0	1	0	1	0	1	0	1	0	1	0	0	0	0	0	0	0	1	1	0	0	1	0	1	0	1	0	1	1	0	1	0	0
2017-03-01	31.08	0	0	0	0	0	0	1	0	0	0	1	0	1	0	1	0	1	0	1	0	1	0	1	0	1	0	0	0	0	0	0	0	1	0	1	0	1	0	1	0	1	0	1	1	0	0	1	0
2017-03-02	34.19	1	0	0	0	1	1	0	1	0	1	1	1	0	1	1	1	1	1	1	1	1	1	1	1	1	1	1	0	0	0	0	1	0	1	0	1	0	1	0	0	1	1	0	1	0	1	0	1
2017-03-03	30.77	1	1	0	1	0	1	0	1	0	1	0	1	0	1	1	1	1	1	1	1	1	1	1	1	1	0	0	0	0	0	0	1	0	1	0	1	0	1	0	1	0	1	0	1	0	1	0	1
2017-03-06	27.69	0	1	0	0	0	0	1	0	1	1	1	0	1	1	1	0	1	1	1	0	1	1	1	0	1	0	0	0	0	0	0	0	1	1	0	1	0	0	1	0	1	0	1	1	0	1	0	1
2017-03-07	30.46	0	0	0	0	0	0	1	0	1	0	1	0	1	0	1	0	1	0	1	0	1	0	1	0	1	0	0	0	0	0	0	0	1	0	1	0	1	0	1	0	1	0	1	0	1	1	0	1
2017-03-08	27.41	1	0	1	0	0	1	0	1	0	1	1	1	1	1	1	1	1	1	1	1	1	1	1	1	1	0	0	0	0	0	0	1	0	0	1	0	1	0	1	0	1	1	0	1	0	1	0	1
2017-03-09	30.15	0	0	0	0	0	0	1	0	1	0	1	0	1	0	1	0	1	0	1	0	1	0	1	0	1	1	0	0	0	1	0	1	0	1	0	1	0	1	0	1	0	1	0	1	0	1	0	1
2017-03-10	33.17	1	1	0	0	0	1	0	0	0	1	0	0	0	1	1	0	1	1	1	0	1	1	1	0	1	1	1	0	0	0	0	1	0	1	0	1	0	1	0	1	0	1	0	1	0	1	0	1
2017-03-13	29.85	1	1	0	1	0	1	0	1	0	1	0	1	0	1	0	1	0	1	0	1	0	1	1	1	1	0	0	1	1	0	0	0	1	0	1	0	1	0	1	0	1	0	1	0	1	1	0	1
2017-03-14	26.87	0	1	0	1	0	0	1	0	1	1	1	0	1	1	1	0	1	1	1	0	1	1	1	0	1	0	0	0	0	0	0	0	1	0	1	0	1	0	1	0	1	0	1	0	1	1	0	1
2017-03-15	29.56	0	0	0	0	0	0	1	0	0	0	1	0	1	0	1	0	1	0	1	0	1	0	1	0	1	1	0	0	0	0	0	0	1	0	1	0	1	0	1	0	1	0	1	0	1	1	0	1
2017-03-16	31.55	1	0	0	0	1	1	0	1	0	1	1	1	1	1	1	1	1	1	1	1	1	1	1	1	1	1	1	0	0	1	0	0	1	0	1	0	1	0	1	0	1	0	1	0	1	0	1	0
2017-03-17	29.27	1	1	1	1	0	1	0	0	0	1	0	1	0	1	0	1	0	1	0	1	0	1	1	1	0	0	0	1	1	1	0	1	0	1	0	1	0	1	0	1	0	1	0	1	0	1	0	1
2017-03-20	25.56	0	1	0	1	0	0	1	0	0	1	1	0	0	1	1	0	1	1	1	0	1	1	1	0	1	0	0	0	0	0	0	0	1	0	1	0	1	0	1	0	1	0	1	1	0	1	0	1
2017-03-21	28.12	0	0	0	0	0	0	1	0	1	0	1	0	1	0	1	0	1	0	1	0	1	0	1	0	1	0	0	0	0	0	0	0	1	0	1	0	1	0	1	0	1	0	1	0	1	0	1	0
2017-03-22	30.93	1	0	0	1	1	1	0	1	0	1	1	1	1	1	1	1	1	1	1	1	1	1	1	1	1	1	1	0	0	0	0	1	0	1	0	1	0	1	0	1	0	1	0	1	0	1	0	1
2017-03-23	34.01	1	1	1	1	1	1	0	0	0	1	0	1	0	1	0	1	0	1	1	1	0	1	1	1	0	1	1	1	1	1	1	0	1	1	0	1	0	1	0	1	0	0	1	1	0	1	0	1
2017-03-24	30.61	1	1	1	1	1	1	0	0	0	1	0	1	0	1	0	1	0	1	0	1	0	1	0	1	0	1	1	1	1	1	0	0	1	0	1	0	1	0	1	0	1	0	1	0	1	0	1	0
2017-03-27	28.4	0	1	0	1	0	0	1	0	0	1	1	0	0	1	1	1	0	1	1	1	0	1	1	1	0	0	0	1	1	0	0	1	0	0	1	0	1	0	1	0	1	1	0	0	1	0	1	0
2017-03-28	30.31	0	0	0	1	0	0	1	0	0	0	1	0	1	1	1	1	1	1	1	1	1	1	1	1	1	1	1	0	1	1	1	1	0	1	0	1	0	1	0	1	0	1	0	1	0	1	0	1
2017-03-29	34.36	1	0	1	1	1	1	0	0	0	1	1	0	1	1	1	1	1	1	1	1	1	1	1	1	1	1	1	1	1	1	1	1	0	1	0	1	0	1	0	1	0	1	0	1	0	1	0	1
2017-03-30	37.8	1	1	1	1	1	1	0	1	0	1	0	1	0	1	0	1	0	1	0	1	0	1	0	1	0	1	1	1	1	1	1	1	0	1	0	1	0	1	0	1	0	1	0	1	0	1	0	1
2017-03-31	35	1	1	1	1	1	1	0	1	0	1	0	1	0	1	0	1	0	1	0	1	0	1	0	1	0	1	1	1	1	1	1	0	1	1	0	1	0	1	0	1	0	0	1	1	0	1	0	1
2017-04-03		0	1	1	1	0	0	1	0	0	1	1	1	0	1	1	1	0	1	1	1	0	1	1	1	0	0	0	0	0	0	0	1	0	1	0	1	0	1	0	1	0	1	0	1	0	1	0	1
2017-04-04		0	0	0	0	0	0	1	0	1	0	1	0	1	0	1	0	1	0	1	0	1	0	1	0	1	0	0	0	0	0	0	1	0	1	0	1	0	1	0	1	0	1	0	1	0	1	0	1
2017-04-05		1	0	0	0	0	1	1	1	1	0	1	0	1	0	1	0	1	0	1	0	1	0	1	0	1	0	0	0	0	0	0	0	1	0	1	0	1	0	1	0	1	0	1	0	1	0	1	1
2017-04-06	31.5	1	0	0	0	1	1	1	1	1	0	1	0	1	0	1	0	1	0	1	0	1	0	1	0	1	1	1	0	0	0	0	0	1	0	1	0	1	0	1	0	1	0	1	0	1	0	1	0
2017-04-07	31.5	1	1	0	1	1	1	0	1	0	1	0	1	0	0	1	0	1	1	1	1	1	1	1	1	1	1	1	0	0	0	0	0	1	0	1	0	1	0	1	0	1	0	1	0	1	0	1	0
2017-04-10	34.5	1	1	0	1	1	0	0	0	0	0	0	0	0	0	1	0	1	1	1	1	1	1	1	1	1	1	1	1	1	0	0	1	0	1	0	0	1	0	1	0	1	1	0	1	0	1	0	1
2017-04-11	31.05	1	1	0	1	1	1	0	0	0	1	0	0	0	1	0	0	0	1	1	1	0	1	1	1	0	1	1	1	1	0	0	0	1	0	1	0	1	0	1	0	1	0	1	0	1	0	1	0
2017-04-12	27.95	0	0	1	0	0	0	1	0	1	0	1	0	1	0	1	0	1	0	1	0	1	1	1	0	1	1	1	1	1	1	1	1	0	1	0	1	0	0	1	0	1	1	0	1	0	1	0	1
2017-04-13	25.16	0	0	1	0	0	0	1	0	0	0	1	0	1	0	1	0	1	0	1	0	1	0	1	0	1	1	1	1	1	1	1	0	1	1	0	0	1	0	1	0	1	0	1	1	0	1	0	1
2017-04-14	22.64	0	0	1	0	0	0	1	0	0	0	1	0	1	0	1	0	1	0	1	0	1	0	1	0	1	0	0	1	1	1	1	1	0	1	0	1	0	1	0	1	0	1	0	1	0	1	0	1
2017-04-17	24.9	0	0	0	1	0	0	1	0	1	0	1	0	1	0	1	0	1	0	1	0	1	0	1	0	1	0	1	0	1	1	1	1	0	1	0	1	0	1	0	1	0	1	0	1	0	1	0	1
2017-04-18	27.39	1	0	0	1	0	1	0	0	0	1	1	0	1	1	1	0	1	1	1	0	1	1	1	0	1	0	1	0	1	0	1	1	0	1	0	1	0	1	0	1	0	1	0	1	0	1	0	1
2017-04-19	30.13	1	1	0	1	1	1	0	1	0	1	0	1	0	1	1	1	1	1	1	1	1	1	1	1	1	1	1	0	1	0	1	1	0	1	0	1	0	1	0	1	0	1	0	1	0	1	0	1
2017-04-20	33.13	1	1	0	0	1	1	0	1	0	1	0	1	0	1	0	1	0	1	1	1	1	1	1	1	1	1	1	1	1	0	1	0	1	1	0	1	0	1	0	1	0	0	1	1	0	1	0	1
2017-04-21	36.2	1	1	1	1	1	1	0	0	0	1	0	1	0	1	0	1	0	1	0	1	0	1	0	1	0	1	1	1	1	1	0	0	1	1	0	1	0	1	0	1	0	0	1	1	0	1	0	1
2017-04-24	32.18	1	1	1	1	1	1	0	0	0	1	0	1	0	1	0	1	0	1	0	1	0	1	0	1	0	1	1	1	1	1	1	1	0	1	0	1	0	1	0	1	0	1	0	1	0	1	0	1
2017-04-25	28.96	0	1	1	1	0	0	1	0	1	1	1	0	1	1	1	1	1	1	1	1	1	1	1	1	1	0	0	1	1	1	1	0	1	1	0	1	0	1	0	1	0	0	1	1	0	1	0	1
2017-04-26	29.99	0	0	1	1	0	0	1	0	1	0	1	0	1	1	1	1	1	1	1	1	1	1	1	1	1	1	1	1	1	1	1	0	1	1	0	1	0	1	0	1	0	0	1	1	0	1	0	1
2017-04-27	32.99	1	0	1	1	1	0	0	0	0	0	1	0	1	1	1	0	1	1	1	1	1	1	1	1	1	1	1	0	1	1	1	0	1	1	0	1	0	1	0	1	0	0	1	1	0	1	0	1
2017-04-28	39.85	1	1	1	1	1	1	0	1	0	1	0	1	0	1	1	1	0	1	1	1	0	1	1	1	0	1	1	1	1	1	1	0	1	1	0	1	0	1	0	1	0	0	1	1	0	1	0	1
2017-04-30		1	1	1	1	0	1	0	1	0	1	0	1	0	1	0	1	0	1	0	1	0	1	0	1	0	0	0	0	0	0	0	1	0	1	0	1	0	1	0	1	0	1	0	1	0	1	0	1
2017-05-01		0	0	0	0	0	0	1	0	1	0	1	0	1	0	1	0	1	0	1	0	1	0	1	0	1	0	0	0	0	0	0	1	0	1	0	1	0	1	0	1	0	1	0	1	0	1	0	1
2017-05-02	34.98	1	0	0	0	1	1	1	1	1	0	1	0	1	0	1	0	1	0	1	0	1	0	1	0	1	1	1	0	0	0	0	1	0	1	0	1	0	1	0	1	0	1	0	1	0	1	0	1
2017-05-03	31	1	0	1	1	1	1	0	1	0	0	1	0	1	1	1	1	1	1	1	1	1	1	1	1	1	1	1	0	0	0	0	1	0	1	0	1	0	1	0	1	0	1	0	1	0	1	0	1
2017-05-04	34	0	1	1	0	1	0	1	0	1	0	1	0	1	0	1	0	1	1	1	0	1	1	1	1	1	1	1	1	1	0	0	1	0	1	0	1	0	1	0	1	0	1	0	1	0	1	0	1
2017-05-05	34	1	1	1	1	1	1	0	0	0	1	0	0	0	1	1	0	1	1	1	1	1	1	1	1	1	1	1	1	1	0	0	1	0	1	0	1	0	1	0	1	0	1	0	1	0	1	0	1
2017-05-08	32	1	0	0	1	0	0	0	0	0	1	0	0	0	1	1	0	1	1	1	1	1	1	1	1	1	1	1	1	1	1	1	1	0	1	0	1	0	1	0	1	0	1	0	1	0	1	0	1
2017-05-09	29.9	0	1	1	1	0	0	1	0	0	0	1	0	0	0	1	0	0	1	1	0	1	1	1	1	1	1	1	1	1	1	1	0	1	1	0	1	0	1	0	1	0	0	1	1	0	1	0	1
2017-05-10	32.89	0	0	1	0	1	0	1	0	0	0	1	0	1	0	1	0	1	0	1	0	1	0	1	0	1	1	1	1	1	1	1	1	0	1	0	1	0	1	0	1	0	1	0	1	0	1	0	1
2017-05-11	31.68	1	0	0	0	1	1	0	1	0	1	0	1	0	1	1	1	0	1	1	1	1	1	1	1	1	1	1	1	1	1	1	0	1	1	0	1	0	1	0	1	0	0	1	1	0	1	0	1
2017-05-12	34.85	0	0	1	1	1	0	0	0	0	1	0	0	0	1	1	0	0	1	1	0	0	1	1	0	1	1	1	1	1	0	1	0	1	0	1	1	0	1	0	1	0	0	1	1	0	1	0	1
2017-05-15	36	1	1	1	1	0	1	0	1	0	1	0	1	0	1	0	1	0	1	0	1	0	1	1	1	1	1	1	1	1	0	1	0	1	0	1	1	0	1	0	1	0	0	1	0	1	1	0	1
2017-05-16	34	1	1	1	1	1	0	0	0	0	1	0	1	0	1	0	1	0	1	0	1	0	1	1	1	0	1	1	1	1	0	1	0	1	0	1	0	1	1	0	1	0	0	1	0	1	1	0	1
2017-05-17	32.4	0	1	1	1	1	0	1	0	0	1	1	0	0	1	1	1	0	1	1	1	0	1	1	1	0	0	0	1	1	1	1	1	0	0	1	1	0	1	0	1	0	1	0	0	1	1	0	1
2017-05-18	33.6	0	0	1	0	0	0	0	0	0	0	1	0	1	1	1	0	1	1	1	0	1	1	1	0	1	1	1	1	1	1	1	1	0	1	0	1	0	1	0	1	0	1	0	1	0	1	0	1
2017-05-19	38	1	0	1	0	1	0	0	0	0	0	1	0	0	1	1	0	0	1	1	1	0	1	1	1	0	1	1	1	1	1	1	0	1	1	0	1	0	1	0	1	0	0	1	1	0	1	0	1
2017-05-22	26.24	1	1	1	1	0	1	0	1	0	1	0	1	0	1	0	1	0	1	0	1	0	1	0	1	0	0	0	0	0	1	1	1	0	1	0	1	0	1	0	1	0	1	0	1	0	1	0	1
2017-05-23	36	0	0	0	0	1	0	1	0	1	0	1	0	1	0	1	0	1	0	1	0	1	0	1	0	1	1	1	0	1	0	1	1	0	1	0	1	0	1	0	1	0	1	0	1	0	1	0	1
2017-05-24	32.4	1	1	1	1	1	1	0	1	0	1	1	1	0	1	1	1	0	1	1	1	0	1	1	1	0	0	0	0	0	0	0	0	1	1	0	1	0	1	0	1	0	0	1	1	0	1	0	1
2017-05-25	23.39	0	0	0	1	0	0	1	0	1	1	1	1	1	1	1	1	1	1	1	1	1	1	1	1	1	0	0	0	0	0	0	0	1	0	1	0	1	1	0	1	0	0	1	0	1	0	1	1
2017-05-26	36	0	0	0	0	1	0	1	0	1	0	1	0	1	0	1	0	1	0	1	0	1	0	1	0	1	1	1	0	0	0	0	0	1	0	1	0	1	1	0	1	0	0	1	0	1	0	1	1
2017-05-29		1	1	1	1	0	1	0	1	0	1	0	1	0	1	1	1	0	1	1	1	0	1	1	1	0	0	0	0	0	0	0	1	0	1	0	1	0	1	0	1	0	1	0	1	0	1	0	1
2017-05-30		0	0	0	0	0	0	1	0	1	0	1	0	1	0	1	0	1	0	1	0	1	0	1	0	1	0	0	0	0	0	0	1	0	1	0	1	0	1	0	1	0	1	0	1	0	1	0	1
2017-05-31	32.4	1	0	0	0	0	1	1	1	1	0	1	0	1	0	1	0	1	0	1	0	1	0	1	0	1	1	1	0	0	0	0	0	1	0	1	0	1	0	1	1	0	0	1	0	1	0	1	1
2017-06-01	29.16	1	0	0	0	0	1	0	1	0	0	1	0	1	1	1	1	1	1	1	1	1	1	1	1	1	1	1	0	0	0	0	1	0	1	0	1	0	1	0	1	0	1	0	1	0	1	0	1
2017-06-02	32.07	0	1	0	0	0	0	1	0	1	0	1	0	1	1	1	1	1	1	1	1	1	1	1	1	1	1	1	1	1	0	0	0	1	0	1	0	1	1	0	1	0	0	1	1	0	1	0	1
2017-06-05	32.98	1	1	1	1	0	1	0	0	0	1	0	0	0	1	1	1	1	1	1	1	1	1	1	1	1	1	1	1	1	0	0	1	0	1	0	1	0	1	0	1	0	1	0	1	0	1	0	1
2017-06-06	33.1	1	1	0	0	0	0	0	0	0	1	0	1	0	1	1	1	0	1	1	1	0	1	1	1	1	1	1	1	1	1	1	0	1	1	0	1	0	1	0	1	0	0	1	1	0	1	0	1
2017-06-07	33	1	1	1	1	1	0	0	0	0	1	0	1	0	1	0	1	0	1	1	1	0	1	1	1	1	1	1	1	1	1	1	0	1	0	1	0	1	0	1	0	1	0	1	0	1	0	1	0
2017-06-08	29.7	0	1	1	1	0	0	0	0	0	0	0	0	0	1	0	1	0	1	1	1	0	1	1	1	0	1	1	1	1	1	1	0	1	0	1	0	1	0	1	0	1	0	1	0	1	0	1	0
2017-06-09	26.73	0	0	0	0	0	0	1	0	1	0	1	0	1	0	1	0	1	0	1	0	1	1	1	1	1	0	1	1	1	1	1	0	1	0	1	0	1	0	1	0	1	0	1	0	1	0	1	0
2017-06-12	24.06	0	0	0	1	1	0	1	0	1	0	1	0	1	0	1	0	1	0	1	0	1	1	1	1	1	0	0	0	1	0	1	1	0	1	0	0	1	0	1	0	1	1	0	1	0	0	1	1
2017-06-13	26.47	0	0	0	1	0	0	1	0	0	0	1	0	1	0	1	0	1	0	1	0	1	0	1	0	1	0	1	0	1	0	1	0	1	0	1	0	1	0	1	0	1	0	1	0	1	0	1	0
2017-06-14	24	1	0	0	0	1	1	0	1	0	1	1	1	1	1	1	1	1	1	1	1	1	1	1	1	1	0	0	0	0	0	1	1	0	1	0	1	0	1	0	1	0	1	0	1	0	1	0	1
2017-06-15	24	0	0	0	0	1	0	1	0	0	0	1	0	1	0	1	0	1	0	1	0	1	0	1	0	1	0	0	0	0	0	0	0	1	1	0	1	0	1	0	1	0	0	1	1	0	1	0	1
2017-06-16	41	1	0	0	0	1	0	0	0	0	0	1	0	0	0	1	0	1	0	1	0	1	0	1	0	1	1	1	1	0	0	0	1	0	1	0	1	0	1	0	1	0	1	0	1	0	1	0	1
2017-06-19	29.03	1	1	1	1	0	1	0	1	0	1	0	1	0	1	0	1	0	1	0	1	0	1	0	1	0	1	0	1	1	0	0	0	1	0	1	0	1	0	1	0	1	0	1	0	1	1	0	1
2017-06-20	26.13	0	1	1	0	0	0	1	0	1	1	1	1	1	1	1	1	1	1	1	1	1	1	1	1	1	0	0	1	1	1	0	1	0	0	1	0	1	0	1	1	0	1	0	1	0	1	0	1
2017-06-21	28.74	0	1	1	0	0	0	1	0	0	1	1	0	1	1	1	0	1	1	1	0	1	1	1	0	1	1	0	1	0	1	0	0	1	0	1	0	1	0	1	0	1	0	1	0	1	0	1	0
2017-06-22	31.61	1	0	1	0	0	1	0	0	0	1	1	0	1	1	1	1	1	1	1	1	1	1	1	1	1	1	1	1	1	1	1	1	0	0	1	0	1	0	1	0	1	1	0	1	0	1	0	1
2017-06-23	34.77	1	1	1	1	1	1	0	0	0	1	0	1	0	1	1	1	1	1	1	1	1	1	1	1	1	1	1	1	1	1	1	0	1	0	1	0	1	0	1	0	1	0	1	0	1	0	1	0
2017-06-24	36	1	1	1	1	1	1	0	0	0	1	0	1	0	1	1	1	1	1	1	1	1	1	1	1	1	1	1	1	1	1	1	1	0	1	0	1	0	1	0	1	0	1	0	1	0	1	0	1
2017-06-25	36	1	1	0	1	1	0	0	0	0	1	0	1	0	1	1	1	1	1	1	1	1	1	1	1	1	1	1	1	1	1	1	1	0	1	0	1	0	1	0	1	0	1	0	1	0	1	0	1
2017-06-26	35.5	1	1	1	1	1	0	0	0	0	1	0	1	0	1	0	1	0	1	1	1	1	1	1	1	1	1	1	1	1	1	1	0	1	0	1	0	1	0	1	0	1	0	1	0	1	0	1	0
2017-06-27	32.73	0	1	1	1	1	0	0	0	0	0	0	0	0	1	0	1	0	1	1	1	1	1	1	1	1	1	1	1	1	1	1	0	1	0	1	0	1	0	1	0	1	0	1	0	1	0	1	0
2017-06-28	29.46	0	0	1	0	1	0	1	0	0	0	1	0	0	1	1	1	0	1	1	1	1	1	1	1	1	0	0	1	1	1	1	1	0	1	0	0	1	0	1	0	1	1	0	1	0	0	1	0
2017-06-29	32.4	0	0	0	1	1	0	1	0	0	0	1	0	1	0	1	0	1	1	1	1	1	1	1	1	1	0	0	0	0	1	1	0	1	0	1	0	1	0	1	0	1	0	1	0	1	0	1	0
2017-06-30	35.6	1	0	0	1	0	1	0	0	0	1	1	0	0	1	1	0	1	1	1	1	1	1	1	1	1	1	1	0	1	0	1	0	1	0	1	0	1	0	1	0	1	0	1	0	1	0	1	0
2017-07-03	32.04	1	1	0	1	1	1	0	0	0	1	0	1	0	1	0	1	0	1	0	1	0	1	1	1	1	0	0	0	1	0	1	0	1	0	1	0	1	0	1	0	1	0	1	0	1	0	1	0
2017-07-04	28.84	0	1	0	1	1	0	1	0	1	1	1	0	1	1	1	0	1	1	1	0	1	1	1	1	1	0	0	0	0	0	0	1	0	1	0	0	1	0	1	0	1	1	0	1	0	1	0	1
2017-07-05	25.96	0	0	0	0	0	0	1	0	0	0	1	0	1	0	1	0	1	0	1	0	1	1	1	1	1	0	0	0	0	0	0	0	1	0	1	0	1	0	1	0	1	0	1	0	1	0	1	0
2017-07-06	36.4	0	0	0	0	1	0	1	0	0	0	1	0	1	0	1	0	1	0	1	0	1	0	1	0	1	1	1	0	0	0	0	0	1	0	1	0	1	0	1	0	1	0	1	0	1	0	1	0
2017-07-07	25.7	1	1	1	1	0	1	0	1	0	1	0	1	0	1	0	1	0	1	0	1	0	1	0	1	0	0	0	0	0	0	0	0	1	0	1	0	1	0	1	0	1	0	1	0	1	0	1	0
2017-07-10	20.35	0	0	0	0	0	0	1	0	1	0	1	0	1	0	1	0	1	0	1	0	1	0	1	0	1	0	0	0	0	0	0	1	0	0	1	0	1	0	1	0	1	1	0	0	1	0	1	0
2017-07-11	25.44	0	0	0	0	0	0	1	0	1	0	1	0	1	0	1	0	1	0	1	0	1	0	1	0	1	0	0	0	0	0	0	1	0	1	0	0	1	0	1	0	1	1	0	1	0	1	0	0
2017-07-12	27.98	1	0	0	0	0	1	0	1	0	1	1	1	1	1	1	1	1	1	1	1	1	1	1	1	1	0	0	0	0	0	0	1	0	1	0	1	0	0	1	0	1	1	0	1	0	1	0	1
2017-07-13	25.18	1	1	0	0	0	1	0	0	0	1	0	1	0	1	1	1	1	1	1	1	1	1	1	1	1	0	0	0	0	0	0	0	1	0	1	0	1	0	1	0	1	0	1	0	1	0	1	0
2017-07-14	24.39	0	1	0	0	0	0	1	0	1	1	1	1	1	1	1	1	1	1	1	1	1	1	1	1	1	0	0	0	0	0	0	0	1	0	1	0	1	0	1	0	1	0	1	0	1	0	1	0
2017-07-17	26.83	0	0	0	0	0	0	0	0	0	0	1	0	1	1	1	1	1	1	1	1	1	1	1	1	1	1	0	0	0	0	0	1	0	1	0	1	0	1	0	1	0	1	0	1	0	1	0	1
2017-07-18	33.52	1	0	1	0	0	1	0	1	0	1	0	1	0	1	0	1	0	1	1	1	1	1	1	1	1	1	1	1	1	0	0	0	1	1	0	1	0	1	0	1	0	0	1	1	0	1	0	1
2017-07-19	35	1	1	1	1	1	1	0	1	0	1	0	1	0	1	0	1	0	1	1	1	0	1	1	1	0	1	1	1	1	1	1	0	1	0	1	0	1	0	1	0	1	0	1	0	1	0	1	0
2017-07-20	31.5	1	1	1	0	1	0	0	0	0	1	0	1	0	1	0	1	0	1	0	1	0	1	0	1	0	1	1	1	1	1	1	0	1	0	1	0	1	0	1	0	1	0	1	0	1	0	1	0
2017-07-21	47.05	0	1	1	1	1	0	1	0	1	1	1	1	1	1	1	1	1	1	1	1	1	1	1	1	1	1	1	1	1	1	1	1	0	0	1	0	1	0	1	0	1	1	0	0	1	0	1	0
2017-07-24		1	1	1	1	0	1	0	1	0	1	0	1	0	1	0	1	0	1	0	1	0	1	0	1	0	0	0	0	0	1	1	0	1	0	1	0	1	0	1	0	1	0	1	0	1	0	1	0
2017-07-25		0	0	0	0	0	0	1	0	1	0	1	0	1	0	1	0	1	0	1	0	1	0	1	0	1	0	0	0	0	0	0	1	0	0	1	0	1	0	1	0	1	1	0	0	1	0	1	0
2017-07-26	28.35	1	0	0	0	1	1	1	1	1	0	1	0	1	0	1	0	1	0	1	0	1	0	1	0	1	1	1	0	0	0	0	0	1	0	1	0	1	0	1	0	1	0	1	0	1	0	1	0
2017-07-27		1	0	0	1	0	1	0	1	0	0	1	0	1	0	1	0	1	1	1	1	1	1	1	1	1	0	0	0	0	0	0	0	1	0	1	0	1	0	1	0	1	0	1	0	1	0	1	0
2017-07-28		0	1	0	0	0	0	1	0	1	0	1	0	1	0	1	0	1	0	1	0	1	0	1	0	1	0	0	0	0	0	0	0	1	0	1	0	1	0	1	0	1	0	1	0	1	0	1	0
2017-07-31	28.35	1	1	0	0	1	1	1	1	1	0	1	0	1	0	1	0	1	0	1	0	1	0	1	0	1	1	1	0	0	0	0	0	1	0	1	0	1	0	1	0	1	0	1	0	1	0	1	0
2017-08-01	28.01	1	1	0	0	1	1	0	1	0	0	0	0	0	0	1	0	1	0	1	0	1	1	1	1	1	1	1	1	0	0	0	0	1	0	1	0	1	0	1	0	1	0	1	0	1	0	1	0
2017-08-02		0	1	1	0	0	0	0	0	0	0	0	0	0	0	0	0	0	0	1	0	1	1	1	1	1	0	0	1	0	0	0	1	0	0	1	0	1	0	1	0	1	1	0	0	1	0	1	0
2017-08-03		0	1	1	0	0	0	1	0	1	0	1	0	1	0	1	0	1	0	1	0	1	0	1	0	1	0	0	0	0	0	0	1	0	1	0	0	1	0	1	0	1	1	0	1	0	0	1	0
2017-08-04		1	0	0	0	0	1	1	1	1	0	1	0	1	0	1	0	1	0	1	0	1	0	1	0	1	0	0	0	0	0	0	1	0	1	0	1	0	0	1	0	1	1	0	1	0	1	0	1
2017-08-07		1	0	1	1	0	1	1	1	1	0	1	0	1	0	1	0	1	0	1	0	1	0	1	0	1	0	0	0	0	0	0	0	1	0	1	0	1	0	1	0	1	0	1	0	1	0	1	0
2017-08-08		1	1	1	1	0	1	1	1	1	1	1	1	1	0	1	0	1	0	1	0	1	0	1	0	1	0	0	0	0	0	0	0	1	0	1	0	1	0	1	0	1	0	1	0	1	0	1	0
2017-08-09		1	1	0	0	1	1	1	1	1	1	1	1	1	0	1	0	1	0	1	0	1	0	1	0	1	0	0	0	0	0	0	1	0	1	0	0	1	0	1	0	1	1	0	1	0	1	0	0
2017-08-10		1	1	0	1	1	1	1	1	1	1	1	1	1	0	1	0	1	0	1	0	1	0	1	0	1	0	0	0	0	0	0	1	0	1	0	1	0	1	0	0	1	1	0	1	0	1	0	1
2017-08-11	25.52	1	1	1	1	0	1	1	1	1	1	1	1	1	1	1	1	1	0	1	0	1	0	1	0	1	1	1	1	1	0	0	1	0	1	0	1	0	1	0	1	0	1	0	1	0	1	0	1
2017-08-14	22.97	1	1	1	0	1	1	0	1	0	1	0	1	0	1	0	1	0	0	1	0	0	0	1	0	0	1	1	1	1	1	0	0	1	1	0	1	0	1	0	1	0	0	1	1	0	1	0	1
2017-08-15		0	1	1	0	1	0	1	0	0	0	1	0	0	0	1	0	0	0	1	0	1	0	1	0	1	0	0	1	1	1	0	0	1	1	0	1	0	1	0	1	0	0	1	1	0	1	0	1
2017-08-16		0	1	1	1	0	0	1	0	1	0	1	0	1	0	1	0	1	0	1	0	1	0	1	0	1	0	0	1	1	1	1	1	0	1	0	1	0	1	0	1	0	1	0	1	0	1	0	1
2017-08-17		1	0	1	1	0	1	1	1	1	0	1	0	1	0	1	0	1	0	1	0	1	0	1	0	1	0	0	0	0	1	1	0	1	0	1	0	1	0	1	0	1	0	1	0	1	1	0	1
2017-08-18	23	1	0	1	1	1	1	1	1	1	0	1	0	1	0	1	0	1	0	1	0	1	0	1	0	1	1	1	0	1	1	1	0	1	0	1	0	1	0	1	0	1	0	1	0	1	1	0	1
2017-08-21	23	1	1	1	1	1	1	0	1	0	1	0	1	0	0	1	0	0	0	1	0	0	0	1	0	0	1	1	1	1	1	1	0	1	0	1	0	1	0	1	0	1	0	1	0	1	0	1	0
2017-08-22		1	1	0	1	1	0	0	0	0	0	0	0	0	0	1	0	0	0	1	0	0	0	1	0	0	0	0	1	1	0	0	0	1	0	1	0	1	0	1	0	1	0	1	0	1	0	1	0
2017-08-23		0	1	0	1	1	0	1	0	1	0	1	0	1	0	1	0	1	0	1	0	1	0	1	0	1	0	0	0	0	0	0	1	0	0	1	0	1	0	1	0	1	1	0	0	1	0	1	0
2017-08-24	25.3	1	0	1	1	1	1	1	1	1	0	1	0	1	0	1	0	1	0	1	0	1	0	1	0	1	1	1	0	0	1	1	1	0	1	0	1	0	1	0	1	0	1	0	1	0	1	0	1
2017-08-25	27.83	1	1	1	0	1	1	0	1	0	1	0	1	0	1	0	1	0	1	0	1	0	1	0	1	0	1	1	1	1	1	1	0	1	0	1	0	1	0	1	0	1	0	1	0	1	0	1	0
2017-08-28	30.61	1	1	1	1	1	1	0	1	0	1	0	1	0	1	0	1	0	1	0	1	0	1	0	1	0	1	1	1	1	1	1	0	1	0	1	0	1	0	1	0	1	0	1	0	1	0	1	0
2017-08-29		1	1	1	1	0	1	0	0	0	1	0	1	0	1	0	1	0	1	0	1	0	1	0	1	0	0	0	1	1	0	1	0	1	0	1	0	1	0	1	0	1	0	1	0	1	0	1	0
2017-08-30		0	0	0	1	0	0	1	0	1	0	1	0	1	0	1	0	1	0	1	0	1	0	1	0	1	0	0	0	0	0	1	1	0	0	1	0	1	0	1	0	1	1	0	0	1	0	1	0
2017-08-31	27.55	1	0	1	1	1	1	1	1	1	0	1	0	1	0	1	0	1	0	1	0	1	0	1	0	1	1	1	0	0	1	1	1	0	0	1	0	1	0	1	0	1	1	0	0	1	0	1	0
2017-09-01	30.31	1	0	1	1	1	1	0	1	0	0	1	0	0	1	1	0	0	1	1	1	0	1	1	1	0	1	1	1	1	1	1	0	1	0	1	0	1	0	1	0	1	0	1	0	1	0	1	0
2017-09-04	30.31	1	1	1	1	1	1	0	1	0	1	0	1	0	1	0	1	0	1	0	1	0	1	0	1	0	1	1	1	1	1	1	0	1	0	1	0	1	0	1	0	1	0	1	0	1	0	1	0
2017-09-05	27.28	1	1	1	1	1	0	0	0	0	1	0	1	0	1	0	1	0	1	0	1	0	1	0	1	0	1	1	1	1	0	1	0	1	0	1	0	1	0	1	0	1	0	1	0	1	0	1	0
2017-09-06	24.55	0	0	0	1	1	0	1	0	0	0	1	0	0	0	1	0	1	1	1	0	1	1	1	1	1	1	1	1	1	1	1	0	1	0	1	0	1	0	1	0	1	0	1	0	1	0	1	0
2017-09-07		0	0	1	0	1	0	1	0	1	0	1	0	1	0	1	0	1	0	1	0	1	1	1	0	1	0	0	0	0	1	1	1	0	1	0	0	1	0	1	0	1	1	0	1	0	1	0	0
2017-09-08		0	0	1	0	1	0	1	0	1	0	1	0	1	0	1	0	1	0	1	0	1	0	1	0	1	0	0	0	0	1	1	1	0	1	0	0	1	0	1	0	1	1	0	1	0	1	0	0
2017-09-11	23.5	1	0	0	0	0	1	1	1	1	0	1	0	1	0	1	0	1	0	1	0	1	0	1	0	1	1	1	0	0	0	0	0	1	0	1	0	1	0	1	0	1	0	1	0	1	0	1	0
2017-09-12		1	0	0	1	0	1	0	1	0	0	0	0	0	0	1	0	1	0	1	0	1	0	1	0	1	0	0	0	0	0	0	0	1	0	1	0	1	0	1	0	1	0	1	0	1	0	1	0
2017-09-13	21.5	0	1	0	1	0	0	1	0	1	0	1	0	1	0	1	0	1	0	1	0	1	0	1	0	1	1	1	0	0	0	0	0	1	0	1	0	1	0	1	0	1	0	1	0	1	0	1	0
2017-09-14		1	1	0	0	1	1	0	1	0	0	1	0	0	0	1	0	1	0	1	0	1	0	1	0	1	0	0	0	0	0	0	1	0	1	0	1	0	0	1	0	1	1	0	1	0	1	0	0
2017-09-15	23.25	0	0	0	0	1	0	1	0	1	0	1	0	1	0	1	0	1	0	1	0	1	0	1	0	1	1	1	1	0	0	0	1	0	1	0	1	0	1	0	1	0	1	0	1	0	1	0	1
2017-09-18	23.35	1	1	1	0	0	1	0	1	0	1	0	0	0	1	0	0	0	1	1	0	1	1	1	0	1	1	1	1	0	1	0	0	1	1	0	1	0	1	0	0	1	0	1	1	0	1	0	1
2017-09-19	25.69	1	1	1	0	0	0	0	0	0	1	0	0	0	1	0	0	0	1	1	0	1	1	1	0	1	1	1	1	1	1	0	1	0	1	0	1	0	1	0	1	0	1	0	1	0	1	0	1
2017-09-20	28.2	1	1	1	1	0	1	0	1	0	1	0	1	0	1	0	1	0	1	0	1	0	1	1	1	1	1	1	1	1	1	1	0	1	1	0	1	0	0	1	0	1	0	1	1	0	1	0	1
2017-09-21	31.01	1	1	1	1	1	1	0	0	0	1	0	1	0	1	0	1	0	1	0	1	0	1	1	1	0	1	1	1	1	1	1	1	0	1	0	1	0	1	0	1	0	1	0	1	0	1	0	1
2017-09-22	27.91	1	1	1	1	1	1	0	0	0	1	0	1	0	1	0	1	0	1	0	1	0	1	0	1	0	1	1	1	1	1	1	1	0	1	0	1	0	1	0	1	0	1	0	1	0	1	0	1
2017-09-25	25.12	0	1	1	1	1	0	1	0	0	1	1	0	0	1	1	1	0	1	1	1	0	1	1	1	0	1	1	1	1	1	1	1	0	1	0	1	0	1	0	1	0	1	0	1	0	1	0	1
2017-09-26	22.61	0	0	1	1	1	0	1	0	0	0	1	0	1	1	1	0	1	1	1	1	1	1	1	1	1	0	1	1	1	1	1	0	1	1	0	1	0	1	0	1	0	0	1	1	0	1	0	1
2017-09-27	23.3	0	0	0	1	0	0	1	0	0	0	1	0	1	0	1	0	1	1	1	0	1	1	1	0	1	0	1	0	1	1	1	0	1	1	0	1	0	1	0	1	0	0	1	1	0	1	0	1
2017-09-28	20.97	1	0	0	1	1	0	0	0	0	0	1	0	1	0	1	0	1	0	1	0	1	1	1	0	1	0	0	0	0	0	1	1	0	1	0	1	0	1	0	1	0	1	0	1	0	1	0	1
2017-09-29	26.63	0	0	0	0	1	0	1	0	1	0	1	0	1	0	1	0	1	0	1	0	1	0	1	0	1	1	1	0	1	0	1	0	1	0	1	1	0	1	0	1	0	0	1	1	0	1	0	1
2017-09-30		1	1	0	1	1	1	0	1	0	1	0	1	0	1	1	1	1	1	1	1	1	1	1	1	1	0	0	0	0	0	0	1	0	1	0	1	0	1	0	1	0	1	0	1	0	1	0	1
2017-10-02		0	0	0	0	0	0	1	0	1	0	1	0	1	0	1	0	1	0	1	0	1	0	1	0	1	0	0	0	0	0	0	1	0	1	0	1	0	1	0	1	0	1	0	1	0	1	0	1
2017-10-03		1	0	0	0	0	1	1	1	1	0	1	0	1	0	1	0	1	0	1	0	1	0	1	0	1	0	0	0	0	0	0	1	0	1	0	1	0	1	0	1	0	1	0	1	0	1	0	1
2017-10-04		1	0	0	0	0	1	1	1	1	0	1	0	1	0	1	0	1	0	1	0	1	0	1	0	1	0	0	0	0	0	0	1	0	1	0	1	0	1	0	1	0	1	0	1	0	1	0	1
2017-10-05		1	1	0	0	0	1	1	1	1	1	1	1	1	0	1	0	1	0	1	0	1	0	1	0	1	0	0	0	0	0	0	1	0	1	0	1	0	1	0	1	0	1	0	1	0	1	0	1
2017-10-06		1	1	0	0	0	1	1	1	1	1	1	1	1	0	1	0	1	0	1	0	1	0	1	0	1	0	0	0	0	0	0	1	0	1	0	1	0	1	0	1	0	1	0	1	0	1	0	1
2017-10-09	22.99	1	1	0	0	0	1	1	1	1	1	1	1	1	0	1	0	1	0	1	0	1	0	1	0	1	1	1	0	0	0	0	0	1	0	1	0	1	0	1	0	1	0	1	0	1	0	1	0
2017-10-10	23.1	1	1	1	0	0	1	0	1	0	1	0	1	0	1	0	1	0	1	1	0	1	1	1	0	1	1	1	1	1	0	0	0	1	0	1	0	1	0	1	0	1	0	1	0	1	0	1	0
2017-10-11	25.4	1	1	1	1	1	0	0	0	0	0	0	0	0	0	0	0	0	1	1	1	1	1	1	1	1	1	1	1	1	1	1	0	1	0	1	0	1	0	1	0	1	0	1	0	1	0	1	0
2017-10-12	23.5	1	1	1	0	1	1	0	0	0	1	0	1	0	1	0	1	0	1	0	1	0	1	0	1	0	1	1	1	1	1	1	1	0	0	1	0	1	0	1	0	1	1	0	0	1	0	1	0
2017-10-13	24.7	0	1	1	1	1	0	1	0	0	0	1	0	0	0	1	0	0	0	1	0	0	1	1	1	1	1	1	1	1	1	1	0	1	0	1	0	1	0	1	0	1	0	1	0	1	0	1	0
2017-10-16	19.22	1	1	1	1	0	1	0	0	0	1	0	0	0	1	0	0	0	1	0	0	0	1	1	1	0	1	1	1	1	1	1	1	0	1	0	0	1	0	1	0	1	1	0	1	0	1	0	1
2017-10-17	24.4	0	0	1	1	1	0	1	0	1	0	1	0	1	0	1	0	1	0	1	0	1	0	1	0	1	1	1	1	1	1	1	1	0	1	0	1	0	1	0	1	0	1	0	1	0	1	0	1
2017-10-18	25	1	1	1	1	1	1	0	1	0	1	0	1	0	1	0	1	0	1	0	1	0	1	0	1	0	1	1	1	1	1	1	0	1	0	1	0	1	0	1	0	1	0	1	1	0	1	0	1
2017-10-19	24.65	1	1	1	1	1	0	0	0	0	1	0	1	0	1	0	1	0	1	0	1	0	1	0	1	0	1	1	1	1	0	1	1	0	1	0	1	0	1	0	1	0	1	0	1	0	1	0	1
2017-10-20	22.19	0	1	0	1	1	0	0	0	0	1	0	1	0	1	0	1	0	1	0	1	0	1	0	1	0	0	1	1	1	0	1	0	1	1	0	1	0	0	1	0	1	0	1	1	0	1	0	1
2017-10-23	24.41	0	0	0	0	1	0	1	0	0	0	1	0	1	1	1	1	1	1	1	1	1	1	1	1	1	1	1	1	1	0	1	0	1	0	1	0	1	0	1	0	1	0	1	1	0	1	0	1
2017-10-24	24	1	0	0	1	1	1	0	1	0	1	0	1	0	1	0	1	0	1	0	1	0	1	0	1	0	1	1	0	0	1	1	0	1	0	1	0	1	0	1	0	1	0	1	0	1	0	1	0
2017-10-25	21.6	0	0	1	0	0	0	0	0	0	1	0	0	0	1	0	1	0	1	1	1	0	1	1	1	0	0	0	0	0	1	1	0	1	0	1	0	1	0	1	0	1	0	1	0	1	0	1	0
2017-10-26	22	0	0	0	0	0	0	1	0	1	0	1	0	1	0	1	0	1	1	1	1	1	1	1	1	1	0	0	0	0	1	0	0	1	0	1	0	1	0	1	0	1	0	1	0	1	0	1	0
2017-10-27	20	1	0	0	0	0	0	0	0	0	0	1	0	0	0	1	0	1	1	1	1	1	1	1	1	1	0	0	0	0	0	0	0	1	0	1	0	1	0	1	0	1	0	1	0	1	0	1	0
2017-10-30	35	0	0	0	1	1	0	1	0	0	0	1	0	1	0	1	0	1	0	1	0	1	0	1	0	1	1	1	1	1	1	1	1	0	1	0	1	0	1	0	0	1	1	0	1	0	1	0	1
2017-10-31	24.2	1	1	1	1	0	1	0	1	0	1	0	1	0	1	0	1	0	1	0	1	0	1	0	1	0	0	1	1	1	1	1	0	1	1	0	1	0	0	1	0	1	0	1	1	0	1	0	1
2017-11-01	21.78	0	1	0	0	1	0	1	0	1	1	1	1	1	1	1	1	1	1	1	1	1	1	1	1	1	0	0	1	1	1	0	0	1	1	0	1	0	0	1	0	1	0	1	1	0	1	0	1
2017-11-02	23.9	0	1	0	0	0	0	1	0	1	1	1	0	1	1	1	0	1	1	1	0	1	1	1	1	1	0	0	0	0	1	1	1	0	1	0	1	0	1	0	1	0	1	0	1	0	1	0	1
2017-11-03	22	1	0	1	1	0	1	0	0	0	1	1	0	1	1	1	1	1	1	1	1	1	1	1	1	1	0	0	0	0	1	1	1	0	1	0	1	0	1	0	1	0	1	0	1	0	1	0	1
2017-11-06	23.86	0	0	1	0	0	0	1	0	0	0	1	0	0	1	1	1	1	1	1	1	1	1	1	1	1	1	1	0	0	1	1	0	1	1	0	1	0	1	0	1	0	0	1	1	0	1	0	1
2017-11-07	21.47	1	1	1	0	0	1	0	0	0	1	0	0	0	1	1	1	1	1	1	1	1	1	1	1	1	0	0	0	0	0	0	0	1	0	1	0	1	0	1	0	1	0	1	0	1	0	1	0
2017-11-08	21	0	0	0	0	0	0	1	0	1	0	1	0	1	0	1	0	1	1	1	0	1	1	1	0	1	0	0	0	0	0	0	0	1	0	1	0	1	0	1	0	1	0	1	0	1	0	1	0
2017-11-09	20.36	0	0	0	0	0	0	0	0	0	0	1	0	1	0	1	0	1	1	1	0	1	1	1	0	1	0	0	0	0	0	0	0	1	0	1	0	1	0	1	0	1	0	1	0	1	0	1	0
2017-11-10	18	0	0	0	1	0	0	0	0	0	0	1	0	1	0	1	0	1	0	1	0	1	0	1	0	1	0	0	0	0	0	0	0	1	0	1	0	1	0	1	0	1	0	1	0	1	0	1	0
2017-11-13	22.4	0	0	0	0	1	0	1	0	1	0	1	0	1	0	1	0	1	0	1	0	1	0	1	0	1	1	0	0	0	0	0	0	1	0	1	0	1	0	1	0	1	0	1	0	1	0	1	0
2017-11-14	24.64	1	1	1	0	1	1	0	1	0	1	0	1	0	1	1	1	0	1	1	1	0	1	1	1	1	1	1	0	0	0	0	1	0	1	0	0	1	0	1	0	1	1	0	1	0	0	1	0
2017-11-15	27.1	1	1	1	1	0	1	0	1	0	1	0	1	0	1	0	1	0	1	0	1	0	1	1	1	1	1	1	1	1	0	0	1	0	1	0	1	0	1	0	1	0	1	0	1	0	1	0	1
2017-11-16	29.8	1	1	1	1	1	1	0	0	0	1	0	1	0	1	0	1	0	1	0	1	0	1	1	1	1	1	1	1	1	1	1	1	0	1	0	1	0	1	0	1	0	1	0	1	0	1	0	1
2017-11-17	23.9	1	1	1	1	1	1	0	0	0	1	0	1	0	1	0	1	0	1	0	1	0	1	0	1	0	1	1	1	1	1	1	1	0	1	0	1	0	1	0	1	0	1	0	1	0	1	0	1
2017-11-20	28.73	0	0	1	1	1	0	1	0	1	0	1	0	1	1	1	1	1	1	1	1	1	1	1	1	1	1	1	1	1	1	1	0	1	1	0	1	0	1	0	1	0	0	1	1	0	1	0	1
2017-11-21	30	1	1	1	1	1	1	0	1	0	1	0	1	0	1	0	1	0	1	0	1	0	1	0	1	0	1	1	1	1	1	1	0	1	0	1	1	0	1	0	1	0	0	1	0	1	1	0	1
2017-11-22	28	1	1	1	1	1	0	0	0	0	1	0	1	0	1	0	1	0	1	0	1	0	1	0	1	0	1	1	1	1	1	1	0	1	0	1	0	1	0	1	0	1	0	1	0	1	0	1	0
2017-11-23	30	0	1	1	1	1	0	1	0	0	1	1	1	0	1	1	1	0	1	1	1	0	1	1	1	0	1	1	1	1	1	1	1	0	1	0	1	0	1	0	1	0	1	0	1	0	1	0	1
2017-11-24	33	1	1	1	1	1	1	0	0	0	1	0	0	0	1	0	1	0	1	0	1	0	1	0	1	0	1	1	1	1	1	1	0	1	1	0	1	0	1	0	1	0	0	1	1	0	1	0	1
2017-11-27		1	1	1	1	0	1	0	1	0	1	0	1	0	1	0	1	0	1	0	1	0	1	0	1	0	0	0	0	0	0	1	1	0	1	0	1	0	1	0	1	0	1	0	1	0	1	0	1
2017-11-28	29.7	0	0	0	0	1	0	1	0	1	0	1	0	1	0	1	0	1	0	1	0	1	0	1	0	1	1	1	0	0	0	0	0	1	1	0	1	0	1	0	1	0	0	1	1	0	1	0	1
2017-11-29	26.78	1	0	1	1	1	1	0	1	0	0	1	0	1	1	1	0	1	1	1	1	1	1	1	1	1	1	1	0	0	0	0	0	1	1	0	1	0	1	0	1	0	0	1	1	0	1	0	1
2017-11-30	28	0	0	0	0	1	0	1	0	0	0	1	0	1	0	1	0	1	1	1	1	1	1	1	1	1	1	1	1	1	0	0	1	0	1	0	1	0	1	0	1	0	1	0	1	0	1	0	1
2017-12-01		1	1	1	1	0	0	0	0	0	0	1	0	0	0	1	0	1	1	1	1	1	1	1	1	1	0	0	0	0	0	0	0	1	1	0	1	0	1	0	1	0	0	1	1	0	1	0	1
2017-12-04		0	0	0	0	0	0	1	0	1	0	1	0	1	0	1	0	1	0	1	0	1	0	1	0	1	0	0	0	0	0	0	1	0	1	0	1	0	1	0	1	0	1	0	1	0	1	0	1
2017-12-05	22.4	1	0	0	0	0	1	1	1	1	0	1	0	1	0	1	0	1	0	1	0	1	0	1	0	1	1	1	0	0	0	0	1	0	1	0	1	0	1	0	1	0	1	0	1	0	1	0	1
2017-12-06		1	0	1	0	0	1	0	1	0	0	1	0	1	0	1	0	1	0	1	0	1	0	1	0	1	0	0	0	0	0	0	1	0	1	0	1	0	1	0	1	0	1	0	1	0	1	0	1
2017-12-07	30	0	1	0	0	1	0	1	0	1	0	1	0	1	0	1	0	1	0	1	0	1	0	1	0	1	1	1	1	0	0	0	1	0	1	0	1	0	1	0	1	0	1	0	1	0	1	0	1
2017-12-08	30	1	1	1	0	1	1	0	1	0	1	0	1	0	1	0	1	0	1	1	1	0	1	1	1	0	1	1	1	1	0	0	0	1	1	0	1	0	1	0	1	0	0	1	1	0	1	0	1
2017-12-11	35	1	1	1	1	1	0	0	0	0	1	0	1	0	1	0	1	0	1	0	1	0	1	1	1	0	1	1	1	1	1	0	0	1	0	1	1	0	1	0	1	0	0	1	0	1	1	0	1
2017-12-12	26.5	1	1	1	1	0	1	0	1	0	1	0	1	0	1	0	1	0	1	0	1	0	1	0	1	0	1	1	1	1	1	1	1	0	1	0	1	0	1	0	1	0	1	0	1	0	1	0	1
2017-12-13	29	0	0	1	0	1	0	1	0	1	0	1	0	1	1	1	1	1	1	1	1	1	1	1	1	1	1	1	1	1	1	1	0	1	1	0	1	0	1	0	1	0	0	1	1	0	1	0	1
2017-12-14	28.99	1	0	1	1	0	1	0	0	0	1	1	0	1	1	1	1	1	1	1	1	1	1	1	1	1	1	1	1	1	1	1	1	0	1	0	1	0	1	0	1	0	1	0	1	0	1	0	1
2017-12-15	28.99	0	0	1	1	1	0	0	0	0	1	1	0	1	1	1	0	1	1	1	1	1	1	1	1	1	1	1	1	1	1	1	1	0	1	0	1	0	1	0	1	0	1	0	1	0	1	0	1
2017-12-18	28.99	1	1	0	1	1	0	0	0	0	1	0	0	0	1	1	0	1	1	1	1	1	1	1	1	1	1	1	1	1	1	1	0	1	1	0	1	0	1	0	1	0	0	1	1	0	1	0	1
2017-12-19	28.99	1	0	0	1	1	0	0	0	0	0	0	0	0	1	1	0	1	1	1	1	1	1	1	1	1	0	1	0	1	0	1	0	1	0	1	1	0	1	0	1	0	0	1	0	1	1	0	1
2017-12-20	28.99	1	1	0	1	1	0	0	0	0	0	0	0	0	1	1	0	1	1	1	0	1	1	1	1	1	0	1	0	1	0	1	1	0	1	0	1	0	1	0	1	0	1	0	1	0	1	0	1
2017-12-21	27.3	1	1	1	0	1	0	0	0	0	0	0	0	0	1	0	0	0	1	1	0	1	1	1	1	1	0	1	0	1	0	1	0	1	0	1	1	0	1	0	1	0	0	1	0	1	1	0	1
2017-12-22	30	0	0	0	0	1	0	1	0	0	0	1	0	0	0	1	0	0	0	1	0	1	1	1	1	1	1	1	1	0	1	0	1	0	0	1	1	0	1	0	1	0	1	0	1	0	1	0	1
2017-12-25	30	1	1	1	0	1	1	0	0	0	1	0	0	0	1	0	0	0	1	1	1	1	1	1	1	1	1	1	1	0	1	0	1	0	1	0	1	0	1	0	1	0	1	0	1	0	1	0	1
2017-12-26	30	1	1	1	1	1	0	0	0	0	1	0	0	0	1	0	0	0	1	0	1	0	1	1	1	1	1	1	1	1	1	0	0	1	0	1	0	1	1	0	1	0	0	1	0	1	1	0	1
2017-12-27	27	1	1	1	1	0	0	0	0	0	1	0	0	0	1	0	0	0	1	0	0	0	1	1	1	1	0	0	1	1	0	1	1	0	1	0	1	0	1	0	1	0	1	0	1	0	1	0	1
2017-12-28	29	0	0	0	0	1	0	1	0	1	0	1	0	1	0	1	0	1	0	1	0	1	0	1	0	1	1	1	0	0	0	0	0	1	0	1	1	0	1	0	1	0	0	1	1	0	1	0	1
2017-12-29	29	1	0	1	1	1	1	0	0	0	1	0	0	0	1	0	0	0	1	0	0	0	1	0	0	0	1	1	0	0	1	1	0	1	0	1	0	1	1	0	1	0	0	1	0	1	1	0	1
2017-12-31		1	0	1	1	0	0	0	0	0	1	0	0	0	1	0	0	0	1	0	0	0	1	0	0	0	0	0	0	0	0	0	1	0	1	0	1	0	1	0	1	0	1	0	1	0	1	0	1
2018-01-01		0	0	0	0	0	0	1	0	1	0	1	0	1	0	1	0	1	0	1	0	1	0	1	0	1	0	0	0	0	0	0	1	0	1	0	1	0	1	0	1	0	1	0	1	0	1	0	1
2018-01-02		1	0	0	0	0	1	1	1	1	0	1	0	1	0	1	0	1	0	1	0	1	0	1	0	1	0	0	0	0	0	0	0	1	0	1	0	1	0	1	0	1	0	1	0	1	0	1	0
2018-01-03	27.8	1	0	0	0	0	1	1	1	1	0	1	0	1	0	1	0	1	0	1	0	1	0	1	0	1	1	1	0	0	0	0	0	1	0	1	0	1	0	1	0	1	0	1	0	1	0	1	0
2018-01-04	35	1	1	1	0	1	1	0	1	0	1	0	1	0	0	0	0	0	0	1	0	0	0	1	0	0	1	1	1	0	0	0	0	1	0	1	0	1	0	1	0	1	0	1	0	1	0	1	0
2018-01-05	35	1	1	1	1	1	1	0	1	0	1	0	1	0	1	0	1	0	1	0	1	0	1	0	1	0	1	1	1	1	0	0	0	1	0	1	0	1	0	1	0	1	0	1	0	1	0	1	0
2018-01-08	27.5	1	1	1	1	0	0	0	0	0	1	0	1	0	1	0	1	0	1	0	1	0	1	0	1	0	1	1	1	1	1	0	0	1	0	1	0	1	0	1	0	1	0	1	0	1	0	1	0
2018-01-09	30	0	0	1	1	1	0	1	0	1	0	1	0	1	0	1	0	1	0	1	0	1	0	1	0	1	1	1	1	1	1	1	0	1	0	1	0	1	0	1	0	1	0	1	0	1	0	1	0
2018-01-10		1	0	1	1	0	1	0	0	0	1	1	0	1	1	1	0	1	1	1	0	1	1	1	1	1	0	0	1	0	1	1	0	1	0	1	0	1	0	1	0	1	0	1	0	1	0	1	0
2018-01-11	30	0	0	1	0	1	0	1	0	1	0	1	0	1	0	1	0	1	0	1	0	1	0	1	0	1	1	1	0	0	1	1	0	1	0	1	0	1	0	1	0	1	0	1	0	1	0	1	0
2018-01-12		1	1	1	1	0	1	0	1	0	1	0	0	0	1	1	0	1	1	1	0	1	1	1	1	1	0	0	0	0	0	1	0	1	0	1	0	1	0	1	0	1	0	1	0	1	0	1	0
2018-01-15		0	0	0	1	0	0	1	0	1	0	1	0	1	0	1	0	1	0	1	0	1	0	1	0	1	0	0	0	0	0	0	1	0	1	0	0	1	0	1	0	1	1	0	1	0	0	1	0
2018-01-16		1	1	0	1	1	1	1	1	1	0	1	0	1	0	1	0	1	0	1	0	1	0	1	0	1	0	0	0	0	0	0	0	1	0	1	0	1	0	1	0	1	0	1	0	1	0	1	0
2018-01-17	32	1	0	0	0	1	1	1	1	1	0	1	0	1	0	1	0	1	0	1	0	1	0	1	0	1	1	1	0	0	0	0	0	1	0	1	0	1	0	1	0	1	0	1	0	1	0	1	0
2018-01-18	28.8	1	1	1	0	1	1	0	1	0	1	0	1	0	1	0	0	0	1	1	1	0	1	1	1	0	1	1	1	0	0	0	0	1	0	1	0	1	0	1	0	1	0	1	0	1	0	1	0
2018-01-19	25.92	0	1	1	0	0	0	1	0	1	0	1	0	1	0	1	0	1	0	1	0	1	0	1	0	1	1	1	1	1	0	0	0	1	0	1	0	1	0	1	0	1	0	1	0	1	0	1	0
2018-01-22	23.53	0	1	0	0	0	0	1	0	1	0	1	0	1	0	1	0	1	0	1	0	1	0	1	0	1	1	1	1	1	1	0	0	1	0	1	0	1	0	1	0	1	0	1	0	1	0	1	0
2018-01-23	25.88	0	0	1	0	0	0	1	0	0	0	1	0	1	0	1	0	1	0	1	0	1	0	1	0	1	1	1	1	1	1	1	0	1	0	1	0	1	0	1	0	1	0	1	0	1	0	1	0
2018-01-24		1	0	1	1	0	1	0	0	0	1	1	0	1	1	1	0	1	1	1	0	1	1	1	0	1	0	0	1	1	1	1	0	1	0	1	0	1	0	1	0	1	0	1	0	1	0	1	0
2018-01-25	23.29	0	0	1	0	0	0	1	0	1	0	1	0	1	0	1	0	1	0	1	0	1	0	1	0	1	1	1	0	1	1	1	1	0	0	1	0	1	0	1	0	1	1	0	0	1	0	1	0
2018-01-26	25.62	1	0	0	1	1	1	0	1	0	0	1	0	1	0	1	0	1	0	1	0	1	0	1	0	1	1	1	0	0	1	1	0	1	0	1	0	1	0	1	0	1	0	1	0	1	0	1	0
2018-01-29	24.9	1	0	0	1	0	1	0	1	0	1	0	1	0	1	1	1	1	1	1	1	1	1	1	1	1	1	1	1	1	0	1	1	0	1	0	0	1	0	1	0	1	1	0	1	0	1	0	0
2018-01-30	25.3	0	1	0	1	1	0	0	0	0	1	0	0	0	1	0	0	0	1	1	0	1	1	1	0	1	1	1	1	1	0	1	1	0	1	0	1	0	1	0	0	1	1	0	1	0	1	0	1
2018-01-31	27.83	1	1	1	0	1	0	0	0	0	1	0	0	0	1	0	0	0	1	1	0	1	1	1	0	1	1	1	1	1	0	0	1	0	1	0	1	0	1	0	0	1	1	0	1	0	1	0	1
2018-02-01	21	1	1	1	0	1	1	0	1	0	1	0	1	0	1	0	1	0	1	0	1	0	1	1	1	1	0	0	1	1	1	1	1	0	1	0	1	0	1	0	1	0	1	0	1	0	1	0	1
2018-02-02	30.6	0	0	1	0	0	0	1	0	1	0	1	0	1	0	1	0	1	0	1	0	1	0	1	0	1	1	1	1	1	1	1	0	1	1	0	1	0	1	0	1	0	0	1	1	0	1	0	1
2018-02-05	27.54	1	1	1	1	0	1	0	1	0	1	0	1	0	1	0	1	0	1	0	1	0	1	0	1	0	1	1	1	1	1	1	0	1	0	1	1	0	1	0	0	1	0	1	1	0	1	0	1
2018-02-06	27.54	0	0	1	1	1	0	1	0	1	1	1	1	1	1	1	1	1	1	1	1	1	1	1	1	1	1	1	1	1	1	1	1	0	1	0	1	0	1	0	1	0	1	0	1	0	1	0	1
2018-02-07	30.29	1	1	1	1	1	0	0	0	0	1	1	1	1	1	1	1	1	1	1	1	1	1	1	1	1	1	1	1	1	1	1	1	0	1	0	1	0	1	0	1	0	1	0	1	0	1	0	1
2018-02-08	30.29	1	0	1	1	1	1	0	0	0	1	0	0	0	1	0	1	0	1	0	1	0	1	0	1	0	1	1	1	1	1	1	1	0	1	0	1	0	1	0	1	0	1	0	1	0	1	0	1
2018-02-09	30.29	1	1	1	1	1	0	0	0	0	1	0	0	0	1	0	1	0	1	0	1	0	1	0	1	0	1	1	1	1	1	1	1	0	1	0	1	0	1	0	1	0	1	0	1	0	1	0	1
2018-02-12	30.29	1	1	1	1	1	0	0	0	0	1	0	0	0	1	0	1	0	1	0	1	0	1	0	1	0	1	1	1	1	1	1	0	1	1	0	1	0	1	0	1	0	0	1	1	0	1	0	1
2018-02-13	30.29	1	1	0	1	1	0	0	0	0	0	0	0	0	1	0	0	0	1	0	1	0	1	0	1	0	1	1	1	1	1	1	0	1	1	0	1	0	1	0	1	0	0	1	1	0	1	0	1
2018-02-14	30.29	1	1	1	1	1	0	0	0	0	0	0	0	0	1	0	0	0	1	0	1	0	1	0	1	0	1	1	1	1	1	1	0	1	1	0	1	0	1	0	1	0	0	1	1	0	1	0	1
2018-02-15		1	1	1	1	0	0	0	0	0	0	0	0	0	1	0	0	0	1	0	1	0	1	0	1	0	0	0	0	0	0	0	1	0	1	0	1	0	1	0	1	0	1	0	1	0	1	0	1
2018-02-16		0	0	0	0	0	0	1	0	1	0	1	0	1	0	1	0	1	0	1	0	1	0	1	0	1	0	0	0	0	0	0	1	0	1	0	1	0	1	0	1	0	1	0	1	0	1	0	1
2018-02-19		1	0	0	0	0	1	1	1	1	0	1	0	1	0	1	0	1	0	1	0	1	0	1	0	1	0	0	0	0	0	0	1	0	1	0	1	0	1	0	1	0	1	0	1	0	1	0	1
2018-02-20		1	0	0	0	0	1	1	1	1	0	1	0	1	0	1	0	1	0	1	0	1	0	1	0	1	0	0	0	0	0	0	1	0	1	0	1	0	1	0	1	0	1	0	1	0	1	0	1
2018-02-21		1	1	0	0	0	1	1	1	1	1	1	1	1	0	1	0	1	0	1	0	1	0	1	0	1	0	0	0	0	0	0	1	0	1	0	1	0	1	0	1	0	1	0	1	0	1	0	1
2018-02-22	30.29	1	1	0	0	1	1	1	1	1	1	1	1	1	0	1	0	1	0	1	0	1	0	1	0	1	1	1	0	0	0	0	0	1	0	1	1	0	1	0	1	0	0	1	0	1	1	0	1
2018-02-23	30.29	1	1	1	1	1	1	0	1	0	1	0	1	0	0	0	0	0	0	0	0	0	1	0	0	0	1	1	1	1	0	0	0	1	0	1	1	0	1	0	1	0	0	1	0	1	1	0	1
2018-02-26		1	1	1	1	0	0	0	0	0	0	0	0	0	0	0	0	0	0	0	0	0	0	0	0	0	0	0	1	1	1	0	0	1	0	1	0	1	1	0	1	0	0	1	0	1	1	0	1
2018-02-27	33.32	0	1	1	0	1	0	1	0	1	0	1	0	1	0	1	0	1	0	1	0	1	0	1	0	1	1	1	1	1	1	1	1	0	0	1	1	0	1	0	1	0	1	0	1	0	1	0	1
2018-02-28	27.46	1	1	1	1	0	1	0	1	0	1	0	1	0	1	0	1	0	1	0	1	0	1	0	1	0	1	1	1	1	1	1	1	0	1	0	1	0	1	0	1	0	1	0	1	0	1	0	1
2018-03-01	30.2	0	0	1	1	0	0	1	0	1	0	1	0	1	0	1	0	1	0	1	0	1	0	1	0	1	1	1	1	1	1	1	0	1	1	0	1	0	1	0	1	0	0	1	1	0	1	0	1
2018-03-02	40	1	1	1	1	1	1	0	0	0	1	1	0	0	1	1	0	0	1	1	0	0	1	1	0	0	1	1	1	1	1	1	1	0	1	0	1	0	1	0	1	0	1	0	1	0	1	0	1
2018-03-05	36.52	1	1	1	1	1	1	0	1	0	1	0	1	0	1	0	1	0	1	0	1	0	1	0	1	0	1	1	1	1	1	1	0	1	1	0	1	0	1	0	1	0	0	1	1	0	1	0	1
2018-03-06	40	0	1	1	1	1	0	1	0	0	1	1	1	0	1	1	1	0	1	1	1	0	1	1	1	0	1	1	1	1	1	1	0	1	0	1	1	0	1	0	1	0	0	1	0	1	1	0	1
2018-03-07	36	1	1	1	1	1	1	0	0	0	1	0	1	0	1	0	1	0	1	0	1	0	1	0	1	0	1	1	1	1	1	1	1	0	1	0	1	0	1	0	1	0	1	0	1	0	1	0	1
2018-03-08	39.6	0	0	1	1	1	0	1	0	1	0	1	0	1	1	1	1	1	1	1	1	1	1	1	1	1	1	1	1	1	1	1	0	1	0	1	1	0	1	0	1	0	0	1	0	1	1	0	1
2018-03-09	39.6	1	1	1	1	1	1	0	1	0	1	0	1	0	1	0	1	0	1	0	1	0	1	0	1	0	1	1	1	1	1	1	0	1	0	1	0	1	1	0	1	0	0	1	0	1	1	0	1
2018-03-12	42	1	0	1	1	1	0	0	0	0	1	0	1	0	1	0	1	0	1	0	1	0	1	0	1	0	1	1	1	1	1	1	0	1	0	1	0	1	0	1	1	0	0	1	0	1	0	1	1
2018-03-13	37.8	1	1	1	1	1	1	0	0	0	1	0	1	0	1	0	1	0	1	0	1	0	1	0	1	0	0	1	1	1	1	1	1	0	0	1	0	1	1	0	1	0	1	0	1	0	1	0	1
2018-03-14	34.02	0	0	1	1	1	0	1	0	1	0	1	0	1	1	1	0	1	1	1	1	1	1	1	1	1	0	0	0	1	0	1	1	0	1	0	1	0	1	0	1	0	1	0	1	0	1	0	1
2018-03-15	37	0	0	0	1	1	0	1	0	1	0	1	0	1	0	1	0	1	1	1	1	1	1	1	1	1	0	1	0	0	1	1	1	0	1	0	1	0	1	0	1	0	1	0	1	0	1	0	1
2018-03-16	37	1	0	1	0	1	1	0	0	0	1	1	0	1	1	1	0	1	1	1	0	1	1	1	1	1	0	0	0	0	0	1	1	0	1	0	1	0	1	0	1	0	1	0	1	0	1	0	1
2018-03-19	33.3	1	0	0	1	1	0	0	0	0	1	0	0	0	1	1	0	1	1	1	0	1	1	1	1	1	0	0	0	0	0	0	0	1	1	0	1	0	1	0	1	0	0	1	1	0	1	0	1
2018-03-20	36	0	0	0	0	0	0	1	0	1	0	1	0	1	0	1	0	1	0	1	0	1	1	1	1	1	0	0	0	0	0	0	0	1	0	1	1	0	1	0	1	0	0	1	1	0	1	0	1
2018-03-21	32.4	1	0	0	1	0	1	0	0	0	1	0	0	0	1	1	0	1	1	1	0	1	1	1	0	1	0	0	0	0	0	0	1	0	1	0	1	0	1	0	1	0	1	0	1	0	1	0	1
2018-03-22	35	0	0	0	0	0	0	1	0	1	0	1	0	1	0	1	0	1	0	1	0	1	0	1	0	1	0	0	0	0	0	0	1	0	1	0	1	0	1	0	1	0	1	0	1	0	1	0	1
2018-03-23	37.3	1	1	1	0	1	1	0	0	0	1	0	0	0	1	1	0	0	1	1	0	1	1	1	0	1	1	1	0	0	0	0	1	0	1	0	1	0	1	0	1	0	1	0	1	0	1	0	1
2018-03-26	37.3	1	1	1	0	0	1	0	0	0	1	0	1	0	1	0	1	0	1	1	1	1	1	1	1	1	1	1	1	0	0	0	1	0	1	0	1	0	1	0	1	0	1	0	1	0	1	0	1
2018-03-27	39.89	1	1	1	0	1	0	0	0	0	1	0	1	0	1	0	1	0	1	0	1	0	1	1	1	1	1	1	1	1	1	0	0	1	1	0	1	0	1	0	1	0	0	1	1	0	1	0	1
2018-03-28	39.89	1	1	1	1	0	1	0	0	0	1	0	1	0	1	0	1	0	1	0	1	0	1	1	1	0	1	1	1	1	1	1	1	0	1	0	1	0	1	0	1	0	1	0	1	0	1	0	1
2018-03-29	40.7	1	1	1	1	1	0	0	0	0	1	0	0	0	1	0	1	0	1	0	1	0	1	1	1	0	1	1	1	1	1	1	0	1	1	0	1	0	1	0	1	0	0	1	1	0	1	0	1
2018-03-30	44	1	1	1	1	1	0	0	0	0	1	0	0	0	1	0	1	0	1	0	1	0	1	0	1	0	1	1	1	1	1	1	0	1	1	0	1	0	1	0	1	0	0	1	1	0	1	0	1
2018-03-31		1	1	1	1	0	1	0	0	0	1	0	1	0	1	0	1	0	1	0	1	0	1	0	1	0	0	0	0	0	0	0	1	0	1	0	1	0	1	0	1	0	1	0	1	0	1	0	1
2018-04-02		0	0	0	0	0	0	1	0	1	0	1	0	1	0	1	0	1	0	1	0	1	0	1	0	1	0	0	0	0	0	0	1	0	1	0	1	0	1	0	1	0	1	0	1	0	1	0	1
2018-04-03		1	0	0	0	0	1	1	1	1	0	1	0	1	0	1	0	1	0	1	0	1	0	1	0	1	0	0	0	0	0	0	1	0	1	0	1	0	1	0	1	0	1	0	1	0	1	0	1
2018-04-04	36.63	1	0	0	0	1	1	1	1	1	0	1	0	1	0	1	0	1	0	1	0	1	0	1	0	1	1	1	0	0	0	0	1	0	1	0	1	0	1	0	1	0	1	0	1	0	1	0	1
2018-04-05		1	1	0	0	0	1	0	1	0	1	0	1	0	0	1	0	1	0	1	0	1	1	1	1	1	0	0	0	0	0	0	1	0	1	0	1	0	1	0	1	0	1	0	1	0	1	0	1
2018-04-06		0	1	0	0	0	0	1	0	1	0	1	0	1	0	1	0	1	0	1	0	1	0	1	0	1	0	0	0	0	0	0	1	0	1	0	1	0	1	0	1	0	1	0	1	0	1	0	1
2018-04-09	36.63	1	1	0	0	0	1	1	1	1	0	1	0	1	0	1	0	1	0	1	0	1	0	1	0	1	1	1	0	0	0	0	0	1	1	0	1	0	1	0	1	0	0	1	1	0	1	0	1
2018-04-10	36.63	1	1	1	0	0	1	0	1	0	0	0	0	0	0	0	0	0	0	1	0	1	0	1	0	1	1	1	1	1	1	0	0	1	0	1	0	1	1	0	1	0	0	1	0	1	1	0	1
2018-04-11	34.5	1	1	1	0	0	0	0	0	0	0	0	0	0	0	0	0	0	0	1	0	1	0	1	0	1	1	1	1	1	1	1	0	1	0	1	0	1	1	0	1	0	0	1	0	1	0	1	1
2018-04-12	31.05	0	1	1	0	0	0	1	0	0	0	1	0	0	0	1	0	0	0	1	0	1	0	1	0	1	1	1	1	1	1	1	1	0	1	0	1	0	1	0	1	0	1	0	1	0	1	0	1
2018-04-13	34.16	0	0	0	1	0	0	1	0	1	0	1	0	1	0	1	0	1	0	1	0	1	0	1	0	1	1	1	1	1	1	1	1	0	1	0	1	0	1	0	1	0	1	0	1	0	1	0	1
2018-04-16	43.12	1	0	1	1	0	1	0	1	0	1	1	1	0	1	1	1	0	1	1	1	0	1	1	1	1	1	1	1	1	1	1	1	0	1	0	1	0	1	0	1	0	1	0	1	0	1	0	1
2018-04-17	30.74	1	1	1	1	1	1	0	1	0	1	0	1	0	1	0	1	0	1	0	1	0	1	0	1	0	1	1	1	1	1	1	1	0	1	0	1	0	1	0	1	0	1	0	1	0	1	0	1
2018-04-18	27.67	0	0	0	0	1	0	1	0	1	0	1	0	1	0	1	0	1	0	1	0	1	0	1	0	1	0	1	1	1	1	1	0	1	1	0	1	0	1	0	1	0	0	1	1	0	1	0	1
2018-04-19	30.44	0	0	0	1	1	0	1	0	0	0	1	0	1	0	1	0	1	0	1	0	1	0	1	0	1	0	1	0	1	0	1	0	1	1	0	1	0	1	0	1	0	0	1	1	0	1	0	1
2018-04-20	27.4	1	0	0	1	0	1	0	1	0	1	1	1	1	1	1	1	1	1	1	1	1	1	1	1	1	0	0	0	1	0	1	1	0	1	0	1	0	1	0	1	0	1	0	1	0	1	0	1
2018-04-23	30.13	0	0	0	0	1	0	1	0	0	0	1	0	1	0	1	0	1	0	1	0	1	0	1	0	1	0	0	0	0	0	1	1	0	1	0	1	0	1	0	1	0	1	0	1	0	1	0	1
2018-04-24	33.14	1	1	0	0	1	1	0	0	0	1	0	0	0	1	1	0	1	1	1	0	1	1	1	0	1	1	1	0	0	0	0	0	1	0	1	1	0	1	0	1	0	0	1	0	1	1	0	1
2018-04-25	29.83	1	1	0	0	0	1	0	0	0	1	0	1	0	1	1	1	1	1	1	1	1	1	1	1	1	0	0	0	0	0	0	1	0	0	1	1	0	1	0	1	0	1	0	1	0	1	0	1
2018-04-26	26.85	0	1	0	0	0	0	1	0	0	1	1	0	0	1	1	0	0	1	1	0	1	1	1	0	1	0	0	0	0	0	0	1	0	1	0	1	0	1	0	1	0	1	0	1	0	1	0	1
2018-04-27	29.54	0	0	0	0	0	0	1	0	0	0	1	0	1	0	1	0	1	0	1	0	1	0	1	0	1	1	0	0	0	0	0	0	1	1	0	1	0	1	0	1	0	0	1	1	0	1	0	1
2018-04-30		1	0	0	0	0	1	0	1	0	1	1	1	1	1	1	1	1	1	1	1	1	1	1	1	1	0	0	0	0	0	0	1	0	1	0	1	0	1	0	1	0	1	0	1	0	1	0	1
2018-05-01		0	0	0	0	0	0	1	0	1	0	1	0	1	0	1	0	1	0	1	0	1	0	1	0	1	0	0	0	0	0	0	1	0	1	0	1	0	1	0	1	0	1	0	1	0	1	0	1
2018-05-02	26.59	1	0	0	0	0	1	1	1	1	0	1	0	1	0	1	0	1	0	1	0	1	0	1	0	1	1	1	0	0	0	0	1	0	1	0	1	0	1	0	1	0	1	0	1	0	1	0	1
2018-05-03	29.25	1	0	0	0	0	1	0	1	0	0	1	0	0	0	1	0	1	0	1	0	1	0	1	0	1	1	1	0	0	0	0	0	1	0	1	1	0	1	0	1	0	0	1	0	1	1	0	1
2018-05-04	39	1	1	0	1	1	1	0	1	0	1	0	1	0	1	0	1	0	1	1	1	1	1	1	1	1	1	1	1	1	0	0	1	0	1	0	1	0	1	0	1	0	1	0	1	0	1	0	1
2018-05-07	41.94	1	1	1	1	1	1	0	1	0	1	0	1	0	1	0	1	0	1	0	1	0	1	0	1	0	1	1	1	1	0	0	0	1	0	1	0	1	0	1	1	0	0	1	0	1	0	1	1
2018-05-08	32	1	1	1	1	1	1	0	0	0	1	0	1	0	1	0	1	0	1	0	1	0	1	0	1	0	1	1	1	1	1	1	0	1	0	1	0	1	0	1	0	1	0	1	0	1	0	1	0
2018-05-09	35.2	0	1	1	1	1	0	1	0	1	1	1	0	1	1	1	1	1	1	1	1	1	1	1	1	1	1	1	1	1	1	1	1	0	0	1	0	1	0	1	1	0	1	0	0	1	0	1	1
2018-05-10	38.72	1	0	1	1	1	1	0	1	0	1	1	1	1	1	1	1	1	1	1	1	1	1	1	1	1	1	1	1	1	1	1	0	1	0	1	0	1	0	1	0	1	0	1	0	1	0	1	0
2018-05-11	38	1	0	1	1	1	1	0	1	0	1	1	1	0	1	1	1	0	1	1	1	0	1	1	1	0	1	1	1	1	1	1	1	0	0	1	0	1	0	1	0	1	1	0	0	1	0	1	1
2018-05-14	38	0	1	1	1	1	0	0	0	0	1	0	1	0	1	1	1	0	1	1	1	0	1	1	1	0	1	1	1	1	1	1	0	1	0	1	0	1	0	1	0	1	0	1	0	1	0	1	0
2018-05-15	34.2	1	1	0	1	1	0	0	0	0	1	0	0	0	1	1	1	0	1	1	1	0	1	1	1	0	0	1	1	1	0	1	0	1	0	1	0	1	0	1	0	1	0	1	0	1	0	1	0
2018-05-16	30.78	0	0	0	1	1	0	1	0	1	0	1	0	1	1	1	0	1	1	1	1	1	1	1	1	1	0	0	0	1	0	1	1	0	1	0	0	1	0	1	1	0	1	0	1	0	1	0	1
2018-05-17	27.7	0	0	0	1	1	0	1	0	1	0	1	0	1	0	1	0	1	1	1	0	1	1	1	1	1	0	0	0	0	0	1	1	0	1	0	1	0	1	0	1	0	1	0	1	0	1	0	1
2018-05-18	30.46	0	0	0	0	1	0	1	0	1	0	1	0	1	0	1	0	1	0	1	0	1	0	1	0	1	0	0	0	0	0	0	0	1	0	1	0	1	0	1	0	1	0	1	0	1	0	1	0
2018-05-21	27.41	1	0	0	0	0	1	0	0	0	1	1	0	1	1	1	0	1	1	1	0	1	1	1	1	1	0	0	0	0	0	0	0	1	0	1	0	1	0	1	0	1	0	1	0	1	0	1	0
2018-05-22	30.15	0	0	0	0	0	0	1	0	1	0	1	0	1	0	1	0	1	0	1	0	1	0	1	0	1	0	0	0	0	0	0	0	1	0	1	0	1	0	1	0	1	0	1	0	1	0	1	0
2018-05-23	33.17	1	1	0	0	0	1	0	0	0	1	0	0	0	1	1	0	1	1	1	0	1	1	1	0	1	1	1	0	0	0	0	1	0	1	0	1	0	1	0	1	0	1	0	1	0	1	0	1
2018-05-24	36	1	1	0	0	1	1	0	1	0	1	0	1	0	1	0	1	0	1	1	1	1	1	1	1	1	1	1	1	0	0	0	1	0	1	0	1	0	1	0	1	0	1	0	1	0	1	0	1
2018-05-25	39.58	1	1	1	0	1	1	0	0	0	1	0	1	0	1	0	1	0	1	1	1	0	1	1	1	0	1	1	1	1	1	0	1	0	1	0	1	0	1	0	1	0	1	0	1	0	1	0	1
2018-05-28	39.58	1	1	1	1	1	1	0	0	0	1	0	1	0	1	0	1	0	1	0	1	0	1	0	1	0	1	1	1	1	1	1	1	0	1	0	1	0	1	0	1	0	1	0	1	0	1	0	1
2018-05-29	39.98	1	1	1	1	1	0	0	0	0	1	0	1	0	1	0	1	0	1	0	1	0	1	0	1	0	1	1	1	1	1	1	1	0	1	0	1	0	1	0	1	0	1	0	1	0	1	0	1
2018-05-30	43.98	1	1	1	1	1	0	0	0	0	1	0	1	0	1	0	1	0	1	0	1	0	1	0	1	0	1	1	1	1	1	1	1	0	1	0	1	0	1	0	1	0	1	0	1	0	1	0	1
2018-05-31	39.58	1	1	1	1	1	1	0	1	0	1	0	1	0	1	0	1	0	1	0	1	0	1	0	1	0	1	1	1	1	1	1	0	1	1	0	1	0	1	0	1	0	0	1	1	0	1	0	1
2018-06-01	42	0	1	1	1	1	0	1	0	1	0	1	0	1	1	1	1	1	1	1	1	1	1	1	1	1	1	1	1	1	1	1	1	0	1	0	1	0	1	0	1	0	1	0	1	0	1	0	1
2018-06-04	39.15	1	1	1	1	1	1	0	0	0	1	0	0	0	1	0	1	0	1	0	1	0	1	0	1	0	0	1	1	1	1	1	0	1	1	0	1	0	1	0	1	0	0	1	1	0	1	0	1
2018-06-05	43.07	0	0	0	1	1	0	1	0	0	0	1	0	1	0	1	0	1	1	1	1	1	1	1	1	1	1	1	1	1	1	1	0	1	0	1	1	0	1	0	1	0	0	1	0	1	1	0	1
2018-06-06	43.07	1	1	1	1	1	1	0	1	0	1	0	1	0	1	0	1	0	1	0	1	0	1	0	1	0	1	1	1	1	1	1	0	1	0	1	1	0	1	0	1	0	0	1	0	1	1	0	1
2018-06-07	42	1	1	1	1	1	0	0	0	0	1	0	1	0	1	0	1	0	1	0	1	0	1	0	1	0	1	1	1	1	1	1	1	0	1	0	1	0	1	0	1	0	1	0	1	0	1	0	1
2018-06-08	34.31	0	1	0	1	1	0	0	0	0	1	0	0	0	1	0	0	0	1	0	0	0	1	0	1	0	0	0	0	0	0	1	1	0	1	0	1	0	1	0	1	0	1	0	1	0	1	0	1
2018-06-11	41.58	0	0	0	0	1	0	1	0	1	0	1	0	1	0	1	0	1	0	1	0	1	0	1	0	1	1	1	0	0	0	0	1	0	1	0	1	0	1	0	1	0	1	0	1	0	1	0	1
2018-06-12	41.7	1	0	0	1	1	1	0	1	0	1	0	1	0	1	0	1	0	1	1	1	0	1	1	1	0	1	1	0	0	1	1	0	1	1	0	1	0	1	0	1	0	0	1	1	0	1	0	1
2018-06-13	33.01	1	0	1	0	0	0	0	0	0	1	0	1	0	1	0	1	0	1	1	1	0	1	1	1	0	0	0	0	0	0	0	1	0	1	0	1	0	1	0	1	0	1	0	1	0	1	0	1
2018-06-14	46	0	0	0	0	1	0	1	0	1	0	1	0	1	0	1	0	1	0	1	0	1	0	1	0	1	1	1	0	0	0	0	1	0	1	0	1	0	1	0	1	0	1	0	1	0	1	0	1
2018-06-15	31.67	1	1	1	1	0	1	0	1	0	1	0	1	0	1	0	1	0	1	0	1	0	1	0	1	0	0	0	0	0	0	0	1	0	1	0	1	0	1	0	1	0	1	0	1	0	1	0	1
2018-06-18		0	0	0	0	0	0	1	0	1	0	1	0	1	0	1	0	1	0	1	0	1	0	1	0	1	0	0	0	0	0	0	1	0	1	0	1	0	1	0	1	0	1	0	1	0	1	0	1
2018-06-19	34.84	0	0	0	0	0	0	1	0	1	0	1	0	1	0	1	0	1	0	1	0	1	0	1	0	1	1	0	0	0	0	0	1	0	1	0	1	0	1	0	1	0	1	0	1	0	1	0	1
2018-06-20	43.93	1	0	0	0	1	1	0	1	0	1	1	1	1	1	1	1	1	1	1	1	1	1	1	1	1	1	1	0	0	0	0	0	1	1	0	1	0	1	0	1	0	0	1	1	0	1	0	1
2018-06-21	40.59	1	1	1	1	0	1	0	1	0	1	0	1	0	1	0	1	0	1	0	1	0	1	0	1	0	1	1	1	1	0	0	1	0	1	0	1	0	1	0	1	0	1	0	1	0	1	0	1
2018-06-22	36.53	0	1	1	1	0	0	1	0	0	1	1	1	0	1	1	1	1	1	1	1	1	1	1	1	1	1	1	1	1	0	0	0	1	1	0	1	0	1	0	1	0	0	1	1	0	1	0	1
2018-06-25	26.63	0	1	0	0	0	0	1	0	1	0	1	0	1	1	1	1	1	1	1	1	1	1	1	1	1	0	0	1	1	0	0	1	0	1	0	1	0	1	0	1	0	1	0	1	0	1	0	1
2018-06-26	23.97	0	0	0	0	0	0	1	0	1	0	1	0	1	0	1	0	1	0	1	0	1	0	1	0	1	0	0	0	0	1	1	1	0	1	0	1	0	1	0	1	0	1	0	1	0	1	0	1
2018-06-27	26.37	0	0	1	0	0	0	1	0	0	0	1	0	1	0	1	0	1	0	1	0	1	0	1	0	1	0	0	0	0	1	1	1	0	1	0	1	0	1	0	1	0	1	0	1	0	1	0	1
2018-06-28	29.01	1	0	0	0	0	1	0	1	0	1	1	1	1	1	1	1	1	1	1	1	1	1	1	1	1	0	0	0	0	1	0	1	0	1	0	1	0	1	0	1	0	1	0	1	0	1	0	1
2018-06-29	43.47	1	1	0	0	1	1	0	1	0	1	0	1	0	1	1	1	1	1	1	1	1	1	1	1	1	1	1	0	1	0	0	0	1	0	1	1	0	1	0	1	0	0	1	1	0	1	0	1
2018-06-30		1	1	1	1	0	1	0	1	0	1	0	1	0	1	0	1	0	1	0	1	0	1	1	1	0	0	0	0	0	0	0	1	0	1	0	1	0	1	0	1	0	1	0	1	0	1	0	1
2018-07-02	27.8	0	0	0	0	0	0	1	0	1	0	1	0	1	0	1	0	1	0	1	0	1	0	1	0	1	0	1	0	0	0	0	1	0	1	0	1	0	1	0	1	0	1	0	1	0	1	0	1
2018-07-03	28.2	1	0	1	0	1	1	0	1	0	0	1	0	1	1	1	1	1	1	1	1	1	1	1	1	1	1	0	0	0	0	0	0	1	1	0	1	0	1	0	1	0	0	1	1	0	1	0	1
2018-07-04	36.25	1	0	1	0	1	0	0	0	0	0	1	0	1	1	1	1	1	1	1	1	1	1	1	1	1	1	1	1	1	1	0	1	0	1	0	1	0	1	0	1	0	1	0	1	0	1	0	1
2018-07-05	26	1	1	1	0	0	1	0	1	0	1	0	1	0	1	1	1	1	1	1	1	1	1	1	1	1	0	0	1	1	1	0	1	0	1	0	1	0	1	0	1	0	1	0	1	0	1	0	1
2018-07-06	26	0	0	0	0	0	0	1	0	1	0	1	0	1	0	1	0	1	1	1	0	1	1	1	0	1	0	0	1	1	0	0	0	1	1	0	1	0	1	0	1	0	0	1	1	0	1	0	1
2018-07-09	26	1	0	0	1	0	0	0	0	0	0	1	0	1	0	1	0	1	1	1	0	1	1	1	0	1	0	0	0	0	1	1	0	1	0	1	1	0	1	0	1	0	0	1	0	1	1	0	1
2018-07-10		1	0	1	0	0	0	0	0	0	0	1	0	1	0	1	0	1	0	1	0	1	1	1	0	1	0	0	0	0	0	0	0	1	0	1	1	0	1	0	1	0	0	1	0	1	1	0	1
2018-07-11	23.4	0	0	0	0	0	0	1	0	1	0	1	0	1	0	1	0	1	0	1	0	1	0	1	0	1	1	0	0	0	1	0	1	0	1	0	1	0	1	0	1	0	1	0	1	0	1	0	1
2018-07-12	23.4	1	0	0	0	0	1	0	1	0	0	1	0	1	0	1	0	1	0	1	0	1	0	1	0	1	0	0	0	0	0	0	0	1	0	1	0	1	1	0	1	0	0	1	0	1	1	0	1
2018-07-13	25.73	1	0	0	1	0	0	0	0	0	0	1	0	1	0	1	0	1	0	1	0	1	0	1	0	1	1	1	1	1	0	0	1	0	0	1	1	0	1	0	1	0	1	0	0	1	1	0	1
2018-07-16	23.16	1	1	0	0	0	1	0	0	0	1	0	0	0	1	0	0	0	1	1	0	1	1	1	0	1	0	1	1	1	0	0	1	0	1	0	1	0	1	0	1	0	1	0	1	0	1	0	1
2018-07-17	23.16	0	0	0	0	1	0	1	0	0	0	1	0	0	0	1	0	1	0	1	0	1	0	1	0	1	1	0	1	0	0	0	1	0	1	0	1	0	1	0	1	0	1	0	1	0	1	0	1
2018-07-18	25.48	1	0	0	0	0	0	0	0	0	0	1	0	0	0	1	0	1	0	1	0	1	0	1	0	1	1	1	1	1	1	1	1	0	1	0	1	0	1	0	1	0	1	0	1	0	1	0	1
2018-07-19	25.48	1	0	1	0	0	1	0	1	0	1	0	1	0	1	0	1	0	1	0	1	0	1	1	1	1	1	1	1	1	1	1	1	0	1	0	1	0	1	0	1	0	1	0	1	0	1	0	1
2018-07-20	25.48	1	1	1	0	0	0	0	0	0	1	0	1	0	1	0	1	0	1	0	1	0	1	1	1	1	1	1	1	1	1	1	0	1	0	1	0	1	1	0	1	0	0	1	0	1	1	0	1
2018-07-23	25.48	1	1	1	0	0	0	0	0	0	1	0	1	0	1	0	1	0	1	0	1	0	1	1	1	1	1	1	1	1	1	1	0	1	0	1	0	1	0	1	1	0	0	1	0	1	0	1	1
2018-07-24	22.93	1	1	0	1	0	0	0	0	0	0	0	0	0	1	0	1	0	1	0	1	0	1	0	1	0	0	1	1	1	1	1	0	1	0	1	0	1	0	1	0	1	0	1	0	1	0	1	0
2018-07-25	25.22	0	0	0	0	0	0	1	0	1	0	1	0	1	0	1	0	1	0	1	0	1	0	1	0	1	1	1	0	1	1	1	1	0	0	1	0	1	0	1	0	1	1	0	0	1	0	1	0
2018-07-26	25.22	1	0	1	1	1	1	0	0	0	1	0	0	0	1	0	0	0	1	0	0	0	1	0	0	0	1	1	0	0	1	1	1	0	0	1	0	1	0	1	1	0	1	0	0	1	0	1	1
2018-07-27	25.22	1	0	0	0	1	0	0	0	0	1	0	0	0	1	0	0	0	1	0	0	0	1	0	0	0	1	1	1	1	1	1	1	0	1	0	0	1	0	1	1	0	1	0	1	0	1	0	1
2018-07-30	25.22	1	1	0	1	1	0	0	0	0	1	0	0	0	1	0	0	0	1	0	0	0	1	0	0	0	1	1	1	1	0	1	1	0	1	0	0	1	1	0	1	0	1	0	1	0	1	0	1
2018-07-31	25.22	1	1	0	1	0	0	0	0	0	0	0	0	0	1	0	0	0	1	0	0	0	1	0	0	0	1	1	1	1	0	1	0	1	0	1	0	1	0	1	1	0	0	1	1	0	1	0	1
2018-08-01		1	1	0	0	0	0	0	0	0	0	0	0	0	1	0	0	0	1	0	0	0	1	0	0	0	0	0	0	0	0	0	1	0	1	0	1	0	1	0	1	0	1	0	1	0	1	0	1
2018-08-02	23.16	0	0	0	0	1	0	1	0	1	0	1	0	1	0	1	0	1	0	1	0	1	0	1	0	1	1	1	0	0	0	0	1	0	1	0	1	0	1	0	1	0	1	0	1	0	1	0	1
2018-08-03		1	0	0	0	0	1	0	1	0	0	1	0	0	0	1	0	0	0	1	0	0	0	1	0	0	0	0	0	0	0	0	1	0	1	0	1	0	1	0	1	0	1	0	1	0	1	0	1
2018-08-06		0	0	0	0	0	0	1	0	1	0	1	0	1	0	1	0	1	0	1	0	1	0	1	0	1	0	0	0	0	0	0	1	0	1	0	1	0	1	0	1	0	1	0	1	0	1	0	1
2018-08-07	23.16	1	1	0	0	0	1	1	1	1	0	1	0	1	0	1	0	1	0	1	0	1	0	1	0	1	1	1	0	0	0	0	0	1	1	0	1	0	1	0	1	0	0	1	1	0	1	0	1
2018-08-08		1	1	0	0	0	1	0	1	0	0	0	0	0	0	1	0	0	0	1	0	0	0	1	0	0	0	0	0	0	0	0	1	0	1	0	1	0	1	0	1	0	1	0	1	0	1	0	1
2018-08-09	25.48	0	1	0	0	1	0	1	0	1	0	1	0	1	0	1	0	1	0	1	0	1	0	1	0	1	1	1	1	0	0	0	0	1	0	1	1	0	1	0	1	0	0	1	0	1	1	0	1
2018-08-10	22.93	1	1	1	1	0	1	0	1	0	1	0	1	0	1	0	1	0	1	0	1	0	1	0	1	0	1	1	1	0	0	0	0	1	0	1	1	0	1	0	1	0	0	1	0	1	1	0	1
2018-08-13	25.22	0	0	0	0	1	0	1	0	1	0	1	0	1	0	1	0	1	0	1	0	1	0	1	0	1	1	1	1	1	1	0	1	0	1	0	1	0	1	0	1	0	1	0	1	0	1	0	1
2018-08-14		1	1	1	1	0	1	0	0	0	1	0	0	0	1	0	0	0	1	0	0	0	1	0	0	0	0	0	1	1	1	1	1	0	1	0	1	0	1	0	1	0	1	0	1	0	1	0	1
2018-08-15	27.74	0	0	1	1	1	0	1	0	1	0	1	0	1	0	1	0	1	0	1	0	1	0	1	0	1	1	1	1	1	1	1	1	0	1	0	1	0	1	0	1	0	1	0	1	0	1	0	1
2018-08-16	30.51	1	1	1	1	1	1	0	1	0	1	0	1	0	1	0	1	0	1	0	1	0	1	0	1	0	1	1	1	1	1	1	1	0	1	0	1	0	1	0	1	0	1	0	1	0	1	0	1
2018-08-17		1	1	1	1	1	1	0	0	0	1	0	1	0	1	0	1	0	1	0	1	0	1	0	1	0	0	0	1	1	1	1	1	0	1	0	1	0	1	0	1	0	1	0	1	0	1	0	1
2018-08-20	27.46	0	1	0	1	1	0	1	0	1	0	1	0	1	0	1	0	1	0	1	0	1	0	1	0	1	1	1	1	1	1	1	0	1	1	0	1	0	1	0	1	0	0	1	1	0	1	0	1
2018-08-21	30.21	1	0	1	1	1	1	0	1	0	0	1	0	0	1	1	1	0	1	1	1	0	1	1	1	0	1	1	0	1	0	1	0	1	0	1	1	0	1	0	1	0	0	1	0	1	1	0	1
2018-08-22	27.19	1	0	1	1	1	1	0	1	0	1	0	1	0	1	0	1	0	1	0	1	0	1	0	1	0	1	1	1	1	1	1	1	0	1	0	1	0	1	0	1	0	1	0	1	0	1	0	1
2018-08-23	24.47	0	1	1	1	1	0	1	0	0	0	1	0	0	0	1	0	1	1	1	1	1	1	1	1	1	1	1	1	1	1	1	0	1	0	1	1	0	1	0	1	0	0	1	1	0	1	0	1
2018-08-24	22.93	0	0	0	1	1	0	1	0	1	0	1	0	1	0	1	0	1	1	1	0	1	1	1	0	1	1	1	1	1	1	1	0	1	0	1	1	0	1	0	1	0	0	1	1	0	1	0	1
2018-08-27	25.22	0	0	0	0	0	0	1	0	0	0	1	0	1	0	1	0	1	0	1	0	1	0	1	0	1	1	1	1	1	1	1	0	1	0	1	0	1	0	1	1	0	0	1	0	1	0	1	1
2018-08-28	27.73	1	0	1	1	1	1	0	0	0	1	1	0	0	1	1	0	1	1	1	0	1	1	1	0	1	1	1	1	1	1	1	1	0	0	1	0	1	0	1	1	0	1	0	0	1	0	1	1
2018-08-29	30.49	1	1	1	0	1	1	0	0	0	1	0	1	0	1	1	1	0	1	1	1	0	1	1	1	0	1	1	1	1	1	1	1	0	0	1	0	1	1	0	1	0	1	0	0	1	1	0	1
2018-08-30	33.54	1	1	1	0	1	1	0	0	0	1	0	1	0	1	0	1	0	1	0	1	0	1	0	1	0	1	1	1	1	0	1	1	0	1	0	1	0	1	0	1	0	1	0	1	0	1	0	1
2018-08-31		1	1	1	1	0	1	0	1	0	1	0	1	0	1	0	1	0	1	0	1	0	1	0	1	0	0	0	0	0	0	1	1	0	1	0	1	0	1	0	1	0	1	0	1	0	1	0	1
2018-09-03	37.95	0	0	0	0	1	0	1	0	1	0	1	0	1	0	1	0	1	0	1	0	1	0	1	0	1	1	1	0	0	1	1	1	0	1	0	1	0	1	0	1	0	1	0	1	0	1	0	1
2018-09-04	35.21	1	1	1	1	1	1	0	1	0	1	0	1	0	1	0	1	0	1	0	1	0	1	0	1	0	1	1	0	0	1	1	0	1	0	1	1	0	1	0	1	0	0	1	0	1	1	0	1
2018-09-05	31.69	0	1	1	1	1	0	1	0	0	0	1	0	0	1	1	1	0	1	1	1	0	1	1	1	0	1	1	1	1	1	1	1	0	1	0	1	0	1	0	1	0	1	0	1	0	1	0	1
2018-09-06	31.69	0	1	1	1	1	0	1	0	0	0	1	0	1	1	1	1	1	1	1	1	1	1	1	1	1	1	1	1	1	1	1	1	0	1	0	1	0	1	0	1	0	1	0	1	0	1	0	1
2018-09-07	33.21	1	0	1	1	1	0	0	0	0	0	1	0	1	0	1	0	1	1	1	1	1	1	1	1	1	1	1	1	1	0	1	0	1	1	0	1	0	1	0	1	0	0	1	1	0	1	0	1
2018-09-10	37.58	1	0	0	1	1	0	0	0	0	0	1	0	0	0	1	0	1	1	1	1	1	1	1	1	1	1	1	1	1	1	1	1	0	1	0	1	0	1	0	1	0	1	0	1	0	1	0	1
2018-09-11	32.88	1	1	1	1	1	1	0	1	0	1	0	1	0	1	0	1	0	1	0	1	0	1	0	1	0	1	1	1	1	1	1	1	0	1	0	1	0	1	0	1	0	1	0	1	0	1	0	1
2018-09-12		0	1	0	1	0	0	1	0	1	0	1	0	1	0	1	0	1	1	1	0	1	1	1	1	1	0	0	0	0	1	1	1	0	1	0	1	0	1	0	1	0	1	0	1	0	1	0	1
2018-09-13	30.44	0	0	0	0	1	0	1	0	1	0	1	0	1	0	1	0	1	0	1	0	1	0	1	0	1	1	1	0	0	0	0	0	1	0	1	1	0	1	0	1	0	0	1	1	0	1	0	1
2018-09-14	29.59	1	0	0	1	0	1	0	1	0	0	1	0	1	0	1	0	1	0	1	0	1	1	1	0	1	1	1	0	0	0	0	1	0	1	0	1	0	1	0	1	0	1	0	1	0	1	0	1
2018-09-17	26.63	0	0	0	0	0	0	0	0	0	0	1	0	1	0	1	0	1	0	1	0	1	0	1	0	1	0	0	1	1	0	0	1	0	1	0	1	0	1	0	1	0	1	0	1	0	1	0	1
2018-09-18	29.18	0	1	0	0	1	0	1	0	1	0	1	0	1	0	1	0	1	0	1	0	1	0	1	0	1	1	0	1	0	0	0	0	1	0	1	1	0	1	0	1	0	0	1	0	1	1	0	1
2018-09-19	29.18	1	0	0	0	0	1	0	0	0	1	0	0	0	1	1	0	1	1	1	0	1	1	1	0	1	1	1	1	0	0	0	0	1	0	1	0	1	0	1	1	0	0	1	0	1	0	1	1
2018-09-20	26.26	1	0	0	0	0	0	0	0	0	1	0	0	0	1	1	0	1	1	1	0	1	1	1	0	1	0	0	1	1	1	1	1	0	0	1	0	1	0	1	1	0	1	0	0	1	0	1	1
2018-09-21	26.26	0	0	1	0	0	0	1	0	1	0	1	0	1	0	1	0	1	0	1	0	1	0	1	0	1	1	0	1	0	1	1	0	1	0	1	0	1	0	1	0	1	0	1	0	1	0	1	0
2018-09-24		1	0	0	0	0	0	0	0	0	0	1	0	1	0	1	0	1	0	1	0	1	0	1	0	1	0	0	0	0	1	0	1	0	1	0	1	0	1	0	1	0	1	0	1	0	1	0	1
2018-09-25	23.63	0	0	0	0	0	0	1	0	1	0	1	0	1	0	1	0	1	0	1	0	1	0	1	0	1	0	0	0	0	0	0	1	0	0	1	0	1	0	1	0	1	1	0	0	1	0	1	0
2018-09-26	21.27	1	0	0	1	0	1	0	1	0	0	1	0	1	0	1	0	1	0	1	0	1	0	1	0	1	0	0	0	0	0	0	0	1	0	1	0	1	0	1	0	1	0	1	0	1	0	1	0
2018-09-27	21.27	0	0	0	0	0	0	1	0	0	0	1	0	1	0	1	0	1	0	1	0	1	0	1	0	1	0	0	0	1	0	0	1	0	0	1	0	1	0	1	0	1	1	0	0	1	0	1	0
2018-09-28	29.84	1	1	0	0	1	0	0	0	0	0	1	0	0	0	1	0	1	0	1	0	1	0	1	0	1	1	1	1	0	0	0	0	1	0	1	0	1	0	1	0	1	0	1	0	1	0	1	0
2018-09-30		1	1	1	1	0	1	0	1	0	1	0	1	0	1	0	1	0	1	0	1	0	1	0	1	0	0	0	0	0	0	0	1	0	1	0	1	0	1	0	1	0	1	0	1	0	1	0	1
2018-10-01		0	0	0	0	0	0	1	0	1	0	1	0	1	0	1	0	1	0	1	0	1	0	1	0	1	0	0	0	0	0	0	1	0	1	0	1	0	1	0	1	0	1	0	1	0	1	0	1
2018-10-02		1	0	1	0	0	1	1	1	1	0	1	0	1	0	1	0	1	0	1	0	1	0	1	0	1	0	0	0	0	0	0	1	0	1	0	1	0	1	0	1	0	1	0	1	0	1	0	1
2018-10-03		1	0	0	0	0	1	1	1	1	0	1	0	1	0	1	0	1	0	1	0	1	0	1	0	1	0	0	0	0	0	0	1	0	1	0	1	0	1	0	1	0	1	0	1	0	1	0	1
2018-10-04		1	1	0	0	0	1	1	1	1	1	1	1	1	0	1	0	1	0	1	0	1	0	1	0	1	0	0	0	0	0	0	1	0	1	0	1	0	1	0	1	0	1	0	1	0	1	0	1
2018-10-05		1	1	0	1	0	1	1	1	1	1	1	1	1	0	1	0	1	0	1	0	1	0	1	0	1	0	0	0	0	0	0	1	0	1	0	1	0	1	0	1	0	1	0	1	0	1	0	1
2018-10-08	21.05	1	1	0	0	0	1	1	1	1	1	1	1	1	0	1	0	1	0	1	0	1	0	1	0	1	1	1	0	0	0	0	1	0	1	0	1	0	1	0	1	0	1	0	1	0	1	0	1
2018-10-09	28.23	1	1	1	0	1	1	0	1	0	1	0	1	0	1	0	1	0	0	1	0	1	0	1	0	1	1	1	1	1	0	0	0	1	1	0	1	0	1	0	1	0	0	1	1	0	1	0	1
2018-10-10	17.06	1	1	1	1	0	1	0	1	0	1	0	1	0	1	0	1	0	1	1	1	0	1	1	1	0	1	1	1	1	1	0	0	1	1	0	1	0	1	0	1	0	0	1	1	0	1	0	1
2018-10-11	15.35	0	1	1	0	0	0	1	0	1	0	1	0	1	0	1	0	1	0	1	0	1	0	1	0	1	1	1	1	1	1	1	1	0	1	0	1	0	1	0	1	0	1	0	1	0	1	0	1
2018-10-12	13.82	0	0	1	1	0	0	1	0	1	0	1	0	1	0	1	0	1	0	1	0	1	0	1	0	1	1	1	1	1	1	1	0	1	1	0	1	0	1	0	1	0	0	1	1	0	1	0	1
2018-10-15	15.19	0	0	1	1	0	0	1	0	0	0	1	0	1	0	1	0	1	0	1	0	1	0	1	0	1	1	1	1	1	1	1	1	0	1	0	1	0	1	0	1	0	1	0	1	0	1	0	1
2018-10-16	16.71	1	0	1	1	1	1	0	0	0	1	1	0	1	1	1	0	1	1	1	0	1	1	1	0	1	1	1	1	1	1	1	1	0	1	0	1	0	1	0	1	0	1	0	1	0	1	0	1
2018-10-17	15.04	1	1	0	1	1	1	0	1	0	1	0	1	0	1	1	1	1	1	1	1	1	1	1	1	1	0	1	0	1	0	1	0	1	1	0	1	0	1	0	1	0	0	1	1	0	1	0	1
2018-10-18	15.04	0	1	0	1	1	0	1	0	0	1	1	0	0	1	1	0	1	1	1	0	1	1	1	0	1	0	1	0	1	0	1	1	0	1	0	1	0	1	0	1	0	1	0	1	0	1	0	1
2018-10-19	13.54	1	0	0	1	1	0	0	0	0	0	1	0	0	1	1	0	1	1	1	0	1	1	1	0	1	0	0	0	1	0	1	0	1	1	0	1	0	1	0	1	0	0	1	1	0	1	0	1
2018-10-22	14.89	0	0	0	0	1	0	1	0	0	0	1	0	1	0	1	0	1	0	1	0	1	0	1	0	1	0	0	0	0	0	0	0	1	0	1	0	1	1	0	1	0	0	1	0	1	1	0	1
2018-10-23	16.38	1	0	1	0	1	1	0	0	0	1	0	0	0	1	1	0	1	1	1	0	1	1	1	0	1	1	0	0	0	1	0	1	0	1	0	1	0	1	0	1	0	1	0	1	0	1	0	1
2018-10-24	14.74	1	1	1	0	0	1	0	1	0	1	0	1	0	1	0	1	0	1	0	1	0	1	1	1	1	0	0	1	0	0	0	0	1	1	0	1	0	1	0	1	0	0	1	1	0	1	0	1
2018-10-25	16.21	0	1	0	0	0	0	1	0	1	1	1	0	1	1	1	0	1	1	1	0	1	1	1	0	1	1	1	1	1	0	0	0	1	0	1	1	0	1	0	1	0	0	1	1	0	1	0	1
2018-10-26	14.59	1	1	1	1	0	1	0	0	0	1	0	0	0	1	0	1	0	1	0	1	0	1	1	1	1	0	0	0	1	0	0	1	0	1	0	1	0	1	0	1	0	1	0	1	0	1	0	1
2018-10-29	16.04	0	0	0	0	1	0	1	0	0	0	1	0	1	1	1	0	1	1	1	0	1	1	1	0	1	1	1	1	1	1	1	1	0	1	0	1	0	1	0	1	0	1	0	1	0	1	0	1
2018-10-30	17.63	1	1	1	0	1	1	0	0	0	1	0	0	0	1	0	1	0	1	0	1	0	1	0	1	0	1	1	1	1	1	1	0	1	1	0	1	0	1	0	1	0	0	1	1	0	1	0	1
2018-10-31	15.87	1	1	1	1	1	1	0	0	0	1	0	1	0	1	0	1	0	1	0	1	0	1	0	1	0	1	1	1	1	1	1	0	1	0	1	1	0	1	0	1	0	0	1	0	1	1	0	1
2018-11-01	17.46	0	1	0	1	1	0	1	0	0	1	1	0	0	1	1	0	0	1	1	1	0	1	1	1	0	1	1	1	1	1	1	0	1	0	1	1	0	1	0	1	0	0	1	0	1	1	0	1
2018-11-02	19.21	1	1	1	1	1	1	0	1	0	1	0	1	0	1	0	1	0	1	0	1	0	1	0	1	0	1	1	1	1	1	1	0	1	0	1	0	1	0	1	0	1	0	1	0	1	0	1	0
2018-11-05	17.29	1	1	1	1	1	1	0	1	0	1	0	1	0	1	0	1	0	1	0	1	0	1	0	1	0	1	1	1	1	1	1	1	0	0	1	0	1	0	1	1	0	1	0	0	1	0	1	1
2018-11-06	15.56	0	1	1	1	1	0	1	0	0	1	1	0	0	1	1	1	0	1	1	1	0	1	1	1	0	0	0	1	1	1	1	1	0	0	1	0	1	0	1	1	0	1	0	0	1	0	1	1
2018-11-07	14	0	0	0	1	0	0	1	0	1	0	1	0	1	0	1	0	1	1	1	0	1	1	1	1	1	0	0	0	0	1	1	1	0	1	0	0	1	1	0	1	0	1	0	1	0	1	0	1
2018-11-08	15.39	0	0	0	0	0	0	1	0	1	0	1	0	1	0	1	0	1	0	1	0	1	0	1	0	1	0	0	0	0	0	1	1	0	1	0	1	0	1	0	1	0	1	0	1	0	1	0	1
2018-11-09	16.93	1	0	0	1	1	1	0	0	0	1	1	0	1	1	1	0	1	1	1	0	1	1	1	0	1	1	1	0	0	0	1	1	0	1	0	1	0	1	0	1	0	1	0	1	0	1	0	1
2018-11-12	15.24	1	1	0	1	0	1	0	1	0	1	0	1	0	1	1	1	1	1	1	1	1	1	1	1	1	0	0	0	0	0	0	0	1	1	0	1	0	1	0	1	0	0	1	1	0	1	0	1
2018-11-13	16.76	0	1	0	0	1	0	1	0	0	1	1	0	0	1	1	0	1	1	1	0	1	1	1	0	1	1	1	0	0	0	0	0	1	0	1	0	1	0	1	1	0	0	1	0	1	1	0	1
2018-11-14	18.44	1	1	0	1	1	1	0	0	0	1	0	0	0	1	0	1	0	1	1	1	1	1	1	1	1	1	1	1	1	0	0	1	0	1	0	1	0	1	0	1	0	1	0	1	0	1	0	1
2018-11-15	20.28	1	1	1	1	1	1	0	1	0	1	0	1	0	1	0	1	0	1	0	1	0	1	0	1	0	1	1	1	1	1	1	0	1	0	1	0	1	0	1	0	1	0	1	0	1	0	1	1
2018-11-16	20.9	1	1	1	1	1	1	0	0	0	1	0	1	0	1	0	1	0	1	0	1	0	1	0	1	0	1	1	1	1	1	1	0	1	0	1	0	1	0	1	0	1	0	1	0	1	0	1	1
2018-11-19	16.43	1	1	1	1	0	0	0	0	0	1	0	1	0	1	0	1	0	1	0	1	0	1	0	1	0	0	0	1	1	1	1	0	1	0	1	0	1	0	1	0	1	0	1	0	1	0	1	0
2018-11-20	18.07	0	0	0	1	0	0	1	0	1	0	1	0	1	1	1	0	1	1	1	1	1	1	1	1	1	1	1	1	1	1	1	1	0	1	0	1	0	1	0	1	0	1	0	1	0	1	0	1
2018-11-21	39.48	1	0	1	1	1	1	0	0	0	1	1	0	1	1	1	1	1	1	1	1	1	1	1	1	1	1	1	1	1	1	1	0	1	1	0	1	0	1	0	1	0	0	1	1	0	1	0	1
2018-11-22	17.89	1	1	1	1	1	1	0	1	0	1	0	1	0	1	0	1	0	1	0	1	0	1	0	1	0	0	0	1	1	1	1	1	0	1	0	1	0	1	0	1	0	1	0	1	0	1	0	1
2018-11-23	16.1	0	1	0	1	1	0	1	0	1	1	1	0	1	1	1	0	1	1	1	1	1	1	1	1	1	0	0	1	1	1	1	1	0	1	0	1	0	1	0	1	0	1	0	1	0	1	0	1
2018-11-26	14.49	0	0	0	1	0	0	1	0	1	0	1	0	1	0	1	0	1	1	1	0	1	1	1	1	1	0	0	0	0	1	1	1	0	1	0	1	0	1	0	1	0	1	0	1	0	1	0	1
2018-11-27	13.04	0	0	0	0	0	0	1	0	1	0	1	0	1	0	1	0	1	0	1	0	1	0	1	0	1	0	0	0	0	1	1	1	0	1	0	1	0	1	0	1	0	1	0	1	0	1	0	1
2018-11-28	11.74	0	0	0	0	0	0	1	0	1	0	1	0	1	0	1	0	1	0	1	0	1	0	1	0	1	0	0	0	0	1	1	0	1	1	0	1	0	1	0	1	0	0	1	1	0	1	0	1
2018-11-29	28.78	0	0	0	0	1	0	1	0	0	0	1	0	1	0	1	0	1	0	1	0	1	0	1	0	1	1	1	0	0	0	0	1	0	1	0	1	0	1	0	1	0	1	0	1	0	1	0	1
2018-11-30	18.43	1	1	0	1	0	1	0	1	0	1	0	1	0	1	1	1	1	1	1	1	1	1	1	1	1	0	0	0	1	0	0	0	1	1	0	1	0	1	0	1	0	0	1	1	0	1	0	1
2018-12-03	25.9	0	1	1	1	1	0	1	0	1	1	1	1	1	1	1	1	1	1	1	1	1	1	1	1	1	1	1	1	1	0	0	0	1	0	1	0	1	0	1	0	1	0	1	0	1	0	1	1
2018-12-04	25.9	1	1	1	1	1	1	0	1	0	1	1	1	1	1	1	1	1	1	1	1	1	1	1	1	1	1	1	1	1	1	1	0	1	0	1	0	1	0	1	0	1	0	1	0	1	0	1	1
2018-12-05	23.31	1	0	1	0	1	0	0	0	0	1	1	1	1	1	1	1	1	1	1	1	1	1	1	1	1	1	1	1	1	1	1	1	0	0	1	0	1	0	1	1	0	1	0	0	1	1	0	1
2018-12-06	25.61	0	1	1	1	1	0	1	0	1	1	1	1	1	1	1	1	1	1	1	1	1	1	1	1	1	1	1	1	1	1	1	1	0	1	0	1	0	1	0	1	0	1	0	1	0	1	0	1
2018-12-07	23.05	1	0	1	1	0	1	0	0	0	1	0	0	0	1	1	1	1	1	1	1	1	1	1	1	1	1	1	1	1	1	1	0	1	1	0	1	0	1	0	1	0	0	1	1	0	1	0	1
2018-12-10	20.75	0	0	0	1	1	0	1	0	0	0	1	0	1	1	1	1	1	1	1	1	1	1	1	1	1	0	1	1	1	1	1	1	0	1	0	1	0	1	0	1	0	1	0	1	0	1	0	1
2018-12-11	22.83	0	0	1	1	1	0	1	0	0	0	1	0	1	1	1	1	1	1	1	1	1	1	1	1	1	0	1	0	1	0	1	0	1	1	0	1	0	1	0	1	0	0	1	1	0	1	0	1
2018-12-12	22.83	1	0	0	1	1	1	0	1	0	1	1	1	1	1	1	1	1	1	1	1	1	1	1	1	1	0	1	0	1	0	1	0	1	1	0	1	0	1	0	1	0	0	1	1	0	1	0	1
2018-12-13	22.83	1	0	0	0	1	0	0	0	0	1	0	1	0	1	1	1	1	1	1	1	1	1	1	1	1	0	1	0	1	0	1	0	1	0	1	0	1	0	1	1	0	0	1	0	1	1	0	1
2018-12-14	20.55	1	1	0	1	1	0	0	0	0	1	0	1	0	1	1	1	1	1	1	1	1	1	1	1	1	0	0	0	0	0	0	1	0	1	0	1	0	1	0	1	0	1	0	1	0	1	0	1
2018-12-17	20.55	0	0	0	0	0	0	1	0	0	0	1	0	0	0	1	0	1	0	1	0	1	1	1	1	1	0	0	0	0	0	0	0	1	1	0	1	0	1	0	1	0	0	1	1	0	1	0	1
2018-12-18	20.55	1	0	0	0	1	0	0	0	0	0	1	0	0	0	1	0	1	0	1	0	1	1	1	1	1	0	0	0	0	0	0	1	0	1	0	1	0	1	0	1	0	1	0	1	0	1	0	1
2018-12-19	22	1	0	0	0	0	0	0	0	0	0	1	0	0	0	1	0	0	0	1	0	1	1	1	1	1	1	0	0	0	0	0	1	0	1	0	1	0	1	0	1	0	1	0	1	0	1	0	1
2018-12-20	19.8	1	1	0	0	0	1	0	0	0	1	0	0	0	1	0	0	0	1	1	0	1	1	1	0	1	0	0	0	0	0	0	1	0	1	0	1	0	1	0	1	0	1	0	1	0	1	0	1
2018-12-21	19.8	0	0	0	0	0	0	1	0	1	0	1	0	1	0	1	0	1	0	1	0	1	0	1	0	1	0	0	0	0	0	0	1	0	1	0	1	0	1	0	1	0	1	0	1	0	1	0	1
2018-12-24	17.82	1	0	0	0	0	0	0	0	0	0	1	0	1	0	1	0	1	0	1	0	1	0	1	0	1	0	0	0	0	0	0	0	1	1	0	1	0	1	0	1	0	0	1	1	0	1	0	1
2018-12-25	17.82	0	0	0	0	0	0	1	0	1	0	1	0	1	0	1	0	1	0	1	0	1	0	1	0	1	0	0	0	0	0	0	1	0	1	0	1	0	1	0	1	0	1	0	1	0	1	0	1
2018-12-26	10.49	1	0	0	0	0	0	0	0	0	0	1	0	1	0	1	0	1	0	1	0	1	0	1	0	1	0	0	0	0	0	0	1	0	1	0	1	0	1	0	1	0	1	0	1	0	1	0	1
2018-12-27	19.87	0	0	0	0	0	0	1	0	1	0	1	0	1	0	1	0	1	0	1	0	1	0	1	0	1	1	1	0	0	0	0	1	0	1	0	1	0	1	0	1	0	1	0	1	0	1	0	1
2018-12-28	21.86	1	1	0	0	0	1	0	1	0	1	0	1	0	1	1	1	0	1	1	1	0	1	1	1	1	1	1	0	0	0	0	0	1	1	0	1	0	1	0	1	0	0	1	1	0	1	0	1
2018-12-31		1	1	1	1	0	1	0	1	0	1	0	1	0	1	0	1	0	1	0	1	0	1	0	1	0	0	0	0	0	0	0	1	0	1	0	1	0	1	0	1	0	1	0	1	0	1	0	1
2019-01-01		0	0	0	0	0	0	1	0	1	0	1	0	1	0	1	0	1	0	1	0	1	0	1	0	1	0	0	0	0	0	0	1	0	1	0	1	0	1	0	1	0	1	0	1	0	1	0	1
2019-01-02	12.1	1	0	0	0	0	1	1	1	1	0	1	0	1	0	1	0	1	0	1	0	1	0	1	0	1	0	0	0	0	0	0	1	0	1	0	1	0	1	0	1	0	1	0	1	0	1	0	1
2019-01-03	13.31	1	0	0	0	0	1	0	1	0	0	1	0	1	1	1	1	1	1	1	1	1	1	1	1	1	1	0	0	0	0	0	1	0	1	0	1	0	1	0	1	0	1	0	1	0	1	0	1
2019-01-04	14.64	1	1	1	0	0	1	0	1	0	1	0	1	0	1	1	1	1	1	1	1	1	1	1	1	1	1	1	1	0	0	0	0	1	0	1	1	0	1	0	1	0	0	1	0	1	1	0	1
2019-01-07	16.1	1	1	0	0	0	1	0	0	0	1	0	1	0	1	1	1	1	1	1	1	1	1	1	1	1	1	1	1	1	0	0	0	1	0	1	0	1	1	0	1	0	0	1	0	1	1	0	1
2019-01-08	14.49	1	1	0	0	0	1	0	0	0	1	0	1	0	1	1	1	1	1	1	1	1	1	1	1	1	1	1	1	1	0	0	1	0	0	1	0	1	1	0	1	0	1	0	0	1	1	0	1
2019-01-09	15.94	0	1	1	1	0	0	1	0	1	1	1	0	1	1	1	1	1	1	1	1	1	1	1	1	1	1	1	1	1	1	1	0	1	0	1	0	1	1	0	1	0	0	1	0	1	0	1	1
2019-01-10	14.35	1	1	1	0	0	1	0	1	0	1	0	1	0	1	0	1	0	1	1	1	1	1	1	1	1	1	1	1	1	1	1	1	0	0	1	0	1	1	0	1	0	1	0	0	1	1	0	1
2019-01-11	12.92	0	0	1	0	1	0	1	0	0	0	1	0	1	1	1	1	1	1	1	1	1	1	1	1	1	1	0	1	1	1	1	0	1	0	1	0	1	0	1	1	0	0	1	0	1	0	1	1
2019-01-14	11.63	0	0	0	1	0	0	1	0	0	0	1	0	1	0	1	0	1	1	1	0	1	1	1	1	1	0	0	0	1	1	1	1	0	1	0	1	0	1	0	1	0	1	0	1	0	1	0	1
2019-01-15	12.79	0	0	0	1	0	0	1	0	0	0	1	0	1	0	1	0	1	0	1	0	1	0	1	0	1	0	1	0	1	0	1	0	1	0	1	0	1	0	1	0	1	0	1	0	1	0	1	0
2019-01-16	11.51	1	0	0	1	1	1	0	0	0	1	1	0	1	1	1	0	1	1	1	0	1	1	1	0	1	0	0	0	0	0	1	0	1	0	1	0	1	0	1	0	1	0	1	0	1	0	1	0
2019-01-17	12.66	0	0	0	0	1	0	1	0	1	0	1	0	1	0	1	0	1	0	1	0	1	0	1	0	1	0	0	0	0	0	0	1	0	0	1	0	1	0	1	1	0	1	0	1	0	1	0	1
2019-01-18		1	1	0	0	0	1	0	0	0	1	0	0	0	1	1	0	1	1	1	0	1	1	1	0	1	0	0	0	0	0	0	0	1	0	1	0	1	0	1	0	1	0	1	0	1	0	1	0
2019-01-21	11.39	0	0	0	0	0	0	1	0	1	0	1	0	1	0	1	0	1	0	1	0	1	0	1	0	1	0	0	0	0	0	0	0	1	0	1	0	1	0	1	0	1	0	1	0	1	0	1	0
2019-01-22	12.53	1	0	0	0	0	1	0	1	0	0	1	0	1	0	1	0	1	0	1	0	1	0	1	0	1	1	1	0	0	0	0	1	0	1	0	0	1	0	1	1	0	1	0	1	0	1	0	1
2019-01-23	11.28	1	0	1	0	0	1	0	1	0	1	0	1	0	1	0	1	0	1	1	1	1	1	1	1	1	1	0	1	0	0	0	0	1	1	0	0	1	0	1	0	1	0	1	1	0	1	0	1
2019-01-24	10.15	0	1	0	0	0	0	1	0	0	0	1	0	0	0	1	0	1	0	1	0	1	0	1	0	1	0	0	1	0	0	0	0	1	0	1	0	1	0	1	0	1	0	1	0	1	0	1	1
2019-01-25	11.17	0	0	0	0	0	0	1	0	1	0	1	0	1	0	1	0	1	0	1	0	1	0	1	0	1	1	1	1	0	0	0	0	1	0	1	0	1	0	1	0	1	0	1	0	1	0	1	0
2019-01-28	12.29	1	0	0	0	0	1	0	1	0	1	1	1	1	1	1	1	1	1	1	1	1	1	1	1	1	1	1	1	1	1	1	1	0	0	1	0	1	0	1	0	1	1	0	0	1	0	1	0
2019-01-29	11.06	1	1	1	0	0	1	0	1	0	1	0	1	0	1	0	1	0	1	0	1	0	1	1	1	1	1	1	1	1	1	1	1	0	1	0	0	1	0	1	0	1	1	0	1	0	1	0	1
2019-01-30	12.17	0	1	0	0	1	0	1	0	1	1	1	0	1	1	1	0	1	1	1	0	1	1	1	0	1	1	1	1	1	1	1	1	0	1	0	1	0	1	0	1	0	1	0	1	0	1	0	1
2019-01-31	22.55	1	1	0	0	1	1	0	1	0	1	0	1	0	1	0	1	0	1	0	1	0	1	0	1	0	1	1	1	1	1	1	0	1	1	0	1	0	1	0	1	0	0	1	1	0	1	0	1
2019-02-01	14	1	1	1	1	1	1	0	1	0	1	0	1	0	1	0	1	0	1	0	1	0	1	0	1	0	1	1	1	1	1	1	0	1	0	1	0	1	0	1	0	1	0	1	0	1	0	1	0
2019-02-04		0	1	1	1	0	0	1	0	1	1	1	1	1	1	1	1	1	1	1	1	1	1	1	1	1	0	0	1	1	1	1	1	0	1	0	1	0	1	0	1	0	1	0	1	0	1	0	1
2019-02-05		0	0	0	0	1	0	1	0	1	0	1	0	1	0	1	0	1	0	1	0	1	0	1	0	1	0	0	0	0	0	0	1	0	1	0	1	0	1	0	1	0	1	0	1	0	1	0	1
2019-02-06		1	0	0	0	0	1	1	1	1	0	1	0	1	0	1	0	1	0	1	0	1	0	1	0	1	0	0	0	0	0	0	1	0	1	0	1	0	1	0	1	0	1	0	1	0	1	0	1
2019-02-07		1	0	0	0	0	1	1	1	1	0	1	0	1	0	1	0	1	0	1	0	1	0	1	0	1	0	0	0	0	0	0	1	0	1	0	1	0	1	0	1	0	1	0	1	0	1	0	1
2019-02-08		1	1	0	0	0	1	1	1	1	1	1	1	1	0	1	0	1	0	1	0	1	0	1	0	1	0	0	0	0	0	0	1	0	1	0	1	0	1	0	1	0	1	0	1	0	1	0	1
2019-02-11	14	1	1	0	0	1	1	1	1	1	1	1	1	1	0	1	0	1	0	1	0	1	0	1	0	1	1	1	0	0	0	0	0	1	0	1	0	1	0	1	0	1	0	1	0	1	0	1	0
2019-02-12	14	1	1	1	1	1	1	0	1	0	1	0	1	0	0	0	0	0	1	1	1	1	1	1	1	1	1	1	1	1	0	0	0	1	0	1	0	1	0	1	0	1	0	1	0	1	0	1	0
2019-02-13	14	1	1	1	1	1	0	0	0	0	0	0	0	0	0	0	0	0	1	1	1	1	1	1	1	1	1	1	1	1	1	0	0	1	0	1	0	1	0	1	0	1	0	1	0	1	0	1	0
2019-02-14	14	1	1	1	0	1	0	0	0	0	0	0	0	0	0	0	0	0	0	1	0	1	1	1	1	1	1	1	1	1	1	1	1	0	0	1	0	1	0	1	0	1	1	0	0	1	0	1	0
2019-02-15	14	1	1	1	1	1	0	0	0	0	0	0	0	0	0	0	0	0	0	0	0	0	1	1	1	1	1	1	1	1	1	1	1	0	1	0	0	1	0	1	0	1	1	0	1	0	0	1	0
2019-02-18	14	1	1	1	1	0	0	0	0	0	0	0	0	0	0	0	0	0	0	0	0	0	1	1	1	1	1	1	1	1	1	1	0	1	0	1	0	1	0	1	0	1	0	1	0	1	0	1	0
2019-02-19	14	1	1	1	1	1	0	0	0	0	0	0	0	0	0	0	0	0	0	0	0	0	0	1	0	1	1	1	1	1	1	1	0	1	0	1	0	1	0	1	0	1	0	1	0	1	0	1	0
2019-02-20	15.4	1	1	1	1	1	0	0	0	0	0	0	0	0	0	0	0	0	0	0	0	0	0	0	0	0	1	1	1	1	1	1	0	1	0	1	0	1	0	1	0	1	0	1	0	1	0	1	0
2019-02-21	13.86	1	1	1	1	1	1	0	1	0	1	0	1	0	1	0	1	0	1	0	1	0	1	0	1	0	0	1	1	1	1	1	1	0	0	1	0	1	0	1	0	1	1	0	0	1	0	1	0
2019-02-22	15.25	0	0	0	1	1	0	1	0	1	0	1	0	1	0	1	0	1	0	1	0	1	0	1	0	1	1	1	1	1	1	1	0	1	0	1	0	1	0	1	0	1	0	1	0	1	0	1	0
2019-02-25	13.73	1	1	1	1	1	1	0	1	0	1	0	1	0	1	0	1	0	1	0	1	0	1	0	1	0	0	1	1	1	1	1	0	1	0	1	0	1	0	1	0	1	0	1	0	1	0	1	0
2019-02-26	35.12	0	0	0	0	1	0	1	0	0	0	1	0	1	0	1	0	1	0	1	0	1	0	1	0	1	1	1	1	1	1	1	1	0	0	1	0	1	0	1	0	1	1	0	0	1	0	1	0
2019-02-27	15.1	1	1	1	1	1	1	0	1	0	1	0	1	0	1	0	1	0	1	0	1	0	1	0	1	0	0	0	1	1	1	1	0	1	0	1	0	1	0	1	0	1	0	1	0	1	0	1	0
2019-02-28	13.59	0	0	1	1	0	0	1	0	1	1	1	0	1	1	1	0	1	1	1	0	1	1	1	0	1	0	0	1	1	1	1	1	0	0	1	0	1	0	1	0	1	1	0	0	1	0	1	0
2019-03-01	13.59	0	0	0	0	0	0	1	0	1	0	1	0	1	0	1	0	1	0	1	0	1	0	1	0	1	0	0	0	0	1	1	0	1	0	1	0	1	0	1	0	1	0	1	0	1	0	1	0
2019-03-04	12.23	1	0	0	0	0	0	0	0	0	0	1	0	1	0	1	0	1	0	1	0	1	0	1	0	1	0	0	0	0	1	1	0	1	0	1	0	1	0	1	0	1	0	1	0	1	0	1	0
2019-03-05	11.01	0	0	0	0	0	0	1	0	1	0	1	0	1	0	1	0	1	0	1	0	1	0	1	0	1	0	0	0	0	1	1	0	1	0	1	0	1	0	1	0	1	0	1	0	1	0	1	0
2019-03-06	9.91	0	0	0	0	0	0	1	0	0	0	1	0	1	0	1	0	1	0	1	0	1	0	1	0	1	0	0	0	0	0	0	0	1	0	1	0	1	0	1	0	1	0	1	0	1	0	1	0
2019-03-07	10.9	0	0	0	0	0	0	1	0	0	0	1	0	1	0	1	0	1	0	1	0	1	0	1	0	1	0	0	0	0	0	0	0	1	0	1	0	1	0	1	0	1	0	1	0	1	0	1	0
2019-03-08	9.81	1	0	0	0	0	1	0	0	0	1	1	0	1	1	1	0	1	1	1	0	1	1	1	0	1	0	0	0	0	0	0	1	0	1	0	1	0	0	1	0	1	1	0	1	0	1	0	1
2019-03-11	8.83	0	0	0	0	0	0	1	0	1	0	1	0	1	0	1	0	1	0	1	0	1	0	1	0	1	0	0	0	0	0	0	0	1	1	0	0	1	0	1	0	1	0	1	1	0	1	0	0
2019-03-12	7.95	0	0	0	0	0	0	1	0	0	0	1	0	1	0	1	0	1	0	1	0	1	0	1	0	1	0	0	0	0	0	0	0	1	0	1	0	1	0	1	0	1	0	1	0	1	0	1	0
2019-03-13	8.75	0	0	0	0	0	0	1	0	0	0	1	0	1	0	1	0	1	0	1	0	1	0	1	0	1	0	0	0	0	0	0	1	0	1	0	0	1	0	1	0	1	1	0	1	0	1	0	0
2019-03-14	7.88	1	0	0	0	0	1	0	1	0	1	1	1	1	1	1	1	1	1	1	1	1	1	1	1	1	0	0	0	0	0	0	1	0	1	0	1	0	1	0	0	1	1	0	1	0	1	0	1
2019-03-15	7.09	0	0	0	0	0	0	1	0	0	0	1	0	1	0	1	0	1	0	1	0	1	0	1	0	1	0	0	0	0	0	0	0	1	1	0	1	0	0	1	0	1	0	1	1	0	1	0	1
2019-03-18	6.38	0	0	0	0	0	0	1	0	1	0	1	0	1	0	1	0	1	0	1	0	1	0	1	0	1	0	0	0	0	0	0	0	1	0	1	0	1	0	1	0	1	0	1	0	1	0	1	0
2019-03-19	5.75	0	0	0	0	0	0	1	0	1	0	1	0	1	0	1	0	1	0	1	0	1	0	1	0	1	0	0	0	0	0	0	1	0	0	1	0	1	0	1	0	1	1	0	0	1	0	1	0
2019-03-20	5.19	0	0	0	0	0	0	1	0	0	0	1	0	1	0	1	0	1	0	1	0	1	0	1	0	1	0	0	0	0	0	0	1	0	0	1	0	1	0	1	0	1	1	0	0	1	0	1	0
2019-03-21	4.67	0	0	0	0	0	0	1	0	0	0	1	0	1	0	1	0	1	0	1	0	1	0	1	0	1	0	0	0	0	0	0	0	1	0	1	0	1	0	1	0	1	0	1	0	1	0	1	0
2019-03-22	4.2	0	0	0	0	0	0	1	0	1	0	1	0	1	0	1	0	1	0	1	0	1	0	1	0	1	0	0	0	0	0	0	0	1	0	1	0	1	0	1	0	1	0	1	0	1	0	1	0
2019-03-25	3.78	0	0	0	0	0	0	1	0	1	0	1	0	1	0	1	0	1	0	1	0	1	0	1	0	1	0	0	0	0	0	0	1	0	1	0	1	0	1	0	0	1	1	0	1	0	1	0	1
2019-03-26	20.75	0	0	0	0	1	0	1	0	1	0	1	0	1	0	1	0	1	0	1	0	1	0	1	0	1	1	1	1	1	1	0	1	0	1	0	1	0	1	0	1	0	1	0	1	0	1	0	1
2019-03-27	3.74	1	1	1	1	0	1	0	1	0	1	0	1	0	1	0	1	0	1	0	1	0	1	0	1	0	0	0	1	1	1	0	0	1	1	0	1	0	1	0	1	0	0	1	1	0	1	0	1
2019-03-28	16.81	0	0	0	0	1	0	1	0	1	0	1	0	1	0	1	0	1	0	1	0	1	0	1	0	1	1	1	1	1	1	1	1	0	1	0	1	0	1	0	1	0	1	0	1	0	1	0	1
2019-03-29	20.55	1	1	1	1	1	1	0	1	0	1	1	1	1	1	1	1	1	1	1	1	1	1	1	1	1	1	1	1	1	1	1	0	1	0	1	0	1	0	1	0	1	0	1	0	1	0	1	1
2019-03-31		1	0	1	1	0	1	0	1	0	1	0	1	0	1	0	1	0	1	0	1	0	1	0	1	0	0	0	1	1	1	1	1	0	1	0	1	0	1	0	1	0	1	0	1	0	1	0	1
2019-04-01		0	0	0	0	0	0	1	0	1	0	1	0	1	0	1	0	1	0	1	0	1	0	1	0	1	0	0	0	0	1	1	0	1	0	1	0	1	0	1	0	1	0	1	0	1	0	1	0
2019-04-02	4.08	1	0	0	0	0	1	1	1	1	0	1	0	1	0	1	0	1	0	1	0	1	0	1	0	1	0	0	0	0	0	1	0	1	0	1	0	1	0	1	0	1	0	1	0	1	0	1	0
2019-04-03	3.67	1	0	0	0	0	1	0	1	0	0	1	0	1	1	1	0	1	1	1	0	1	1	1	0	1	0	0	0	0	0	1	0	1	0	1	0	1	0	1	0	1	0	1	0	1	0	1	0
2019-04-04	3.3	0	1	0	0	0	0	1	0	1	0	1	0	1	0	1	0	1	0	1	0	1	0	1	0	1	0	0	0	0	0	0	0	1	0	1	0	1	0	1	0	1	0	1	0	1	0	1	0
2019-04-05		0	1	0	0	0	0	1	0	1	0	1	0	1	0	1	0	1	0	1	0	1	0	1	0	1	0	0	0	0	0	0	1	0	1	0	1	0	1	0	1	0	1	0	1	0	1	0	1
2019-04-08	32.63	0	0	0	0	1	0	1	0	1	0	1	0	1	0	1	0	1	0	1	0	1	0	1	0	1	1	1	1	1	0	0	1	0	0	1	0	1	0	1	0	1	1	0	0	1	0	1	0
2019-04-09	20.54	1	1	1	1	1	1	0	1	0	1	0	1	0	1	0	1	0	1	0	1	0	1	0	1	0	1	1	1	1	1	1	1	0	0	1	0	1	0	1	0	1	1	0	0	1	0	1	0
2019-04-10	18.49	0	1	1	1	0	0	1	0	1	1	1	1	1	1	1	1	1	1	1	1	1	1	1	1	1	1	1	1	1	1	1	0	1	0	1	0	1	0	1	0	1	0	1	0	1	0	1	0
2019-04-11	20.39	0	1	1	0	1	0	1	0	0	0	1	0	1	1	1	1	1	1	1	1	1	1	1	1	1	1	1	1	1	1	1	1	0	1	0	1	0	0	1	0	1	1	0	1	0	1	0	1
2019-04-12	23.79	1	0	1	1	1	1	0	1	0	1	1	1	1	1	1	1	1	1	1	1	1	1	1	1	1	1	1	1	1	1	1	1	0	1	0	1	0	0	1	0	1	1	0	1	0	1	0	1
2019-04-15	19.8	1	1	1	1	0	1	0	1	0	1	0	1	0	1	1	1	1	1	1	1	1	1	1	1	1	1	1	1	1	1	1	1	0	1	0	1	0	0	1	0	1	1	0	1	0	1	0	1
2019-04-16	21.78	0	1	1	1	1	0	1	0	1	1	1	0	1	1	1	0	1	1	1	1	1	1	1	1	1	1	1	1	1	1	1	0	1	0	1	0	1	0	1	0	1	0	1	0	1	0	1	0
2019-04-17	23.96	1	1	0	1	1	1	0	1	0	1	1	1	0	1	1	1	1	1	1	1	1	1	1	1	1	1	1	1	1	1	1	0	1	0	1	0	1	0	1	0	1	0	1	0	1	0	1	0
2019-04-18	28.79	1	1	1	1	1	1	0	1	0	1	0	1	0	1	0	1	0	1	1	1	1	1	1	1	1	1	1	1	1	0	1	1	0	0	1	0	1	0	1	0	1	1	0	0	1	0	1	0
2019-04-19	26.85	1	1	1	1	1	1	0	1	0	1	0	1	0	1	0	1	0	1	1	1	1	1	1	1	1	1	1	1	1	1	1	0	1	0	1	0	1	0	1	0	1	0	1	0	1	0	1	0
2019-04-22	31.6	0	1	1	0	1	0	1	0	0	1	1	1	0	1	1	1	0	1	1	1	1	1	1	1	1	1	1	1	1	1	1	1	0	1	0	1	0	1	0	0	1	1	0	1	0	1	0	1
2019-04-23	31.6	1	1	1	1	1	1	0	1	0	1	0	1	0	1	0	1	0	1	0	1	0	1	0	1	0	1	1	1	1	1	1	1	0	1	0	1	0	1	0	1	0	1	0	1	0	1	0	1
2019-04-24	26.87	1	1	1	1	0	0	0	0	0	1	0	1	0	1	0	1	0	1	0	1	0	1	0	1	0	1	1	1	1	1	1	0	1	1	0	1	0	1	0	1	0	0	1	1	0	1	0	1
2019-04-25	30.24	0	1	1	1	1	0	1	0	1	0	1	0	1	1	1	1	1	1	1	1	1	1	1	1	1	1	1	1	1	1	1	1	0	1	0	1	0	1	0	1	0	1	0	1	0	1	0	1
2019-04-26	33.26	1	0	1	1	1	1	0	1	0	1	0	1	0	1	0	1	0	1	0	1	0	1	0	1	0	1	1	1	1	1	1	1	0	1	0	1	0	1	0	1	0	1	0	1	0	1	0	1
2019-04-29	3.82	1	1	1	1	0	1	0	0	0	1	0	1	0	1	0	1	0	1	0	1	0	1	0	1	0	0	0	0	0	0	1	1	0	1	0	1	0	1	0	1	0	1	0	1	0	1	0	1
2019-04-30	26.94	0	0	0	0	1	0	1	0	1	0	1	0	1	0	1	0	1	0	1	0	1	0	1	0	1	1	1	0	0	0	0	0	1	1	0	1	0	1	0	1	0	0	1	1	0	1	0	1
2019-05-01		1	0	0	1	0	1	0	1	0	1	1	1	1	1	1	1	1	1	1	1	1	1	1	1	1	0	0	0	0	0	0	1	0	1	0	1	0	1	0	1	0	1	0	1	0	1	0	1
2019-05-02		0	0	0	0	0	0	1	0	1	0	1	0	1	0	1	0	1	0	1	0	1	0	1	0	1	0	0	0	0	0	0	1	0	1	0	1	0	1	0	1	0	1	0	1	0	1	0	1
2019-05-03		1	0	0	0	0	1	1	1	1	0	1	0	1	0	1	0	1	0	1	0	1	0	1	0	1	0	0	0	0	0	0	1	0	1	0	1	0	1	0	1	0	1	0	1	0	1	0	1
2019-05-06	24.25	1	0	0	0	0	1	1	1	1	0	1	0	1	0	1	0	1	0	1	0	1	0	1	0	1	1	1	0	0	0	0	1	0	1	0	1	0	1	0	1	0	1	0	1	0	1	0	1
2019-05-07	19.58	1	1	0	0	0	1	0	1	0	1	0	1	0	1	1	1	1	1	1	1	1	1	1	1	1	1	1	0	0	0	0	0	1	1	0	1	0	1	0	1	0	0	1	1	0	1	0	1
2019-05-08	24.01	0	1	1	0	0	0	1	0	1	0	1	0	1	1	1	1	1	1	1	1	1	1	1	1	1	1	1	1	1	0	0	1	0	1	0	1	0	1	0	1	0	1	0	1	0	1	0	1
2019-05-09	28.95	1	1	0	0	0	1	0	1	0	1	0	1	0	1	1	1	1	1	1	1	1	1	1	1	1	1	1	1	1	1	0	1	0	1	0	1	0	1	0	1	0	1	0	1	0	1	0	1
2019-05-10	3.03	1	1	1	0	0	1	0	1	0	1	0	1	0	1	0	1	0	1	1	1	1	1	1	1	1	0	0	1	1	1	1	0	1	1	0	1	0	1	0	1	0	0	1	1	0	1	0	1
2019-05-13	3.33	0	0	1	0	0	0	1	0	1	0	1	0	1	0	1	0	1	0	1	0	1	0	1	0	1	0	0	1	0	1	1	1	0	1	0	1	0	1	0	1	0	1	0	1	0	1	0	1
2019-05-14	21.49	1	0	1	0	0	1	0	0	0	1	1	0	1	1	1	0	1	1	1	0	1	1	1	0	1	1	1	0	0	1	1	1	0	1	0	1	0	1	0	1	0	1	0	1	0	1	0	1
2019-05-15	11.69	1	0	0	1	1	1	0	1	0	1	1	1	1	1	1	1	1	1	1	1	1	1	1	1	1	0	0	0	0	1	1	0	1	0	1	1	0	1	0	1	0	0	1	0	1	1	0	1
2019-05-16	4.43	0	1	0	1	0	0	1	0	1	1	1	1	1	1	1	1	1	1	1	1	1	1	1	1	1	0	0	0	1	0	1	0	1	0	1	1	0	1	0	1	0	0	1	0	1	1	0	1
2019-05-17	4.87	0	1	0	1	1	0	1	0	1	1	1	1	1	1	1	1	1	1	1	1	1	1	1	1	1	0	0	0	0	0	0	1	0	1	0	1	0	1	0	1	0	1	0	1	0	1	0	1
2019-05-20	25.89	1	0	0	0	1	1	0	0	0	1	1	0	1	1	1	1	1	1	1	1	1	1	1	1	1	1	1	0	0	0	0	1	0	1	0	1	0	1	0	1	0	1	0	1	0	1	0	1
2019-05-21	23.3	1	1	1	1	1	1	0	1	0	1	0	1	0	1	0	1	0	1	1	1	1	1	1	1	1	1	1	1	1	1	0	0	1	1	0	1	0	1	0	1	0	0	1	1	0	1	0	1
2019-05-22	25.63	0	1	1	0	1	0	1	0	1	1	1	1	1	1	1	1	1	1	1	1	1	1	1	1	1	1	1	1	1	1	0	1	0	1	0	1	0	1	0	1	0	1	0	1	0	1	0	1
2019-05-23	5.84	1	1	1	0	0	1	0	1	0	1	0	1	0	1	0	1	0	1	1	1	1	1	1	1	1	0	0	1	1	1	0	1	0	1	0	1	0	1	0	1	0	1	0	1	0	1	0	1
2019-05-24	28.19	0	0	0	1	1	0	1	0	1	0	1	0	1	1	1	1	1	1	1	1	1	1	1	1	1	1	1	1	1	1	1	0	1	1	0	1	0	1	0	1	0	0	1	1	0	1	0	1
2019-05-27	4.73	1	1	1	1	0	1	0	1	0	1	0	1	0	1	0	1	0	1	0	1	0	1	0	1	0	0	0	0	0	1	1	0	1	0	1	1	0	1	0	1	0	0	1	0	1	1	0	1
2019-05-28	5.2	0	0	0	0	1	0	1	0	1	0	1	0	1	0	1	0	1	1	1	0	1	1	1	1	1	0	0	0	0	1	1	0	1	0	1	1	0	1	0	1	0	0	1	0	1	1	0	1
2019-05-29	4.68	1	0	0	0	1	1	0	0	0	1	1	0	1	1	1	0	1	1	1	1	1	1	1	1	1	0	0	0	0	0	0	0	1	0	1	1	0	1	0	1	0	0	1	0	1	1	0	1
2019-05-30	27.63	0	0	0	1	1	0	1	0	1	0	1	0	1	0	1	0	1	1	1	0	1	1	1	1	1	1	1	0	0	0	0	1	0	0	1	1	0	1	0	1	0	1	0	1	0	1	0	1
2019-05-31	24.39	1	1	1	1	1	1	0	1	0	1	0	1	0	1	0	1	0	1	0	1	0	1	0	1	0	1	1	1	1	0	1	1	0	1	0	1	0	1	0	1	0	1	0	1	0	1	0	1
2019-06-03		0	1	1	0	0	0	1	0	1	1	1	1	1	1	1	1	1	1	1	1	1	1	1	1	1	0	0	1	1	0	0	1	0	1	0	1	0	1	0	1	0	1	0	1	0	1	0	1
2019-06-04	26.83	0	0	0	0	1	0	1	0	1	0	1	0	1	0	1	0	1	0	1	0	1	0	1	0	1	1	1	1	1	1	0	1	0	1	0	1	0	1	0	1	0	1	0	1	0	1	0	1
2019-06-05	27.08	1	0	1	1	1	1	0	1	0	1	0	1	0	1	0	1	0	1	0	1	0	1	0	1	0	1	1	1	1	1	1	1	0	1	0	1	0	1	0	1	0	1	0	1	0	1	0	1
2019-06-06	16.25	1	1	1	1	0	0	0	0	0	1	0	1	0	1	0	1	0	1	0	1	0	1	0	1	0	1	0	1	1	1	1	1	0	1	0	1	0	1	0	1	0	1	0	1	0	1	0	1
2019-06-07		0	1	1	0	0	0	1	0	1	0	1	0	1	1	1	1	1	1	1	1	1	1	1	1	1	0	0	0	1	1	1	1	0	1	0	1	0	1	0	1	0	1	0	1	0	1	0	1
2019-06-10	26.81	0	0	0	0	1	0	1	0	1	0	1	0	1	0	1	0	1	0	1	0	1	0	1	0	1	1	1	0	0	0	1	0	1	1	0	1	0	1	0	1	0	0	1	1	0	1	0	1
2019-06-11	6.72	1	0	1	1	0	1	0	1	0	1	0	1	0	1	0	1	0	1	0	1	0	1	0	1	0	0	0	0	0	0	1	0	1	0	1	0	1	0	1	1	0	0	1	0	1	0	1	1
2019-06-12	23.4	0	0	1	1	1	0	1	0	1	0	1	0	1	0	1	0	1	1	1	1	1	1	1	1	1	1	1	1	1	0	1	1	0	0	1	0	1	1	0	1	0	1	0	0	1	1	0	1
2019-06-13	6.65	1	1	0	0	1	1	0	1	0	1	1	1	1	1	1	1	1	1	1	1	1	1	1	1	1	0	0	0	0	0	0	0	1	0	1	0	1	1	0	1	0	0	1	0	1	1	0	1
2019-06-14	5.99	0	0	0	0	1	0	1	0	1	0	1	0	1	0	1	0	1	0	1	0	1	1	1	1	1	0	0	0	0	0	0	1	0	1	0	1	0	1	0	1	0	1	0	1	0	1	0	1
2019-06-17	6.59	0	0	0	1	0	0	1	0	0	0	1	0	1	0	1	0	1	0	1	0	1	1	1	1	1	0	0	0	0	0	0	0	1	1	0	1	0	1	0	1	0	0	1	1	0	1	0	1
2019-06-18	7.25	1	0	1	0	0	1	0	1	0	1	1	1	1	1	1	1	1	1	1	1	1	1	1	1	1	0	0	0	0	0	0	0	1	1	0	1	0	1	0	1	0	0	1	1	0	1	0	1
2019-06-19	39.53	1	1	0	0	1	1	0	1	0	1	0	1	0	1	1	1	1	1	1	1	1	1	1	1	1	1	1	1	1	1	0	0	1	0	1	0	1	0	1	1	0	0	1	0	1	0	1	1
2019-06-20	7.18	1	1	1	1	0	1	0	1	0	1	0	1	0	1	0	1	0	1	0	1	0	1	0	1	0	0	0	1	1	0	0	0	1	0	1	0	1	0	1	0	1	0	1	0	1	0	1	0
2019-06-21	27.5	0	1	0	1	1	0	1	0	1	1	1	0	1	1	1	1	1	1	1	1	1	1	1	1	1	1	1	1	1	1	1	0	1	0	1	0	1	0	1	0	1	0	1	0	1	0	1	0
2019-06-22	8.69	1	1	1	1	0	1	0	1	0	1	1	1	1	1	1	1	1	1	1	1	1	1	1	1	1	0	0	0	1	1	1	1	0	1	0	1	0	1	0	1	0	1	0	1	0	1	0	1
2019-06-23	27.23	0	0	1	1	1	0	1	0	1	1	1	1	1	1	1	1	1	1	1	1	1	1	1	1	1	1	1	1	1	1	1	1	0	1	0	1	0	1	0	1	0	1	0	1	0	1	0	1
2019-06-24	7.04	1	1	1	1	0	1	0	1	0	1	0	1	0	1	1	1	1	1	1	1	1	1	1	1	1	0	0	0	0	1	1	0	1	0	1	0	1	0	1	0	1	0	1	0	1	0	1	0
2019-06-25	26.96	0	0	0	1	1	0	1	0	1	0	1	0	1	0	1	0	1	1	1	1	1	1	1	1	1	1	1	1	1	0	1	1	0	0	1	0	1	0	1	0	1	1	0	1	0	0	1	0
2019-06-26	5.71	1	1	0	1	0	1	0	1	0	1	0	1	0	1	1	1	1	1	1	1	1	1	1	1	1	0	0	0	0	0	1	1	0	1	0	0	1	0	1	0	1	1	0	1	0	0	1	0
2019-06-27	5.14	0	0	0	0	0	0	1	0	1	0	1	0	1	0	1	0	1	0	1	0	1	0	1	0	1	0	0	0	0	0	0	0	1	0	1	0	1	0	1	0	1	0	1	0	1	0	1	0
2019-06-28	18.25	0	0	0	0	1	0	1	0	0	0	1	0	1	0	1	0	1	0	1	0	1	0	1	0	1	1	1	0	0	1	0	1	0	1	0	0	1	0	1	0	1	1	0	1	0	1	0	1
2019-06-29	22	1	0	1	0	1	1	0	1	0	1	1	1	1	1	1	1	1	1	1	1	1	1	1	1	1	1	1	0	0	0	0	1	0	1	0	1	0	1	0	1	0	1	0	1	0	1	0	1
2019-06-30	20	1	1	0	1	1	1	0	1	0	1	0	1	0	1	1	1	1	1	1	1	1	1	1	1	1	1	1	1	1	1	0	1	0	1	0	1	0	1	0	1	0	1	0	1	0	1	0	1
2019-07-01	18	0	1	1	0	0	0	1	0	0	1	1	1	0	1	1	1	1	1	1	1	1	1	1	1	1	1	1	1	1	0	0	0	1	0	1	0	1	0	1	0	1	0	1	0	1	0	1	0
2019-07-02	19.27	0	0	0	1	1	0	1	0	1	0	1	0	1	1	1	1	1	1	1	1	1	1	1	1	1	1	1	1	1	1	0	1	0	0	1	0	1	0	1	0	1	1	0	0	1	0	1	0
2019-07-03	14.58	1	0	1	0	0	1	0	0	0	1	1	0	1	1	1	1	1	1	1	1	1	1	1	1	1	0	0	1	1	1	1	1	0	1	0	0	1	0	1	0	1	1	0	1	0	1	0	0
2019-07-04	15.61	0	0	1	1	1	0	1	0	1	0	1	0	1	1	1	1	1	1	1	1	1	1	1	1	1	1	0	1	0	1	1	1	0	1	0	0	1	0	1	0	1	1	0	1	0	1	0	1
2019-07-05		1	0	0	0	0	1	0	0	0	1	1	0	1	1	1	0	1	1	1	1	1	1	1	1	1	0	0	0	0	0	1	0	1	1	0	0	1	0	1	0	1	0	1	1	0	1	0	1
2019-07-08	11.81	0	0	0	0	1	0	1	0	1	0	1	0	1	0	1	0	1	0	1	0	1	0	1	0	1	0	0	0	0	0	0	1	0	1	0	1	0	1	0	1	0	1	0	1	0	1	0	1
2019-07-09	12.99	1	0	0	1	0	1	0	1	0	0	1	0	1	0	1	0	1	1	1	1	1	1	1	1	1	0	0	0	0	0	0	1	0	1	0	1	0	1	0	1	0	1	0	1	0	1	0	1
2019-07-10	15	1	0	0	0	1	1	0	0	0	1	1	0	1	1	1	0	1	1	1	0	1	1	1	1	1	1	1	0	0	0	0	1	0	1	0	1	0	1	0	1	0	1	0	1	0	1	0	1
2019-07-11	12.86	1	1	0	0	1	1	0	1	0	1	0	1	0	1	1	1	1	1	1	1	1	1	1	1	1	0	0	1	0	0	0	0	1	1	0	1	0	1	0	1	0	0	1	1	0	1	0	1
2019-07-12	11.57	0	1	0	0	0	0	1	0	1	1	1	0	1	1	1	0	1	1	1	0	1	1	1	1	1	0	0	1	0	0	0	0	1	1	0	1	0	1	0	1	0	0	1	1	0	1	0	1
2019-07-15	12.73	0	0	0	0	0	0	1	0	1	0	1	0	1	0	1	0	1	0	1	0	1	0	1	0	1	1	0	1	0	1	0	0	1	0	1	1	0	1	0	1	0	0	1	1	0	1	0	1
2019-07-16	14	1	0	1	0	0	1	0	1	0	1	1	1	1	1	1	1	1	1	1	1	1	1	1	1	1	1	1	1	0	1	0	1	0	1	0	1	0	1	0	1	0	1	0	1	0	1	0	1
2019-07-17	14.39	1	1	1	0	0	1	0	0	0	1	0	1	0	1	1	1	0	1	1	1	1	1	1	1	1	1	1	1	1	1	1	1	0	1	0	1	0	1	0	1	0	1	0	1	0	1	0	1
2019-07-18	7.94	1	1	1	0	0	0	0	0	0	1	0	1	0	1	0	1	0	1	1	1	0	1	1	1	1	0	0	0	1	0	1	1	0	1	0	1	0	1	0	1	0	1	0	1	0	1	0	1
2019-07-19	8.73	0	0	0	1	0	0	1	0	1	0	1	0	1	0	1	0	1	0	1	0	1	0	1	0	1	0	0	0	0	0	1	0	1	1	0	1	0	1	0	1	0	0	1	1	0	1	0	1
2019-07-22	9.6	1	0	0	0	0	1	0	0	0	1	1	0	1	1	1	0	1	1	1	0	1	1	1	0	1	0	0	0	0	0	1	1	0	1	0	1	0	1	0	1	0	1	0	1	0	1	0	1
2019-07-23		1	0	0	0	1	1	0	0	0	1	1	1	1	1	1	1	1	1	1	1	1	1	1	1	1	0	0	0	0	0	0	0	1	1	0	1	0	1	0	1	0	0	1	1	0	1	0	1
2019-07-24	35.64	0	0	0	0	1	0	1	0	1	0	1	0	1	0	1	0	1	0	1	0	1	0	1	0	1	1	1	1	1	0	0	0	1	0	1	1	0	1	0	1	0	0	1	0	1	1	0	1
2019-07-25		1	1	1	1	0	1	0	1	0	1	0	1	0	1	0	1	0	1	0	1	0	1	0	1	0	0	0	1	1	0	0	0	1	0	1	0	1	1	0	1	0	0	1	0	1	1	0	1
2019-07-26	8.64	0	0	0	0	0	0	1	0	1	0	1	0	1	0	1	0	1	0	1	0	1	0	1	0	1	0	0	1	1	0	0	0	1	0	1	0	1	1	0	1	0	0	1	0	1	1	0	1
2019-07-29		1	1	1	0	0	1	0	1	0	0	1	0	1	1	1	0	1	1	1	0	1	1	1	0	1	0	0	0	0	0	0	1	0	0	1	0	1	1	0	1	0	1	0	0	1	1	0	1
2019-07-30		0	0	0	0	0	0	1	0	1	0	1	0	1	0	1	0	1	0	1	0	1	0	1	0	1	0	0	0	0	0	0	0	1	0	1	0	1	0	1	1	0	0	1	0	1	0	1	1
2019-07-31	14.88	1	1	0	0	1	1	1	1	1	0	1	0	1	0	1	0	1	0	1	0	1	0	1	0	1	1	1	0	0	1	1	1	0	1	0	1	0	1	0	1	0	1	0	1	0	1	0	1
2019-08-01	32.08	1	1	1	1	1	1	0	1	0	1	0	1	0	1	1	1	1	1	1	1	1	1	1	1	1	1	1	1	1	0	0	1	0	1	0	1	0	1	0	1	0	1	0	1	0	1	0	1
2019-08-02		1	1	0	1	0	1	0	1	0	1	0	1	0	1	1	1	0	1	1	1	0	1	1	1	0	0	0	1	1	0	0	1	0	1	0	1	0	1	0	1	0	1	0	1	0	1	0	1
2019-08-05	13.39	0	1	1	0	1	0	1	0	1	0	1	0	1	0	1	0	1	0	1	0	1	0	1	0	1	1	1	1	1	0	0	1	0	1	0	1	0	1	0	1	0	1	0	1	0	1	0	1
2019-08-06		1	0	1	1	0	1	0	1	0	0	1	0	1	1	1	1	1	1	1	1	1	1	1	1	1	0	0	0	0	1	1	1	0	1	0	1	0	1	0	1	0	1	0	1	0	1	0	1
2019-08-07	8.64	0	0	1	0	0	0	1	0	1	0	1	0	1	0	1	0	1	0	1	0	1	0	1	0	1	1	0	0	0	1	1	1	0	1	0	1	0	1	0	1	0	1	0	1	0	1	0	1
2019-08-08	8.64	1	1	1	1	1	1	0	1	0	0	1	0	1	0	1	0	1	0	1	0	1	0	1	0	1	1	0	0	0	1	1	0	1	1	0	1	0	1	0	1	0	0	1	1	0	1	0	1
2019-08-09	8.64	1	0	0	1	0	0	0	0	0	0	1	0	1	0	1	0	1	0	1	0	1	0	1	0	1	0	1	0	1	0	0	1	0	1	0	1	0	1	0	1	0	1	0	1	0	1	0	1
2019-08-12	9.5	1	1	0	1	1	0	0	0	0	0	0	0	0	0	1	0	1	0	1	0	1	0	1	0	1	0	1	0	1	0	0	0	1	0	1	1	0	1	0	1	0	0	1	1	0	1	0	1
2019-08-13	9.5	1	1	1	1	1	1	0	0	0	1	0	0	0	1	1	0	1	1	1	0	1	1	1	0	1	0	1	0	1	0	0	1	0	1	0	1	0	1	0	1	0	1	0	1	0	1	0	1
2019-08-14	10.45	1	1	0	0	1	0	0	0	0	1	0	0	0	1	1	0	1	1	1	0	1	1	1	0	1	1	1	1	1	1	0	0	1	0	1	1	0	1	0	1	0	0	1	1	0	1	0	1
2019-08-15	11.5	1	1	1	0	1	1	0	1	0	1	0	1	0	1	0	1	0	1	1	1	1	1	1	1	1	1	1	1	0	1	0	0	1	0	1	1	0	1	0	1	0	0	1	0	1	1	0	1
2019-08-16	12.65	1	1	1	1	0	1	0	1	0	1	0	1	0	1	0	1	0	1	1	1	1	1	1	1	1	1	1	1	1	1	0	0	1	0	1	1	0	1	0	1	0	0	1	0	1	1	0	1
2019-08-19	13.91	1	1	1	0	0	1	0	1	0	1	0	1	0	1	0	1	0	1	1	1	0	1	1	1	1	1	1	1	1	1	1	0	1	0	1	0	1	0	1	1	0	0	1	0	1	0	1	1
2019-08-20	13.91	1	1	1	1	1	1	0	0	0	1	0	1	0	1	0	1	0	1	0	1	0	1	1	1	1	1	1	1	1	1	1	1	0	0	1	0	1	0	1	1	0	1	0	0	1	0	1	1
2019-08-21	12.52	1	1	1	1	0	0	0	0	0	1	0	1	0	1	0	1	0	1	0	1	0	1	0	1	0	1	1	1	1	1	1	0	1	0	1	0	1	0	1	1	0	0	1	0	1	0	1	1
2019-08-22		0	0	1	1	1	0	1	0	0	0	1	0	0	1	1	1	0	1	1	1	0	1	1	1	0	0	0	0	0	1	1	0	1	0	1	0	1	0	1	1	0	0	1	0	1	0	1	1
2019-08-23		0	0	0	0	0	0	1	0	1	0	1	0	1	0	1	0	1	0	1	0	1	0	1	0	1	0	0	0	0	0	0	0	1	0	1	0	1	0	1	0	1	0	1	0	1	0	1	0
2019-08-26	12.52	1	0	0	0	1	1	1	1	1	0	1	0	1	0	1	0	1	0	1	0	1	0	1	0	1	1	1	0	0	0	0	1	0	1	0	1	0	1	0	1	0	1	0	1	0	1	0	1
2019-08-27		1	1	0	1	0	1	0	1	0	0	0	0	0	0	1	0	0	1	1	1	0	1	1	1	0	0	0	0	0	0	0	0	1	0	1	0	1	0	1	0	1	0	1	0	1	0	1	0
2019-08-28	12.52	0	1	0	0	1	0	1	0	1	0	1	0	1	0	1	0	1	0	1	0	1	0	1	0	1	1	1	0	0	0	0	1	0	0	1	0	1	0	1	0	1	1	0	1	0	0	1	1
2019-08-29	12.52	1	1	0	1	1	1	0	1	0	0	0	0	0	0	1	0	0	1	1	0	0	1	1	1	0	1	1	0	0	0	0	1	0	0	1	0	1	0	1	1	0	1	0	1	0	1	0	1
2019-08-30	10.78	1	1	1	0	1	0	0	0	0	0	0	0	0	0	0	0	0	0	1	0	0	1	1	1	0	1	1	1	1	0	0	1	0	1	0	0	1	0	1	1	0	1	0	1	0	1	0	1
2019-08-31		0	1	1	0	0	0	1	0	1	0	1	0	1	0	1	0	1	0	1	0	1	0	1	0	1	0	0	1	0	1	0	1	0	1	0	1	0	1	0	1	0	1	0	1	0	1	0	1
2019-09-02	12.52	0	0	1	0	0	0	1	0	1	0	1	0	1	0	1	0	1	0	1	0	1	0	1	0	1	1	1	1	0	1	0	0	1	0	1	0	1	0	1	0	1	0	1	0	1	0	1	0
2019-09-03	12.52	1	1	1	1	0	1	0	1	0	1	0	1	0	1	0	1	0	1	0	1	0	1	1	1	0	1	1	1	1	1	1	0	1	0	1	0	1	0	1	0	1	0	1	0	1	0	1	0
2019-09-04	12.52	1	1	1	1	0	0	0	0	0	1	0	1	0	1	0	1	0	1	0	1	0	1	1	1	0	1	1	1	1	1	1	0	1	0	1	0	1	0	1	0	1	0	1	0	1	0	1	0
2019-09-05	12.52	1	1	1	1	1	0	0	0	0	0	0	0	0	1	0	1	0	1	0	1	0	1	1	1	0	1	1	1	1	1	1	0	1	0	1	0	1	0	1	0	1	0	1	0	1	0	1	0
2019-09-06	12.52	1	1	1	1	1	0	0	0	0	0	0	0	0	1	0	1	0	1	0	1	0	1	0	1	0	1	1	1	1	0	1	0	1	0	1	0	1	0	1	0	1	0	1	0	1	0	1	0
2019-09-09	12.52	1	1	1	1	1	0	0	0	0	0	0	0	0	1	0	1	0	1	0	1	0	1	0	1	0	1	1	1	1	1	1	0	1	0	1	0	1	0	1	0	1	0	1	0	1	0	1	0
2019-09-10	12.52	1	1	1	1	1	0	0	0	0	0	0	0	0	0	0	0	0	1	0	1	0	1	0	1	0	1	1	1	1	1	1	1	0	0	1	0	1	0	1	0	1	1	0	0	1	0	1	0
2019-09-11	12.52	1	1	1	1	1	0	0	0	0	0	0	0	0	0	0	0	0	1	0	1	0	1	0	1	0	1	1	1	1	1	1	1	0	0	1	0	1	0	1	0	1	1	0	0	1	0	1	0
2019-09-12	12.52	1	1	1	1	1	0	0	0	0	0	0	0	0	0	0	0	0	1	0	1	0	1	0	1	0	1	1	1	1	1	1	0	1	0	1	0	1	0	1	0	1	0	1	0	1	0	1	0
2019-09-13		1	1	1	1	0	0	0	0	0	0	0	0	0	0	0	0	0	0	0	0	0	1	0	1	0	0	0	0	0	0	1	1	0	1	0	1	0	1	0	1	0	1	0	1	0	1	0	1
2019-09-16	12.52	0	0	0	0	1	0	1	0	1	0	1	0	1	0	1	0	1	0	1	0	1	0	1	0	1	1	1	0	0	0	1	1	0	0	1	0	1	0	1	0	1	1	0	0	1	0	1	0
2019-09-17	12.52	1	1	1	1	1	1	0	1	0	0	0	0	0	0	0	0	0	0	0	0	0	1	0	1	0	1	1	0	0	0	0	1	0	1	0	1	0	1	0	0	1	1	0	1	0	1	0	1
2019-09-18	12.52	1	1	1	1	1	0	0	0	0	0	0	0	0	0	0	0	0	0	0	0	0	0	0	0	0	1	1	1	1	0	0	0	1	1	0	1	0	0	1	0	1	0	1	1	0	1	0	1
2019-09-19	12.52	1	1	1	1	1	0	0	0	0	0	0	0	0	0	0	0	0	0	0	0	0	0	0	0	0	1	1	1	1	0	0	0	1	1	0	0	1	0	1	0	1	0	1	1	0	1	0	0
2019-09-20	13.77	1	1	1	1	1	0	0	0	0	0	0	0	0	0	0	0	0	0	0	0	0	0	0	0	0	1	1	1	1	0	0	0	1	0	1	0	1	0	1	0	1	0	1	1	0	1	0	0
2019-09-23	13.77	1	1	1	1	1	1	0	0	0	1	0	0	0	1	0	0	0	1	0	0	0	1	0	0	0	1	1	1	1	1	1	1	0	1	0	1	0	1	0	1	0	1	0	1	0	1	0	1
2019-09-24	13.77	1	1	1	1	1	0	0	0	0	1	0	0	0	1	0	0	0	1	0	0	0	1	0	0	0	1	1	1	1	1	1	0	1	1	0	1	0	1	0	0	1	0	1	1	0	1	0	1
2019-09-25	13.77	1	1	1	1	1	0	0	0	0	1	0	0	0	1	0	0	0	1	0	0	0	1	0	0	0	1	1	1	1	1	1	1	0	1	0	1	0	1	0	1	0	1	0	1	0	1	0	1
2019-09-26	13.77	1	1	1	1	1	0	0	0	0	0	0	0	0	1	0	0	0	1	0	0	0	1	0	0	0	1	1	1	1	1	1	1	0	1	0	1	0	1	0	1	0	1	0	1	0	1	0	1
2019-09-27	11.15	1	1	1	1	0	0	0	0	0	0	0	0	0	1	0	0	0	1	0	0	0	1	0	0	0	0	0	0	1	1	1	0	1	1	0	1	0	1	0	1	0	0	1	1	0	1	0	1
2019-09-30	10.08	0	0	0	0	0	0	1	0	1	0	1	0	1	0	1	0	1	0	1	0	1	0	1	0	1	0	0	0	0	0	1	1	0	1	0	1	0	1	0	1	0	1	0	1	0	1	0	1
2019-10-01		0	0	0	0	1	0	1	0	0	0	1	0	1	0	1	0	1	0	1	0	1	0	1	0	1	0	0	0	0	0	0	1	0	1	0	1	0	1	0	1	0	1	0	1	0	1	0	1
2019-10-02		0	0	0	0	0	0	1	0	1	0	1	0	1	0	1	0	1	0	1	0	1	0	1	0	1	0	0	0	0	0	0	1	0	1	0	1	0	1	0	1	0	1	0	1	0	1	0	1
2019-10-03		1	0	0	0	0	1	1	1	1	0	1	0	1	0	1	0	1	0	1	0	1	0	1	0	1	0	0	0	0	0	0	1	0	1	0	1	0	1	0	1	0	1	0	1	0	1	0	1
2019-10-04		1	0	0	0	0	1	1	1	1	0	1	0	1	0	1	0	1	0	1	0	1	0	1	0	1	0	0	0	0	0	0	1	0	1	0	1	0	1	0	1	0	1	0	1	0	1	0	1
2019-10-07		1	1	0	0	0	1	1	1	1	1	1	1	1	0	1	0	1	0	1	0	1	0	1	0	1	0	0	0	0	0	0	1	0	1	0	1	0	1	0	1	0	1	0	1	0	1	0	1
2019-10-08		1	1	0	0	0	1	1	1	1	1	1	1	1	0	1	0	1	0	1	0	1	0	1	0	1	0	0	0	0	0	0	0	1	1	0	1	0	1	0	1	0	0	1	1	0	1	0	1
2019-10-09	10.04	1	1	0	0	0	1	1	1	1	1	1	1	1	0	1	0	1	0	1	0	1	0	1	0	1	1	1	0	0	0	0	0	1	1	0	1	0	1	0	1	0	0	1	1	0	1	0	1
2019-10-10	10.04	1	1	1	0	0	1	0	1	0	1	0	1	0	1	0	1	0	0	1	0	1	0	1	0	1	1	1	1	1	0	0	0	1	0	1	1	0	1	0	1	0	0	1	0	1	1	0	1
2019-10-11	10.04	1	1	1	0	0	0	0	0	0	0	0	0	0	0	0	0	0	0	1	0	0	0	1	0	1	1	1	1	1	1	0	0	1	0	1	0	1	0	1	0	1	0	1	0	1	0	1	1
2019-10-14	9.04	1	1	1	0	0	0	0	0	0	0	0	0	0	0	0	0	0	0	0	0	0	0	1	0	1	1	1	1	1	1	1	0	1	0	1	0	1	0	1	0	1	0	1	0	1	0	1	0
2019-10-15	9.94	0	0	1	1	0	0	1	0	0	0	1	0	0	0	1	0	0	0	1	0	0	0	1	0	1	1	1	1	1	1	1	1	0	0	1	0	1	0	1	0	1	1	0	0	1	0	1	1
2019-10-16	9.94	1	0	1	1	0	1	0	0	0	1	0	0	0	1	0	0	0	1	0	0	0	1	1	0	1	1	1	1	1	1	1	1	0	1	0	0	1	1	0	1	0	1	0	1	0	1	0	1
2019-10-17	9.94	1	0	1	1	1	0	0	0	0	1	0	0	0	1	0	0	0	1	0	0	0	1	0	0	0	1	1	1	1	1	1	1	0	1	0	0	1	1	0	1	0	1	0	1	0	1	0	1
2019-10-18	9.94	1	1	0	1	1	0	0	0	0	1	0	0	0	1	0	0	0	1	0	0	0	1	0	0	0	1	1	1	1	1	1	1	0	1	0	1	0	1	0	1	0	1	0	1	0	1	0	1
2019-10-21	9.94	1	1	0	1	1	0	0	0	0	0	0	0	0	1	0	0	0	1	0	0	0	1	0	0	0	1	1	1	1	0	1	0	1	1	0	1	0	1	0	1	0	0	1	1	0	1	0	1
2019-10-22	8.95	1	1	0	1	1	0	0	0	0	0	0	0	0	1	0	0	0	1	0	0	0	1	0	0	0	0	1	0	1	1	1	0	1	1	0	1	0	1	0	1	0	0	1	1	0	1	0	1
2019-10-23	9.85	0	0	0	0	1	0	1	0	0	0	1	0	0	0	1	0	0	0	1	0	1	0	1	0	1	1	1	0	1	1	1	1	0	1	0	1	0	1	0	1	0	1	0	1	0	1	0	1
2019-10-24	10	1	0	0	0	1	1	0	1	0	1	0	1	0	1	0	1	0	1	0	1	0	1	0	1	0	1	1	0	0	1	0	1	0	1	0	1	0	1	0	1	0	1	0	1	0	1	0	1
2019-10-25	10	1	1	1	0	0	0	0	0	0	1	0	1	0	1	0	1	0	1	0	1	0	1	0	1	0	1	1	1	1	0	0	0	1	0	1	1	0	1	0	1	0	0	1	0	1	1	0	1
2019-10-28	10	1	1	1	1	0	0	0	0	0	1	0	1	0	1	0	1	0	1	0	1	0	1	0	1	0	1	1	1	1	0	0	0	1	0	1	0	1	0	1	0	1	0	1	0	1	0	1	1
2019-10-29	11	1	1	1	1	1	0	0	0	0	0	0	0	0	1	0	1	0	1	0	1	0	1	0	1	0	1	1	1	1	1	1	1	0	1	0	1	0	1	0	1	0	1	0	1	0	1	0	1
2019-10-30	10	1	1	1	1	1	1	0	1	0	1	0	1	0	1	0	1	0	1	0	1	0	1	0	1	0	1	1	1	1	1	1	1	0	1	0	1	0	1	0	1	0	1	0	1	0	1	0	1
2019-10-31	11	0	1	1	1	1	0	1	0	0	0	1	0	0	1	1	1	0	1	1	1	0	1	1	1	0	1	1	1	1	1	1	1	0	1	0	1	0	1	0	1	0	1	0	1	0	1	0	1
2019-11-01	11.5	1	1	1	1	1	1	0	1	0	1	0	1	0	1	0	1	0	1	0	1	0	1	0	1	0	1	1	1	1	1	1	0	1	0	1	1	0	1	0	1	0	0	1	0	1	1	0	1
2019-11-04	11.5	1	1	1	1	1	0	0	0	0	1	0	1	0	1	0	1	0	1	0	1	0	1	0	1	0	1	1	1	1	1	1	0	1	0	1	0	1	0	1	0	1	0	1	0	1	0	1	1
2019-11-05	10.35	1	1	1	1	1	0	0	0	0	1	0	1	0	1	0	1	0	1	0	1	0	1	0	1	0	0	1	1	1	1	1	0	1	0	1	0	1	0	1	0	1	0	1	0	1	0	1	0
2019-11-06	9.32	0	0	1	1	0	0	1	0	1	0	1	0	1	0	1	0	1	1	1	0	1	1	1	1	1	0	0	0	1	1	1	1	0	0	1	0	1	0	1	1	0	1	0	1	0	1	0	1
2019-11-07	10.25	0	0	0	0	1	0	1	0	0	0	1	0	1	0	1	0	1	0	1	0	1	0	1	0	1	0	0	0	0	1	1	0	1	0	1	0	1	0	1	1	0	0	1	1	0	1	0	1
2019-11-08	10.25	1	0	1	1	1	1	0	0	0	1	1	0	1	1	1	0	1	1	1	0	1	1	1	1	1	0	0	0	0	0	1	1	0	1	0	1	0	1	0	1	0	1	0	1	0	1	0	1
2019-11-11	10.25	1	0	0	1	1	0	0	0	0	1	0	0	0	1	1	0	1	1	1	0	1	1	1	0	1	0	0	0	0	0	0	1	0	1	0	1	0	1	0	1	0	1	0	1	0	1	0	1
2019-11-12	10.25	1	1	0	0	1	0	0	0	0	1	0	0	0	1	1	0	1	1	1	0	1	1	1	0	1	0	0	0	0	0	0	0	1	1	0	1	0	1	0	1	0	0	1	1	0	1	0	1
2019-11-13	10.25	1	1	0	1	1	0	0	0	0	0	0	0	0	1	1	0	1	1	1	0	1	1	1	0	1	0	0	0	0	0	0	1	0	1	0	1	0	1	0	1	0	1	0	1	0	1	0	1
2019-11-14	10.25	1	1	0	0	0	0	0	0	0	0	0	0	0	1	0	0	0	1	1	0	1	1	1	0	1	0	0	0	0	0	0	0	1	1	0	1	0	1	0	1	0	0	1	1	0	1	0	1
2019-11-15	10.25	1	1	1	0	1	0	0	0	0	0	0	0	0	1	0	0	0	1	1	0	1	1	1	0	1	1	0	1	0	1	0	1	0	1	0	1	0	1	0	1	0	1	0	1	0	1	0	1
2019-11-18	10.25	1	1	1	0	0	0	0	0	0	0	0	0	0	0	0	0	0	1	1	0	1	1	1	0	1	1	0	1	0	1	0	0	1	1	0	1	0	1	0	1	0	0	1	1	0	1	0	1
2019-11-19	10.25	1	1	1	0	0	0	0	0	0	0	0	0	0	0	0	0	0	1	0	0	0	1	1	0	1	1	0	1	0	1	0	0	1	0	1	1	0	1	0	1	0	0	1	0	1	1	0	1
2019-11-20	10.25	1	1	1	1	0	0	0	0	0	0	0	0	0	0	0	0	0	1	0	0	0	1	1	0	1	1	1	1	1	1	1	1	0	1	0	1	0	1	0	1	0	1	0	1	0	1	0	1
2019-11-21	10.25	1	1	1	1	0	0	0	0	0	0	0	0	0	0	0	0	0	0	0	0	0	1	1	0	1	1	1	1	1	1	1	1	0	1	0	1	0	1	0	1	0	1	0	1	0	1	0	1
2019-11-22	6.61	1	1	1	1	0	0	0	0	0	0	0	0	0	0	0	0	0	0	0	0	0	1	0	0	0	0	0	0	0	0	0	1	0	1	0	1	0	1	0	1	0	1	0	1	0	1	0	1
2019-11-25	9.23	0	0	0	0	0	0	1	0	1	0	1	0	1	0	1	0	1	0	1	0	1	0	1	0	1	0	0	0	0	0	0	0	1	1	0	1	0	1	0	1	0	0	1	1	0	1	0	1
2019-11-26	6.12	1	0	0	0	0	1	0	1	0	1	1	1	0	1	1	1	0	1	1	1	0	1	1	1	0	0	0	0	0	0	0	0	1	1	0	1	0	1	0	1	0	0	1	1	0	1	0	1
2019-11-27		0	0	0	0	0	0	1	0	1	0	1	0	1	0	1	0	1	0	1	0	1	0	1	0	1	0	0	0	0	0	0	1	0	1	0	1	0	1	0	1	0	1	0	1	0	1	0	1
2019-11-28		0	0	0	0	0	0	1	0	1	0	1	0	1	0	1	0	1	0	1	0	1	0	1	0	1	0	0	0	0	0	0	1	0	1	0	1	0	1	0	1	0	1	0	1	0	1	0	1
2019-11-29	6.66	1	0	0	0	0	1	1	1	1	0	1	0	1	0	1	0	1	0	1	0	1	0	1	0	1	1	0	0	0	0	0	1	0	1	0	1	0	1	0	1	0	1	0	1	0	1	0	1
2019-11-30		1	1	0	0	0	1	0	1	0	1	0	0	0	1	1	0	1	1	1	0	1	1	1	0	1	0	0	0	0	0	0	1	0	1	0	1	0	1	0	1	0	1	0	1	0	1	0	1
2019-12-02		0	1	0	0	0	0	1	0	1	0	1	0	1	0	1	0	1	0	1	0	1	0	1	0	1	0	0	0	0	0	0	0	1	1	0	1	0	1	0	1	0	0	1	1	0	1	0	1
2019-12-03		1	1	0	0	0	1	1	1	1	0	1	0	1	0	1	0	1	0	1	0	1	0	1	0	1	0	0	0	0	0	0	0	1	1	0	1	0	1	0	1	0	0	1	1	0	1	0	1
2019-12-04		1	0	0	0	0	1	1	1	1	0	1	0	1	0	1	0	1	0	1	0	1	0	1	0	1	0	0	0	0	0	0	1	0	1	0	1	0	1	0	1	0	1	0	1	0	1	0	1
2019-12-05		1	1	1	0	0	1	1	1	1	1	1	1	1	0	1	0	1	0	1	0	1	0	1	0	1	0	0	0	0	0	0	0	1	0	1	1	0	1	0	1	0	0	1	0	1	1	0	1
2019-12-06		1	1	1	0	0	1	1	1	1	1	1	1	1	0	1	0	1	0	1	0	1	0	1	0	1	0	0	0	0	0	0	0	1	0	1	0	1	1	0	1	0	0	1	0	1	0	1	1
2019-12-09		1	1	0	0	0	1	1	1	1	1	1	1	1	0	1	0	1	0	1	0	1	0	1	0	1	0	0	0	0	0	0	0	1	0	1	0	1	0	1	1	0	0	1	0	1	0	1	1
2019-12-10		1	1	1	1	0	1	1	1	1	1	1	1	1	1	1	1	1	0	1	0	1	0	1	0	1	0	0	0	0	0	0	0	1	0	1	0	1	0	1	1	0	0	1	0	1	0	1	1
2019-12-11	6.73	1	1	1	1	1	1	1	1	1	1	1	1	1	1	1	1	1	0	1	0	1	0	1	0	1	1	1	1	1	1	1	0	1	0	1	0	1	0	1	0	1	0	1	0	1	0	1	0
2019-12-12	8.31	1	1	1	1	1	1	0	1	0	1	0	1	0	1	0	1	0	0	0	0	0	1	0	0	0	1	1	1	1	1	1	1	0	0	1	0	1	1	0	1	0	1	0	1	0	1	0	1
2019-12-13	7.48	1	1	1	1	1	1	0	1	0	1	0	1	0	1	0	1	0	1	0	1	0	1	0	1	0	1	1	1	1	1	1	0	1	0	1	0	1	0	1	0	1	0	1	0	1	0	1	0
2019-12-16	6.73	0	1	1	1	1	0	1	0	0	1	1	1	0	1	1	1	0	1	1	1	0	1	1	1	0	1	1	1	1	1	1	0	1	0	1	0	1	0	1	0	1	0	1	0	1	0	1	0
2019-12-17	6.73	0	1	1	1	1	0	1	0	1	0	1	0	1	0	1	0	1	0	1	0	1	0	1	0	1	1	1	1	1	1	1	0	1	0	1	0	1	0	1	0	1	0	1	0	1	0	1	0
2019-12-18	7.48	1	0	1	1	1	0	0	0	0	0	1	0	1	0	1	0	1	0	1	0	1	0	1	0	1	1	1	1	1	1	1	1	0	0	1	0	1	0	1	0	1	1	0	0	1	0	1	0
2019-12-19	5.95	1	1	1	1	1	1	0	1	0	1	0	1	0	1	1	1	0	1	1	1	0	1	1	1	0	1	1	1	1	1	1	0	1	0	1	0	1	0	1	0	1	0	1	0	1	0	1	0
2019-12-20	6.06	0	0	0	1	1	0	1	0	1	0	1	0	1	0	1	0	1	0	1	0	1	0	1	0	1	0	1	1	1	1	1	1	0	0	1	0	1	0	1	0	1	1	0	1	0	0	1	0
2019-12-23	5.9	1	0	0	1	1	0	0	0	0	0	1	0	1	0	1	0	1	0	1	0	1	0	1	0	1	0	1	0	1	0	1	1	0	1	0	1	0	1	0	1	0	1	0	1	0	1	0	1
2019-12-24	6.49	0	0	0	1	1	0	0	0	0	0	1	0	1	0	1	0	1	0	1	0	1	0	1	0	1	0	1	0	1	0	1	0	1	1	0	1	0	0	1	0	1	0	1	1	0	1	0	1
2019-12-25	7.14	1	1	0	0	1	1	0	1	0	1	0	1	0	1	1	1	1	1	1	1	1	1	1	1	1	1	1	0	1	0	1	1	0	1	0	1	0	0	1	0	1	1	0	1	0	1	0	1
2019-12-26	6.43	1	1	1	0	1	1	0	1	0	1	0	1	0	1	0	1	0	1	1	1	1	1	1	1	1	0	0	1	0	0	0	0	1	0	1	0	1	0	1	0	1	0	1	0	1	0	1	0
2019-12-27	5.34	0	1	0	0	0	0	1	0	0	1	1	0	0	1	1	0	1	1	1	0	1	1	1	0	1	0	0	0	0	0	0	1	0	0	1	0	1	0	1	0	1	1	0	0	1	0	1	0
2019-12-30	5.45	0	0	0	0	0	0	1	0	1	0	1	0	1	0	1	0	1	0	1	0	1	0	1	0	1	0	0	0	0	0	0	0	1	0	1	0	1	0	1	0	1	0	1	0	1	0	1	0
2019-12-31	5.55	1	0	0	0	0	0	0	0	0	0	1	0	1	0	1	0	1	0	1	0	1	0	1	0	1	0	0	0	0	1	0	0	1	0	1	0	1	0	1	0	1	0	1	0	1	0	1	0
2020-01-01		1	0	0	0	0	0	0	0	0	0	1	0	1	0	1	0	1	0	1	0	1	0	1	0	1	0	0	0	0	0	0	1	0	1	0	1	0	1	0	1	0	1	0	1	0	1	0	1
2020-01-02	5	0	0	0	0	0	0	1	0	1	0	1	0	1	0	1	0	1	0	1	0	1	0	1	0	1	0	0	0	0	0	0	0	1	0	1	0	1	0	1	0	1	0	1	0	1	0	1	0
2020-01-03	5.5	1	0	0	0	0	1	0	1	0	0	1	0	0	0	1	0	1	0	1	0	1	0	1	0	1	1	1	0	0	0	0	1	0	0	1	0	1	0	1	0	1	1	0	0	1	0	1	0
2020-01-06	5.3	1	0	0	0	0	1	0	1	0	1	0	1	0	1	1	1	1	1	1	1	1	1	1	1	1	1	0	1	0	0	0	1	0	0	1	0	1	0	1	0	1	1	0	0	1	0	1	0
2020-01-07	5.83	0	1	0	0	0	0	0	0	0	1	0	0	0	1	0	0	0	1	1	0	1	1	1	0	1	1	1	1	1	0	0	0	1	0	1	0	1	0	1	0	1	0	1	0	1	0	1	0
2020-01-08	7.33	1	1	1	0	1	1	0	1	0	1	0	1	0	1	0	1	0	1	1	1	1	1	1	1	1	1	1	1	1	0	0	1	0	1	0	0	1	0	1	0	1	1	0	1	0	1	0	0
2020-01-09	6	1	1	1	1	0	1	0	1	0	1	0	1	0	1	0	1	0	1	0	1	0	1	0	1	0	1	1	1	1	1	1	0	1	0	1	0	1	0	1	0	1	0	1	0	1	0	1	0
2020-01-10	7.25	0	1	1	1	1	0	1	0	1	1	1	1	1	1	1	1	1	1	1	1	1	1	1	1	1	1	1	1	1	1	1	1	0	0	1	0	1	0	1	0	1	1	0	0	1	0	1	0
2020-01-13	7.98	1	1	1	1	1	1	0	1	0	1	0	1	0	1	0	1	0	1	0	1	0	1	0	1	0	1	1	1	1	1	1	0	1	0	1	0	1	0	1	0	1	0	1	0	1	0	1	0
2020-01-14	8.78	1	1	1	1	1	1	0	1	0	1	0	1	0	1	0	1	0	1	0	1	0	1	0	1	0	1	1	1	1	1	1	1	0	0	1	0	1	0	1	0	1	1	0	0	1	0	1	0
2020-01-15	5.63	1	1	1	1	1	1	0	1	0	1	0	1	0	1	0	1	0	1	0	1	0	1	0	1	0	0	0	1	1	1	1	1	0	1	0	0	1	0	1	0	1	1	0	1	0	1	0	0
2020-01-16	6.24	0	0	0	1	1	0	1	0	1	0	1	0	1	0	1	0	1	1	1	1	1	1	1	1	1	0	1	1	1	1	1	1	0	1	0	1	0	1	0	0	1	1	0	1	0	1	0	1
2020-01-17	10.63	1	0	0	1	1	1	0	1	0	1	1	1	1	1	1	1	1	1	1	1	1	1	1	1	1	1	1	1	1	1	1	0	1	1	0	1	0	1	0	0	1	0	1	1	0	1	0	1
2020-01-20	6.19	1	1	1	1	1	1	0	1	0	1	0	1	0	1	0	1	0	1	0	1	0	1	0	1	0	0	0	1	1	1	1	0	1	0	1	0	1	0	1	0	1	0	1	0	1	1	0	0
2020-01-21	6.81	0	1	0	1	1	0	1	0	1	1	1	0	1	1	1	0	1	1	1	0	1	1	1	1	1	0	0	1	1	1	1	1	0	1	0	1	0	1	0	1	0	1	0	1	0	1	0	1
2020-01-22	7.49	1	1	0	0	1	1	0	1	0	1	1	1	1	1	1	1	1	1	1	1	1	1	1	1	1	1	1	0	0	0	0	0	1	1	0	1	0	1	0	1	0	0	1	1	0	1	0	1
2020-01-23	8.24	1	0	0	1	1	1	0	0	0	1	1	1	1	1	1	1	1	1	1	1	1	1	1	1	1	1	1	0	1	1	1	1	0	1	0	1	0	1	0	1	0	1	0	1	0	1	0	1
2020-01-24		1	1	1	1	0	1	0	1	0	1	0	1	0	1	1	1	1	1	1	1	1	1	1	1	1	0	0	0	0	0	0	1	0	1	0	1	0	1	0	1	0	1	0	1	0	1	0	1
2020-01-27		0	0	0	0	0	0	1	0	1	0	1	0	1	0	1	0	1	0	1	0	1	0	1	0	1	0	0	0	0	0	0	1	0	1	0	1	0	1	0	1	0	1	0	1	0	1	0	1
2020-01-28		1	0	0	0	0	1	1	1	1	0	1	0	1	0	1	0	1	0	1	0	1	0	1	0	1	0	0	0	0	0	0	1	0	1	0	1	0	1	0	1	0	1	0	1	0	1	0	1
2020-01-29		1	0	0	0	0	1	1	1	1	0	1	0	1	0	1	0	1	0	1	0	1	0	1	0	1	0	0	0	0	0	0	1	0	1	0	1	0	1	0	1	0	1	0	1	0	1	0	1
2020-01-30		1	1	0	0	0	1	1	1	1	1	1	1	1	0	1	0	1	0	1	0	1	0	1	0	1	0	0	0	0	0	0	1	0	1	0	1	0	1	0	1	0	1	0	1	0	1	0	1
2020-01-31		1	1	0	0	0	1	1	1	1	1	1	1	1	0	1	0	1	0	1	0	1	0	1	0	1	0	0	0	0	0	0	1	0	1	0	1	0	1	0	1	0	1	0	1	0	1	0	1
2020-02-03		1	1	0	0	0	1	1	1	1	1	1	1	1	0	1	0	1	0	1	0	1	0	1	0	1	0	0	0	0	0	0	1	0	1	0	1	0	1	0	1	0	1	0	1	0	1	0	1
2020-02-04		1	1	1	0	0	1	1	1	1	1	1	1	1	1	1	1	1	0	1	0	1	0	1	0	1	0	0	0	0	0	0	0	1	1	0	1	0	1	0	1	0	0	1	1	0	1	0	1
2020-02-05		1	1	1	0	0	1	1	1	1	1	1	1	1	1	1	1	1	0	1	0	1	0	1	0	1	1	0	1	0	1	0	0	1	1	0	1	0	1	0	1	0	0	1	1	0	1	0	1
2020-02-06		1	1	1	0	0	1	1	1	1	1	1	1	1	1	1	1	1	0	1	0	1	0	1	0	1	1	0	1	0	1	0	0	1	1	0	1	0	1	0	1	0	0	1	1	0	1	0	1
2020-02-07		1	1	1	1	0	1	1	1	1	1	1	1	1	1	1	1	1	1	1	1	1	0	1	0	1	1	0	1	0	1	0	0	1	1	0	1	0	1	0	1	0	0	1	1	0	1	0	1
2020-02-10	12.86	1	1	1	1	1	1	1	1	1	1	1	1	1	1	1	1	1	1	1	1	1	0	1	0	1	1	1	1	1	1	1	0	1	0	1	1	0	1	0	1	0	0	1	0	1	1	0	1
2020-02-11	5.51	1	1	1	1	1	1	0	1	0	1	0	1	0	1	0	1	0	1	0	1	0	1	0	1	0	1	1	1	1	1	1	0	1	0	1	1	0	1	0	1	0	0	1	0	1	1	0	1
2020-02-12	10.97	0	1	1	1	1	0	1	0	1	0	1	0	1	0	1	0	1	0	1	0	1	0	1	0	1	1	1	1	1	1	1	0	1	0	1	1	0	1	0	1	0	0	1	0	1	1	0	1
2020-02-13	6.92	1	1	1	1	1	1	0	1	0	1	1	1	1	1	1	1	1	1	1	1	1	1	1	1	1	1	1	1	1	1	1	1	0	0	1	1	0	1	0	1	0	1	0	1	0	1	0	1
2020-02-14	7.61	0	0	1	1	1	0	1	0	1	1	1	1	1	1	1	1	1	1	1	1	1	1	1	1	1	1	1	1	1	1	1	0	1	0	1	1	0	1	0	1	0	0	1	0	1	1	0	1
2020-02-17	8.37	1	1	1	1	1	1	0	0	0	1	1	1	1	1	1	1	1	1	1	1	1	1	1	1	1	1	1	1	1	1	1	0	1	0	1	0	1	0	1	1	0	0	1	0	1	0	1	1
2020-02-18	9.21	1	0	1	1	1	1	0	0	0	1	1	1	1	1	1	1	1	1	1	1	1	1	1	1	1	1	1	1	1	1	1	0	1	0	1	0	1	0	1	1	0	0	1	0	1	0	1	1
2020-02-19	10.13	1	1	0	1	1	1	0	1	0	1	0	1	0	1	1	1	1	1	1	1	1	1	1	1	1	1	1	1	1	1	1	1	0	0	1	0	1	0	1	1	0	1	0	0	1	0	1	1
2020-02-20	11.14	1	1	1	1	1	1	0	0	0	1	0	1	0	1	1	1	0	1	1	1	1	1	1	1	1	1	1	1	1	0	1	0	1	0	1	0	1	0	1	0	1	0	1	0	1	0	1	0
2020-02-21	7.13	1	1	1	1	1	1	0	0	0	1	0	1	0	1	0	1	0	1	1	1	1	1	1	1	1	0	0	1	1	1	1	0	1	0	1	0	1	0	1	0	1	0	1	0	1	0	1	0
2020-02-24		0	0	1	0	1	0	1	0	1	0	1	0	1	0	1	0	1	1	1	1	1	1	1	1	1	0	0	0	0	0	1	1	0	0	1	0	1	0	1	0	1	1	0	0	1	0	1	0
2020-02-25	7.84	0	0	0	0	1	0	1	0	1	0	1	0	1	0	1	0	1	0	1	0	1	0	1	0	1	1	0	0	0	0	0	1	0	1	0	0	1	0	1	0	1	1	0	1	0	0	1	1
2020-02-26	8.62	1	0	0	0	0	1	0	1	0	1	1	0	1	1	1	0	1	1	1	1	1	1	1	1	1	1	1	0	0	0	0	1	0	1	0	1	0	1	0	1	0	1	0	1	0	1	0	1
2020-02-27	9.48	1	1	0	1	1	1	0	0	0	1	0	1	0	1	1	1	1	1	1	1	1	1	1	1	1	1	1	1	1	0	0	0	1	1	0	1	0	1	0	1	0	0	1	1	0	1	0	1
2020-02-28		1	1	0	1	0	1	0	0	0	1	0	1	0	1	1	1	1	1	1	1	1	1	1	1	1	0	0	0	0	0	0	1	0	1	0	1	0	1	0	1	0	1	0	1	0	1	0	1
2020-02-29		0	0	0	0	0	0	1	0	1	0	1	0	1	0	1	0	1	0	1	0	1	0	1	0	1	0	0	0	0	0	0	1	0	1	0	1	0	1	0	1	0	1	0	1	0	1	0	1
2020-03-02		1	0	0	0	0	1	1	1	1	0	1	0	1	0	1	0	1	0	1	0	1	0	1	0	1	0	0	0	0	0	0	0	1	1	0	1	0	1	0	1	0	0	1	1	0	1	0	1
2020-03-03		1	0	1	0	0	1	1	1	1	0	1	0	1	0	1	0	1	0	1	0	1	0	1	0	1	0	0	0	0	0	0	0	1	0	1	1	0	1	0	1	0	0	1	0	1	1	0	1
2020-03-04		1	1	0	0	0	1	1	1	1	1	1	1	1	0	1	0	1	0	1	0	1	0	1	0	1	0	0	0	0	0	0	0	1	0	1	0	1	0	1	1	0	0	1	0	1	1	0	1
2020-03-05		1	1	0	0	0	1	1	1	1	1	1	1	1	0	1	0	1	0	1	0	1	0	1	0	1	0	0	0	0	0	0	0	1	0	1	0	1	0	1	0	1	0	1	0	1	0	1	0
2020-03-06		1	1	0	1	0	1	1	1	1	1	1	1	1	0	1	0	1	0	1	0	1	0	1	0	1	0	0	0	0	0	0	1	0	0	1	0	1	0	1	0	1	1	0	1	0	1	0	1
2020-03-09	12.07	1	1	1	0	1	1	1	1	1	1	1	1	1	1	1	1	1	0	1	0	1	0	1	0	1	1	1	1	1	0	0	1	0	1	0	1	0	1	0	1	0	1	0	1	0	1	0	1
2020-03-10	13.48	1	1	1	1	1	1	0	1	0	1	0	1	0	1	0	1	0	1	0	1	0	1	0	1	0	1	1	1	1	1	0	0	1	1	0	1	0	1	0	1	0	0	1	1	0	1	0	1
2020-03-11	17.31	1	1	1	1	1	1	0	1	0	1	0	1	0	1	0	1	0	1	0	1	0	1	0	1	0	1	1	1	1	1	1	1	0	1	0	1	0	1	0	1	0	1	0	1	0	1	0	1
2020-03-12		1	1	1	1	0	1	0	1	0	1	0	1	0	1	0	1	0	1	0	1	0	1	0	1	0	0	0	1	1	1	1	1	0	1	0	1	0	1	0	1	0	1	0	1	0	1	0	1
2020-03-13		0	0	1	1	0	0	1	0	1	0	1	0	1	0	1	0	1	0	1	0	1	0	1	0	1	0	0	1	1	1	1	1	0	1	0	1	0	1	0	1	0	1	0	1	0	1	0	1
2020-03-16	11	1	0	1	1	1	1	1	1	1	0	1	0	1	0	1	0	1	0	1	0	1	0	1	0	1	1	1	0	0	1	1	1	0	1	0	1	0	1	0	1	0	1	0	1	0	1	0	1
2020-03-17		1	0	1	1	1	1	0	1	0	0	1	0	1	0	1	0	1	0	1	0	1	0	1	0	1	0	0	0	0	1	1	1	0	1	0	1	0	1	0	1	0	1	0	1	0	1	0	1
2020-03-18		0	1	0	1	1	0	1	0	1	0	1	0	1	0	1	0	1	0	1	0	1	0	1	0	1	0	0	0	0	0	1	1	0	1	0	1	0	1	0	1	0	1	0	1	0	1	0	1
2020-03-19		1	1	0	1	1	1	1	1	1	0	1	0	1	0	1	0	1	0	1	0	1	0	1	0	1	0	0	0	0	0	0	1	0	1	0	1	0	1	0	1	0	1	0	1	0	1	0	1
2020-03-20		1	0	0	1	1	1	1	1	1	0	1	0	1	0	1	0	1	0	1	0	1	0	1	0	1	0	0	0	0	0	0	0	1	1	0	1	0	1	0	1	0	0	1	1	0	1	0	1
2020-03-23		1	1	1	0	1	1	1	1	1	1	1	1	1	0	1	0	1	0	1	0	1	0	1	0	1	0	0	0	0	0	0	1	0	1	0	1	0	1	0	1	0	1	0	1	0	1	0	1
2020-03-24		1	1	1	0	1	1	1	1	1	1	1	1	1	0	1	0	1	0	1	0	1	0	1	0	1	0	0	0	0	0	0	0	1	1	0	1	0	1	0	1	0	0	1	1	0	1	0	1
2020-03-25		1	1	0	0	0	1	1	1	1	1	1	1	1	0	1	0	1	0	1	0	1	0	1	0	1	0	0	0	0	0	0	0	1	0	1	1	0	1	0	1	0	0	1	0	1	1	0	1
2020-03-26	19.04	1	1	1	1	1	1	1	1	1	1	1	1	1	1	1	1	1	0	1	0	1	0	1	0	1	1	1	1	1	0	0	1	0	0	1	1	0	1	0	1	0	1	0	1	0	1	0	1
2020-03-27	16.94	1	1	1	1	0	1	0	1	0	1	0	1	0	1	0	1	0	1	0	1	0	1	0	1	0	1	1	1	1	1	1	0	1	0	1	1	0	1	0	1	0	0	1	0	1	1	0	1
2020-03-30		0	1	1	1	1	0	1	0	1	0	1	0	1	0	1	0	1	1	1	1	1	1	1	1	1	0	0	1	1	1	1	1	0	1	0	1	0	1	0	1	0	1	0	1	0	1	0	1
2020-03-31		0	1	1	1	1	0	1	0	1	0	1	0	1	0	1	0	1	0	1	0	1	0	1	0	1	0	0	1	1	1	1	0	1	1	0	1	0	1	0	1	0	0	1	1	0	1	0	1
2020-04-01	15.57	1	0	1	1	1	1	1	1	1	0	1	0	1	0	1	0	1	0	1	0	1	0	1	0	1	1	1	0	1	1	1	1	0	1	0	1	0	1	0	1	0	1	0	1	0	1	0	1
2020-04-02		1	0	1	1	1	1	0	1	0	0	1	0	0	0	1	0	1	0	1	0	1	1	1	1	1	0	0	0	1	1	1	0	1	0	1	1	0	1	0	1	0	0	1	0	1	1	0	1
2020-04-03		0	1	1	1	1	0	1	0	1	0	1	0	1	0	1	0	1	0	1	0	1	0	1	0	1	0	0	0	1	0	1	1	0	1	0	1	0	1	0	1	0	1	0	1	0	1	0	1
2020-04-06		1	1	0	1	1	1	1	1	1	0	1	0	1	0	1	0	1	0	1	0	1	0	1	0	1	0	0	0	0	0	0	1	0	1	0	1	0	1	0	1	0	1	0	1	0	1	0	1
2020-04-07		1	0	0	1	1	1	1	1	1	0	1	0	1	0	1	0	1	0	1	0	1	0	1	0	1	0	0	0	0	0	0	0	1	0	1	0	1	1	0	1	0	0	1	0	1	0	1	1
2020-04-08	17.13	1	1	1	1	1	1	1	1	1	1	1	1	1	0	1	0	1	0	1	0	1	0	1	0	1	1	1	1	0	0	0	1	0	0	1	0	1	1	0	1	0	1	0	0	1	0	1	1
2020-04-09		1	1	1	0	1	1	0	1	0	1	0	1	0	1	0	1	0	1	1	1	1	1	1	1	1	0	0	1	0	0	0	0	1	0	1	0	1	0	1	1	0	0	1	0	1	0	1	1
2020-04-10		0	1	0	0	1	0	1	0	1	0	1	0	1	0	1	0	1	0	1	0	1	0	1	0	1	0	0	1	0	0	0	1	0	1	0	1	0	1	0	1	0	1	0	1	0	1	0	1
2020-04-13		1	1	1	1	0	1	1	1	1	0	1	0	1	0	1	0	1	0	1	0	1	0	1	0	1	0	0	0	0	0	0	1	0	1	0	1	0	1	0	1	0	1	0	1	0	1	0	1
2020-04-14	16.1	1	0	1	1	0	1	1	1	1	0	1	0	1	0	1	0	1	0	1	0	1	0	1	0	1	1	1	1	1	1	1	0	1	0	1	0	1	0	1	1	0	0	1	0	1	0	1	1
2020-04-15		1	1	1	1	1	1	0	1	0	1	0	1	0	0	1	0	0	0	1	0	0	0	1	0	0	0	0	1	1	1	1	1	0	1	0	1	0	1	0	1	0	1	0	1	0	1	0	1
2020-04-16		0	1	1	1	1	0	1	0	1	0	1	0	1	0	1	0	1	0	1	0	1	0	1	0	1	0	0	1	1	0	0	0	1	0	1	0	1	1	0	1	0	0	1	0	1	1	0	1
2020-04-17		1	1	0	1	0	1	1	1	1	0	1	0	1	0	1	0	1	0	1	0	1	0	1	0	1	0	0	0	0	0	0	0	1	0	1	0	1	0	1	1	0	0	1	0	1	0	1	1
2020-04-20	19.45	1	0	1	1	1	1	1	1	1	0	1	0	1	0	1	0	1	0	1	0	1	0	1	0	1	1	1	1	1	1	1	0	1	0	1	0	1	0	1	0	1	0	1	0	1	0	1	0
2020-04-21		1	1	1	1	1	1	0	1	0	1	0	1	0	1	0	1	0	1	0	1	0	1	0	1	0	0	0	1	1	1	1	1	0	1	0	1	0	1	0	1	0	1	0	1	0	1	0	1
2020-04-22		0	1	1	0	1	0	1	0	1	0	1	0	1	0	1	0	1	0	1	0	1	0	1	0	1	0	0	1	1	0	0	0	1	0	1	0	1	0	1	1	0	0	1	0	1	0	1	1
2020-04-23		1	1	0	1	1	1	1	1	1	0	1	0	1	0	1	0	1	0	1	0	1	0	1	0	1	0	0	0	0	0	0	1	0	1	0	0	1	0	1	1	0	1	0	1	0	1	0	1
2020-04-24		1	0	1	1	0	1	1	1	1	0	1	0	1	0	1	0	1	0	1	0	1	0	1	0	1	0	0	0	0	0	1	1	0	1	0	1	0	1	0	1	0	1	0	1	0	1	0	1
2020-04-27		1	1	1	1	1	1	1	1	1	1	1	1	1	0	1	0	1	0	1	0	1	0	1	0	1	0	0	0	0	1	1	0	1	1	0	1	0	1	0	1	0	0	1	1	0	1	0	1
2020-04-28	24.75	1	1	1	0	1	1	1	1	1	1	1	1	1	0	1	0	1	0	1	0	1	0	1	0	1	1	1	1	1	0	0	1	0	1	0	1	0	1	0	1	0	1	0	1	0	1	0	1
2020-04-29	27.23	1	1	1	1	1	1	0	1	0	1	0	1	0	1	0	1	0	1	0	1	0	1	0	1	0	1	1	1	1	1	1	0	1	0	1	1	0	1	0	1	0	0	1	1	0	1	0	1
2020-04-30	29.95	1	1	1	1	1	1	0	1	0	1	0	1	0	1	0	1	0	1	0	1	0	1	0	1	0	1	1	1	1	1	1	0	1	0	1	0	1	0	1	0	1	0	1	0	1	0	1	0
2020-05-01		1	1	1	1	1	1	0	0	0	1	0	1	0	1	0	1	0	1	0	1	0	1	0	1	0	0	0	1	1	1	1	1	0	1	0	1	0	1	0	1	0	1	0	1	0	1	0	1
2020-05-04		0	0	1	0	1	0	1	0	1	0	1	0	1	0	1	0	1	0	1	0	1	0	1	0	1	0	0	1	1	1	1	1	0	1	0	1	0	1	0	1	0	1	0	1	0	1	0	1
2020-05-05		1	0	1	1	1	1	1	1	1	0	1	0	1	0	1	0	1	0	1	0	1	0	1	0	1	0	0	0	0	1	1	1	0	1	0	1	0	1	0	1	0	1	0	1	0	1	0	1
2020-05-06	23.87	1	0	1	1	1	1	1	1	1	0	1	0	1	0	1	0	1	0	1	0	1	0	1	0	1	1	1	0	0	1	1	0	1	0	1	0	1	0	1	0	1	0	1	0	1	0	1	0
2020-05-07		1	1	0	1	1	1	0	1	0	1	0	1	0	0	1	0	1	0	1	0	1	1	1	1	1	0	0	0	0	0	1	1	0	0	1	0	1	0	1	0	1	1	0	0	1	0	1	0
2020-05-08	33.28	0	1	0	1	1	0	1	0	1	0	1	0	1	0	1	0	1	0	1	0	1	0	1	0	1	1	1	1	1	0	0	0	1	0	1	0	1	0	1	0	1	0	1	0	1	0	1	0
2020-05-11	28.89	1	1	1	1	1	1	0	1	0	1	0	1	0	1	0	1	0	1	0	1	0	1	0	1	0	1	1	1	1	0	1	1	0	0	1	0	1	0	1	0	1	1	0	0	1	0	1	0
2020-05-12		0	1	1	1	1	0	1	0	1	1	1	1	1	1	1	1	1	1	1	1	1	1	1	1	1	0	0	1	1	1	1	1	0	0	1	0	1	0	1	0	1	1	0	0	1	0	1	0
2020-05-13		0	1	1	0	1	0	1	0	1	0	1	0	1	0	1	0	1	0	1	0	1	0	1	0	1	0	0	1	0	1	1	0	1	0	1	0	1	0	1	0	1	0	1	0	1	0	1	0
2020-05-14		1	0	1	0	0	1	1	1	1	0	1	0	1	0	1	0	1	0	1	0	1	0	1	0	1	0	0	0	0	1	0	1	0	1	0	1	0	1	0	1	0	1	0	1	0	1	0	1
2020-05-15	21.78	1	0	0	1	0	1	1	1	1	0	1	0	1	0	1	0	1	0	1	0	1	0	1	0	1	1	1	0	0	1	1	1	0	1	0	1	0	1	0	1	0	1	0	1	0	1	0	1
2020-05-18	21	1	1	1	1	0	1	0	1	0	1	0	1	0	0	1	0	1	0	1	0	1	0	1	0	1	1	1	0	1	0	1	0	1	1	0	1	0	0	1	0	1	0	1	1	0	1	0	1
2020-05-19	21	0	1	0	1	1	0	0	0	0	0	0	0	0	0	1	0	1	0	1	0	1	0	1	0	1	1	1	1	1	0	0	0	1	0	1	0	1	0	1	0	1	0	1	0	1	0	1	0
2020-05-20	23.42	1	1	0	0	1	0	0	0	0	0	0	0	0	0	1	0	1	0	1	0	1	0	1	0	1	1	1	1	1	0	1	1	0	1	0	0	1	0	1	0	1	1	0	1	0	1	0	1
2020-05-21	18.71	1	1	1	1	1	1	0	1	0	1	0	1	0	1	0	1	0	1	1	1	1	1	1	1	1	1	1	1	1	1	1	1	0	1	0	1	0	1	0	1	0	1	0	1	0	1	0	1
2020-05-22	16.84	0	0	1	0	0	0	1	0	1	0	1	0	1	0	1	0	1	0	1	0	1	0	1	0	1	1	1	1	1	1	1	1	0	1	0	1	0	1	0	1	0	1	0	1	0	1	0	1
2020-05-25	18.52	0	0	1	0	1	0	1	0	0	0	1	0	1	0	1	0	1	0	1	0	1	0	1	0	1	1	1	1	1	1	1	0	1	1	0	1	0	1	0	1	0	0	1	1	0	1	0	1
2020-05-26	20.37	1	0	0	1	0	1	0	0	0	1	1	0	1	1	1	0	1	1	1	0	1	1	1	0	1	1	1	1	1	1	1	0	1	1	0	1	0	1	0	1	0	0	1	1	0	1	0	1
2020-05-27	22.41	1	1	0	1	0	1	0	0	0	1	0	1	0	1	1	1	1	1	1	1	1	1	1	1	1	1	1	0	1	0	1	1	0	1	0	1	0	1	0	1	0	1	0	1	0	1	0	1
2020-05-28	24.65	1	1	1	1	1	1	0	1	0	1	0	1	0	1	0	1	0	1	0	1	0	1	1	1	1	1	1	1	1	0	1	0	1	1	0	1	0	1	0	1	0	0	1	1	0	1	0	1
2020-05-29	33.79	1	1	1	1	1	1	0	0	0	1	0	1	0	1	0	1	0	1	0	1	0	1	0	1	0	1	1	1	1	1	1	0	1	0	1	1	0	1	0	1	0	0	1	0	1	1	0	1
2020-05-31		1	1	1	1	1	1	0	1	0	1	0	1	0	1	0	1	0	1	0	1	0	1	0	1	0	0	0	0	0	1	0	1	0	1	0	1	0	1	0	1	0	1	0	1	0	1	0	1
2020-06-01	32.81	0	0	0	0	1	0	1	0	1	0	1	0	1	0	1	0	1	0	1	0	1	0	1	0	1	1	1	1	1	1	1	0	1	0	1	0	1	0	1	0	1	0	1	0	1	0	1	0
2020-06-02	32.81	1	1	1	1	1	1	0	1	0	1	0	1	0	1	0	1	0	1	0	1	0	1	0	1	0	1	1	0	0	1	1	0	1	0	1	0	1	0	1	0	1	0	1	0	1	0	1	0
2020-06-03	36.09	1	0	1	1	1	0	0	0	0	0	0	0	0	1	0	1	0	1	0	1	0	1	0	1	0	1	1	1	1	1	1	0	1	0	1	0	1	0	1	0	1	0	1	0	1	0	1	0
2020-06-04	32.48	1	1	1	1	1	1	0	0	0	1	0	0	0	1	0	1	0	1	0	1	0	1	0	1	0	1	1	1	1	1	1	1	0	0	1	0	1	0	1	0	1	1	0	0	1	0	1	0
2020-06-05	30.15	0	0	1	1	1	0	1	0	1	0	1	0	1	1	1	1	1	1	1	1	1	1	1	1	1	1	1	1	1	1	1	0	1	0	1	0	1	0	1	0	1	0	1	0	1	0	1	0
2020-06-08	35.53	0	0	0	1	1	0	1	0	0	0	1	0	1	0	1	0	1	1	1	1	1	1	1	1	1	1	1	1	1	1	1	0	1	0	1	0	1	0	1	0	1	0	1	0	1	0	1	0
2020-06-09	36.98	1	0	1	1	1	1	0	1	0	1	0	1	0	1	0	1	0	1	0	1	0	1	0	1	0	1	1	1	1	1	1	0	1	0	1	0	1	0	1	0	1	0	1	0	1	0	1	0
2020-06-10	33.28	1	1	1	1	1	0	0	0	0	1	0	1	0	1	0	1	0	1	0	1	0	1	0	1	0	1	1	1	1	1	1	1	0	0	1	0	1	0	1	0	1	1	0	0	1	0	1	0
2020-06-11	36.12	0	1	1	0	1	0	1	0	1	1	1	1	1	1	1	1	1	1	1	1	1	1	1	1	1	1	1	1	1	1	1	1	0	1	0	1	0	0	1	0	1	1	0	1	0	1	0	1
2020-06-12	40.27	1	1	1	1	1	1	0	0	0	1	0	0	0	1	0	1	0	1	0	1	0	1	0	1	0	1	1	1	1	1	1	1	0	1	0	1	0	0	1	0	1	1	0	1	0	1	0	1
2020-06-15	29.81	1	1	1	1	0	1	0	1	0	1	0	1	0	1	0	1	0	1	0	1	0	1	0	1	0	0	0	1	1	1	1	1	0	1	0	1	0	1	0	1	0	1	0	1	0	1	0	1
2020-06-16	31.52	0	0	0	0	1	0	1	0	1	0	1	0	1	0	1	0	1	0	1	0	1	0	1	0	1	0	0	0	0	1	1	0	1	0	1	0	1	0	1	0	1	0	1	0	1	1	0	1
2020-06-17	32.79	1	0	0	0	0	1	0	0	0	1	1	0	1	1	1	0	1	1	1	0	1	1	1	0	1	0	0	0	0	0	0	0	1	0	1	0	1	0	1	0	1	0	1	0	1	1	0	1
2020-06-18	34.67	1	0	0	1	1	0	0	0	0	1	1	0	1	1	1	0	1	1	1	0	1	1	1	0	1	1	1	0	0	0	1	0	1	0	1	0	1	0	1	0	1	0	1	0	1	0	1	0
2020-06-19	32.46	1	1	1	1	0	1	0	0	0	1	0	1	0	1	1	1	1	1	1	1	1	1	1	1	1	0	0	0	0	0	0	0	1	0	1	0	1	0	1	0	1	0	1	0	1	0	1	0
2020-06-22	34.33	0	1	0	0	1	0	1	0	0	0	1	0	0	1	1	0	1	1	1	0	1	1	1	0	1	1	1	0	0	0	0	1	0	0	1	0	1	0	1	0	1	1	0	0	1	0	1	0
2020-06-23	32.14	1	1	0	0	1	1	0	0	0	1	0	0	0	1	1	1	1	1	1	1	1	1	1	1	1	0	0	0	0	0	0	0	1	0	1	0	1	0	1	0	1	0	1	0	1	0	1	0
2020-06-24	41.54	0	0	1	0	1	0	1	0	0	0	1	0	0	1	1	0	0	1	1	0	1	1	1	0	1	1	1	1	1	1	0	0	1	0	1	0	1	0	1	0	1	0	1	0	1	0	1	0
2020-06-25		1	1	1	1	0	1	0	1	0	1	0	1	0	1	0	1	0	1	0	1	0	1	0	1	0	0	0	0	0	0	0	1	0	1	0	1	0	1	0	1	0	1	0	1	0	1	0	1
2020-06-26		0	0	0	0	0	0	1	0	1	0	1	0	1	0	1	0	1	0	1	0	1	0	1	0	1	0	0	0	0	0	0	1	0	1	0	1	0	1	0	1	0	1	0	1	0	1	0	1
2020-06-29	31.82	1	0	0	0	0	1	1	1	1	0	1	0	1	0	1	0	1	0	1	0	1	0	1	0	1	1	1	0	0	0	0	1	0	1	0	0	1	0	1	0	1	1	0	1	0	1	0	0
2020-06-30	35	1	0	0	1	0	1	0	1	0	0	1	0	1	0	1	0	1	0	1	0	1	1	1	0	1	1	1	0	0	0	0	0	1	0	1	0	1	0	1	0	1	0	1	0	1	0	1	0
2020-07-01	31.5	1	1	1	1	1	1	0	0	0	1	0	0	0	1	1	0	1	1	1	0	1	1	1	1	1	1	1	1	1	0	0	0	1	0	1	0	1	0	1	0	1	0	1	0	1	0	1	0
2020-07-02	28.35	0	1	0	0	0	0	1	0	1	0	1	0	1	0	1	0	1	0	1	0	1	1	1	0	1	1	1	1	1	0	0	0	1	0	1	0	1	0	1	0	1	0	1	0	1	0	1	0
2020-07-03	25.52	0	0	0	0	0	0	1	0	1	0	1	0	1	0	1	0	1	0	1	0	1	0	1	0	1	1	0	1	1	1	0	0	1	0	1	0	1	0	1	0	1	0	1	0	1	0	1	0
2020-07-06	30.74	0	0	1	0	0	0	1	0	0	0	1	0	1	0	1	0	1	0	1	0	1	0	1	0	1	1	1	1	1	1	1	0	1	0	1	0	1	0	1	0	1	0	1	0	1	0	1	0
2020-07-07	25.26	1	0	1	0	0	1	0	1	0	1	0	1	0	1	1	1	1	1	1	1	1	1	1	1	1	1	0	1	1	1	1	0	1	0	1	0	1	0	1	0	1	0	1	0	1	0	1	0
2020-07-08	27.79	0	0	0	0	0	0	1	0	1	0	1	0	1	0	1	0	1	0	1	0	1	0	1	0	1	1	1	1	1	1	1	0	1	0	1	0	1	0	1	0	1	0	1	0	1	0	1	0
2020-07-09	27.39	1	1	0	1	0	1	0	1	0	1	1	1	0	1	1	1	1	1	1	1	1	1	1	1	1	0	1	0	1	0	1	0	1	0	1	0	1	0	1	0	1	0	1	0	1	0	1	0
2020-07-10	33.63	0	0	0	1	0	0	0	0	0	1	1	0	1	1	1	0	1	1	1	0	1	1	1	0	1	1	1	1	1	0	1	1	0	0	1	0	1	0	1	0	1	1	0	0	1	0	1	0
2020-07-13	27.12	1	1	1	1	1	1	0	1	0	1	0	1	0	1	0	1	0	1	0	1	0	1	1	1	1	0	1	1	1	1	1	0	1	0	1	0	1	0	1	0	1	0	1	0	1	0	1	0
2020-07-14	24.41	0	0	1	0	1	0	1	0	1	0	1	0	1	1	1	0	1	1	1	0	1	1	1	0	1	0	0	1	0	0	0	1	0	0	1	0	1	0	1	0	1	1	0	0	1	0	1	0
2020-07-15	29.96	0	0	0	0	0	0	1	0	0	0	1	0	1	0	1	0	1	0	1	0	1	0	1	0	1	1	1	0	0	1	0	1	0	1	0	0	1	0	1	0	1	1	0	1	0	0	1	0
2020-07-16	32.96	1	0	1	1	0	1	0	1	0	1	1	1	1	1	1	1	1	1	1	1	1	1	1	1	1	1	1	1	1	1	1	1	0	1	0	1	0	1	0	1	0	1	0	1	0	1	0	1
2020-07-17		1	1	1	1	0	1	0	1	0	1	0	1	0	1	0	1	0	1	0	1	0	1	1	1	0	0	0	0	0	0	0	0	1	1	0	1	0	1	0	1	0	0	1	1	0	1	0	1
2020-07-20	32.6	0	0	0	0	1	0	1	0	1	0	1	0	1	0	1	0	1	0	1	0	1	0	1	0	1	1	1	0	0	0	0	0	1	0	1	1	0	0	1	0	1	0	1	1	0	1	0	1
2020-07-21	34.51	1	1	0	1	1	1	0	1	0	1	0	0	0	1	0	1	0	1	0	1	0	1	0	1	0	1	1	0	0	0	0	0	1	0	1	0	1	0	1	0	1	0	1	1	0	1	0	1
2020-07-22	32.55	1	1	1	1	1	1	0	0	0	1	0	0	0	1	0	1	0	1	0	1	0	1	0	1	0	1	1	1	1	0	0	0	1	0	1	0	1	0	1	0	1	0	1	0	1	1	0	1
2020-07-23	29.3	0	1	1	1	1	0	1	0	0	0	1	0	0	1	1	1	0	1	1	1	0	1	1	1	0	1	1	1	1	0	0	1	0	0	1	0	1	0	1	0	1	1	0	1	0	1	0	1
2020-07-24	43.8	0	0	0	0	1	0	1	0	0	0	1	0	1	0	1	0	1	1	1	1	1	1	1	1	1	1	1	1	1	0	0	1	0	1	0	1	0	1	0	1	0	1	0	1	0	1	0	1
2020-07-27	39.42	1	1	1	1	1	1	0	1	0	1	0	1	0	1	0	1	0	1	0	1	0	1	0	1	0	1	1	1	1	1	1	0	1	1	0	1	0	1	0	1	0	0	1	1	0	1	0	1
2020-07-28	45.49	0	1	1	1	1	0	1	0	1	1	1	1	1	1	1	1	1	1	1	1	1	1	1	1	1	1	1	1	1	1	1	0	1	1	0	1	0	1	0	1	0	0	1	1	0	1	0	1
2020-07-29	28.72	1	1	1	1	1	1	0	1	0	1	0	1	0	1	0	1	0	1	0	1	0	1	0	1	0	0	0	1	1	1	1	0	1	0	1	0	1	0	1	0	1	0	1	0	1	1	0	1
2020-07-30	40.94	0	0	0	0	1	0	1	0	1	0	1	0	1	0	1	0	1	0	1	0	1	1	1	1	1	1	1	1	1	1	1	1	0	0	1	1	0	1	0	0	1	1	0	0	1	1	0	1
2020-07-31	30.93	1	1	1	1	1	1	0	1	0	1	1	1	1	1	1	1	1	1	1	1	1	1	1	1	1	0	0	0	1	1	1	0	1	0	1	0	1	0	1	0	1	0	1	0	1	1	0	1
2020-08-03	38.23	0	0	1	0	1	0	1	0	1	1	1	0	1	1	1	0	1	1	1	0	1	1	1	0	1	1	1	1	1	1	1	0	1	0	1	0	1	0	1	0	1	0	1	0	1	0	1	0
2020-08-04	31.29	1	1	0	1	1	1	0	1	0	1	1	1	0	1	1	1	1	1	1	1	1	1	1	1	1	0	0	0	0	0	1	0	1	0	1	0	1	0	1	0	1	0	1	0	1	0	1	0
2020-08-05	34.42	0	0	0	0	1	0	1	0	1	0	1	0	1	1	1	0	1	1	1	0	1	1	1	0	1	0	0	0	0	0	0	0	1	0	1	0	1	0	1	0	1	0	1	0	1	0	1	0
2020-08-06	37.86	1	1	0	1	1	1	0	1	0	1	1	1	0	1	1	1	1	1	1	1	1	1	1	1	1	1	1	0	0	0	0	0	1	0	1	0	1	0	1	0	1	0	1	0	1	0	1	0
2020-08-07	32.5	1	0	1	0	0	1	0	0	0	1	0	1	0	1	1	1	0	1	1	1	1	1	1	1	1	0	0	0	0	0	0	1	0	1	0	0	1	0	1	0	1	1	0	1	0	1	0	1
2020-08-10	37.49	0	1	0	0	1	0	1	0	1	0	1	0	1	1	1	0	1	1	1	1	1	1	1	1	1	1	1	1	0	1	0	0	1	0	1	0	1	0	1	0	1	0	1	0	1	0	1	0
2020-08-11	41.24	1	1	1	0	0	1	0	1	0	1	0	1	0	1	0	1	0	1	1	1	1	1	1	1	1	1	1	1	1	0	0	1	0	1	0	1	0	1	0	0	1	1	0	1	0	1	0	1
2020-08-12	35.4	1	1	1	1	0	1	0	1	0	1	0	1	0	1	0	1	0	1	0	1	0	1	1	1	0	0	0	1	1	1	1	1	0	1	0	1	0	1	0	1	0	1	0	1	0	1	0	1
2020-08-13	45.34	0	1	1	0	0	0	1	0	1	1	1	0	1	1	1	1	1	1	1	1	1	1	1	1	1	1	1	1	1	1	1	0	1	1	0	1	0	1	0	1	0	0	1	1	0	1	0	1
2020-08-14	41.84	1	1	1	1	1	1	0	1	0	1	0	1	0	1	0	1	0	1	0	1	0	1	0	1	0	1	1	1	1	1	1	0	1	0	1	0	1	0	1	0	1	0	1	0	1	1	0	1
2020-08-17	31.54	0	1	1	1	0	0	1	0	0	1	1	1	0	1	1	1	0	1	1	1	0	1	1	1	0	0	0	1	1	1	1	0	1	0	1	0	1	0	1	0	1	0	1	0	1	0	1	0
2020-08-18	28.39	0	0	0	1	0	0	1	0	1	0	1	0	1	0	1	0	1	0	1	0	1	0	1	0	1	0	0	0	0	1	1	0	1	0	1	0	1	0	1	0	1	0	1	0	1	0	1	0
2020-08-19	36.73	0	0	0	0	0	0	1	0	0	0	1	0	1	0	1	0	1	0	1	0	1	0	1	0	1	1	1	0	0	0	1	1	0	1	0	0	1	0	1	0	1	1	0	1	0	1	0	1
2020-08-20	25.3	1	0	0	0	0	1	0	1	0	1	1	1	1	1	1	1	1	1	1	1	1	1	1	1	1	0	0	0	0	0	0	1	0	1	0	1	0	1	0	1	0	1	0	1	0	1	0	1
2020-08-21	22.77	0	0	0	0	0	0	1	0	1	0	1	0	1	0	1	0	1	0	1	0	1	0	1	0	1	0	0	0	0	0	0	0	1	1	0	1	0	1	0	0	1	0	1	1	0	1	0	1
2020-08-24	25.05	0	0	0	0	0	0	1	0	1	0	1	0	1	0	1	0	1	0	1	0	1	0	1	0	1	0	0	0	0	0	0	0	1	1	0	1	0	1	0	0	1	0	1	1	0	1	0	1
2020-08-25	25.05	1	0	0	0	0	1	0	1	0	1	1	1	1	1	1	1	1	1	1	1	1	1	1	1	1	0	0	0	0	0	0	1	0	1	0	1	0	1	0	1	0	1	0	1	0	1	0	1
2020-08-26	40	1	0	0	0	1	0	0	0	0	1	0	1	0	1	1	1	1	1	1	1	1	1	1	1	1	1	1	0	0	0	0	1	0	1	0	1	0	1	0	1	0	1	0	1	0	1	0	1
2020-08-27	27.29	1	1	1	0	0	1	0	1	0	1	0	1	0	1	0	1	0	1	1	1	1	1	1	1	1	0	0	1	0	0	0	0	1	1	0	1	0	1	0	1	0	0	1	1	0	1	0	1
2020-08-28		0	1	0	0	0	0	1	0	1	1	1	0	1	1	1	1	1	1	1	1	1	1	1	1	1	0	0	0	0	0	0	0	1	0	1	0	1	0	1	0	1	0	1	0	1	0	1	1
2020-08-31	23.81	0	0	0	0	0	0	1	0	1	0	1	0	1	0	1	0	1	0	1	0	1	0	1	0	1	0	0	0	0	0	0	1	0	0	1	0	1	0	1	0	1	1	0	0	1	1	0	1
2020-09-01	24.32	1	0	1	0	0	1	0	1	0	0	1	0	1	0	1	0	1	0	1	0	1	0	1	0	1	1	0	0	0	0	0	0	1	0	1	0	1	0	1	0	1	0	1	0	1	0	1	1
2020-09-02	21.89	1	0	0	0	0	0	0	0	0	0	1	0	1	0	1	0	1	1	1	0	1	1	1	0	1	0	0	0	0	0	0	1	0	0	1	0	1	0	1	0	1	1	0	0	1	1	0	1
2020-09-03	19.7	0	1	0	0	0	0	1	0	0	0	1	0	0	0	1	0	1	0	1	0	1	0	1	0	1	0	0	0	0	0	0	1	0	1	0	1	0	1	0	1	0	1	0	1	0	1	0	1
2020-09-04	26.49	0	0	0	0	0	0	1	0	1	0	1	0	1	0	1	0	1	0	1	0	1	0	1	0	1	1	1	0	0	0	0	1	0	1	0	1	0	1	0	1	0	1	0	1	0	1	0	1
2020-09-07	24.06	1	1	0	1	0	1	0	1	0	1	0	1	0	1	0	1	0	1	1	1	1	1	1	1	1	1	1	1	1	1	1	1	0	1	0	1	0	1	0	1	0	1	0	1	0	1	0	1
2020-09-08	26.47	0	1	1	0	1	0	1	0	0	1	1	1	0	1	1	1	0	1	1	1	1	1	1	1	1	1	1	1	1	1	1	0	1	1	0	1	0	1	0	1	0	0	1	1	0	1	0	1
2020-09-09	39.01	1	1	1	0	1	1	0	1	0	1	0	1	0	1	0	1	0	1	1	1	1	1	1	1	1	1	1	1	1	1	1	1	0	1	0	1	0	1	0	1	0	1	0	1	0	1	0	1
2020-09-10	26.2	1	1	1	1	1	1	0	1	0	1	0	1	0	1	0	1	0	1	0	1	0	1	0	1	0	1	1	1	1	1	1	1	0	1	0	1	0	1	0	1	0	1	0	1	0	1	0	1
2020-09-11	25.96	0	1	1	1	0	0	1	0	1	1	1	0	1	1	1	1	1	1	1	1	1	1	1	1	1	0	1	1	1	1	1	0	1	1	0	1	0	1	0	1	0	0	1	1	0	1	0	1
2020-09-14	28.56	0	0	1	1	1	0	0	0	0	0	1	0	1	1	1	1	1	1	1	1	1	1	1	1	1	1	1	1	1	1	1	0	1	1	0	1	0	1	0	1	0	0	1	1	0	1	0	1
2020-09-15	25.7	1	0	1	1	1	1	0	1	0	1	1	1	1	1	1	1	1	1	1	1	1	1	1	1	1	0	0	0	1	1	1	0	1	0	1	1	0	1	0	1	0	0	1	0	1	1	0	1
2020-09-16	26.14	0	0	1	1	1	0	1	0	1	0	1	0	1	1	1	0	1	1	1	1	1	1	1	1	1	0	0	0	1	1	1	1	0	1	0	1	0	1	0	1	0	1	0	1	0	1	0	1
2020-09-17	28.75	1	1	0	1	1	0	0	0	0	0	1	0	0	0	1	0	1	1	1	1	1	1	1	1	1	1	1	0	1	0	1	1	0	1	0	1	0	1	0	1	0	1	0	1	0	1	0	1
2020-09-18	20.78	1	1	0	1	0	1	0	0	0	1	0	1	0	1	1	1	1	1	1	1	1	1	1	1	1	0	0	0	0	0	0	0	1	0	1	0	1	0	1	1	0	0	1	0	1	0	1	1
2020-09-21	23.29	0	0	0	0	1	0	1	0	1	0	1	0	1	0	1	0	1	0	1	0	1	1	1	0	1	0	0	0	0	0	0	1	0	0	1	1	0	1	0	1	0	1	0	0	1	1	0	1
2020-09-22	20.57	1	0	0	0	0	1	0	1	0	1	1	1	1	1	1	1	1	1	1	1	1	1	1	1	1	0	0	0	0	0	0	1	0	1	0	1	0	1	0	1	0	1	0	1	0	1	0	1
2020-09-23	22.63	0	0	0	0	0	0	1	0	1	0	1	0	1	0	1	0	1	0	1	0	1	0	1	0	1	0	0	0	0	0	0	0	1	1	0	1	0	1	0	1	0	0	1	1	0	1	0	1
2020-09-24	25.37	1	1	0	0	0	1	0	1	0	1	0	1	0	1	1	1	1	1	1	1	1	1	1	1	1	1	0	0	0	0	0	1	0	1	0	1	0	1	0	1	0	1	0	1	0	1	0	1
2020-09-25	22.83	1	1	0	0	0	1	0	1	0	1	0	1	0	1	1	1	1	1	1	1	1	1	1	1	1	0	0	0	0	0	0	1	0	1	0	1	0	1	0	1	0	1	0	1	0	1	0	1
2020-09-26	27.62	0	1	0	0	1	0	1	0	1	1	1	1	1	1	1	1	1	1	1	1	1	1	1	1	1	1	1	1	1	0	0	1	0	1	0	1	0	1	0	1	0	1	0	1	0	1	0	1
2020-09-27	24.44	1	1	1	1	0	1	0	1	0	1	0	1	0	1	0	1	0	1	0	1	0	1	0	1	0	1	0	1	1	0	0	1	0	1	0	1	0	1	0	1	0	1	0	1	0	1	0	1
2020-09-28	22	0	0	1	0	0	0	1	0	1	1	1	0	1	1	1	1	1	1	1	1	1	1	1	1	1	0	0	1	1	1	0	1	0	1	0	1	0	1	0	1	0	1	0	1	0	1	0	1
2020-09-29	24.2	0	0	1	0	0	0	1	0	0	0	1	0	1	1	1	0	1	1	1	0	1	1	1	0	1	1	1	0	0	1	1	0	1	1	0	1	0	1	0	1	0	0	1	1	0	1	0	1
2020-09-30	26.62	1	0	1	1	1	1	0	1	0	1	1	1	1	1	1	1	1	1	1	1	1	1	1	1	1	1	1	1	1	1	1	1	0	1	0	1	0	1	0	1	0	1	0	1	0	1	0	1
2020-10-01		1	1	1	1	0	1	0	1	0	1	0	1	0	1	0	1	0	1	0	1	0	1	1	1	0	0	0	0	0	0	0	1	0	1	0	1	0	1	0	1	0	1	0	1	0	1	0	1
2020-10-02		0	0	0	0	0	0	1	0	1	0	1	0	1	0	1	0	1	0	1	0	1	0	1	0	1	0	0	0	0	0	0	1	0	1	0	1	0	1	0	1	0	1	0	1	0	1	0	1
2020-10-05		1	0	0	0	0	1	1	1	1	0	1	0	1	0	1	0	1	0	1	0	1	0	1	0	1	0	0	0	0	0	0	1	0	1	0	1	0	1	0	1	0	1	0	1	0	1	0	1
2020-10-06		1	0	0	0	0	1	1	1	1	0	1	0	1	0	1	0	1	0	1	0	1	0	1	0	1	0	0	0	0	0	0	1	0	1	0	1	0	1	0	1	0	1	0	1	0	1	0	1
2020-10-07		1	1	0	0	0	1	1	1	1	1	1	1	1	0	1	0	1	0	1	0	1	0	1	0	1	0	0	0	0	0	0	1	0	1	0	1	0	1	0	1	0	1	0	1	0	1	0	1
2020-10-08		1	1	0	0	0	1	1	1	1	1	1	1	1	0	1	0	1	0	1	0	1	0	1	0	1	0	0	0	0	0	0	1	0	1	0	1	0	1	0	1	0	1	0	1	0	1	0	1
2020-10-09	23.96	1	1	0	0	1	1	1	1	1	1	1	1	1	0	1	0	1	0	1	0	1	0	1	0	1	1	1	0	0	0	0	0	1	0	1	0	1	1	0	1	0	0	1	0	1	1	0	1
2020-10-12	26.36	1	1	1	1	0	1	0	1	0	1	0	1	0	1	0	1	0	1	1	0	0	1	1	0	1	1	1	1	1	0	0	0	1	0	1	0	1	0	1	0	1	0	1	0	1	0	1	0
2020-10-13	19.74	1	1	1	1	0	1	0	1	0	1	0	1	0	1	0	1	0	1	0	1	0	1	0	1	0	1	1	1	1	1	0	0	1	0	1	0	1	0	1	0	1	0	1	0	1	0	1	0
2020-10-14	31.9	0	1	1	0	1	0	1	0	1	0	1	0	1	0	1	0	1	0	1	0	1	0	1	0	1	1	1	1	1	1	1	1	0	0	1	0	1	0	1	0	1	1	0	0	1	0	1	0
2020-10-15	42.48	1	1	1	1	1	1	0	1	0	1	0	1	0	1	0	1	0	1	0	1	0	1	0	1	0	1	1	1	1	1	1	1	0	0	1	0	1	0	1	0	1	1	0	0	1	0	1	1
2020-10-16	14.39	1	1	1	1	0	1	0	1	0	1	0	1	0	1	0	1	0	1	0	1	0	1	0	1	0	0	1	1	1	1	1	0	1	0	1	0	1	0	1	0	1	0	1	0	1	0	1	1
2020-10-19	34.74	0	0	1	1	1	0	1	0	1	0	1	0	1	0	1	0	1	0	1	0	1	0	1	0	1	1	1	1	1	1	1	1	0	1	0	1	0	1	0	1	0	1	0	1	0	1	0	1
2020-10-20	14.25	1	1	1	1	1	1	0	1	0	1	1	1	1	1	1	1	1	1	1	1	1	1	1	1	1	0	0	0	1	1	1	0	1	0	1	0	1	0	1	1	0	0	1	1	0	1	0	1
2020-10-21	12.9	0	0	0	1	1	0	1	0	1	0	1	0	1	0	1	0	1	0	1	0	1	0	1	0	1	0	0	0	1	1	1	1	0	1	0	0	1	0	1	1	0	1	0	1	0	1	0	1
2020-10-22	11.61	0	0	0	1	1	0	1	0	0	0	1	0	1	0	1	0	1	0	1	0	1	0	1	0	1	0	0	0	0	0	1	1	0	1	0	1	0	1	0	1	0	1	0	1	0	1	0	1
2020-10-23	12.77	0	0	0	0	1	0	1	0	1	0	1	0	1	0	1	0	1	0	1	0	1	0	1	0	1	0	0	0	0	0	0	1	0	1	0	1	0	1	0	1	0	1	0	1	0	1	0	1
2020-10-26	11.49	1	0	0	0	1	1	0	0	0	1	1	0	1	1	1	0	1	1	1	0	1	1	1	0	1	0	0	0	0	0	0	1	0	1	0	1	0	1	0	1	0	1	0	1	0	1	0	1
2020-10-27	39.08	0	0	0	0	1	0	1	0	1	0	1	0	1	0	1	0	1	0	1	0	1	0	1	0	1	1	1	0	0	0	0	0	1	1	0	1	0	1	0	1	0	0	1	1	0	1	0	1
2020-10-28	9.31	1	1	1	1	0	1	0	1	0	1	0	1	0	1	0	1	0	1	1	1	0	1	1	1	0	0	0	1	0	0	0	0	1	1	0	1	0	1	0	1	0	0	1	1	0	1	0	1
2020-10-29	10.24	0	0	0	0	0	0	1	0	1	0	1	0	1	0	1	0	1	0	1	0	1	0	1	0	1	0	0	1	0	0	0	0	1	1	0	1	0	1	0	1	0	0	1	1	0	1	0	1
2020-10-30	40.79	1	0	0	0	1	1	0	0	0	1	1	0	1	1	1	0	1	1	1	0	1	1	1	0	1	1	1	1	0	1	0	1	0	1	0	1	0	1	0	1	0	1	0	1	0	1	0	1
2020-10-31		1	1	1	1	0	1	0	1	0	1	0	1	0	1	0	1	0	1	0	1	0	1	0	1	0	0	0	1	0	1	1	1	0	1	0	1	0	1	0	1	0	1	0	1	0	1	0	1
2020-11-02	34.82	0	0	0	0	1	0	1	0	1	0	1	0	1	0	1	0	1	0	1	0	1	0	1	0	1	1	1	1	1	1	1	0	1	1	0	1	0	1	0	1	0	0	1	1	0	1	0	1
2020-11-03	38.3	1	1	1	1	1	1	0	1	0	1	1	1	1	1	1	1	1	1	1	1	1	1	1	1	1	1	1	1	1	1	1	0	1	0	1	1	0	1	0	1	0	0	1	0	1	1	0	1
2020-11-04	4.82	1	0	0	1	0	1	0	0	0	1	1	0	0	1	1	1	0	1	1	1	0	1	1	1	0	0	0	1	1	1	1	0	1	0	1	1	0	1	0	1	0	0	1	0	1	1	0	1
2020-11-05	37.92	0	1	0	0	1	0	1	0	1	0	1	0	1	0	1	0	1	0	1	0	1	0	1	0	1	1	1	1	1	1	1	0	1	0	1	0	1	0	1	0	1	0	1	0	1	0	1	0
2020-11-06	34.13	1	1	1	1	1	1	0	1	0	1	0	1	0	1	1	1	0	1	1	1	0	1	1	1	0	1	1	1	1	1	1	1	0	0	1	0	1	0	1	0	1	1	0	0	1	0	1	1
2020-11-09	37.54	0	0	0	0	1	0	1	0	0	1	1	1	1	1	1	1	1	1	1	1	1	1	1	1	1	1	1	1	1	1	1	0	1	0	1	0	1	0	1	0	1	0	1	0	1	0	1	0
2020-11-10	41.29	1	1	1	1	1	1	0	0	0	1	0	1	0	1	0	1	0	1	1	1	0	1	1	1	0	1	1	1	1	1	1	1	0	0	1	0	1	0	1	0	1	1	0	0	1	0	1	0
2020-11-11	37.16	1	1	1	1	0	1	0	0	0	1	0	1	0	1	0	1	0	1	0	1	0	1	0	1	0	1	1	1	1	1	1	1	0	0	1	0	1	0	1	0	1	1	0	1	0	0	1	1
2020-11-12	33.44	0	1	0	0	1	0	1	0	1	1	1	0	1	1	1	1	1	1	1	1	1	1	1	1	1	1	1	1	1	1	1	1	0	1	0	0	1	0	1	0	1	1	0	1	0	1	0	1
2020-11-13	36.78	0	0	1	1	1	0	1	0	1	0	1	0	1	1	1	1	1	1	1	1	1	1	1	1	1	1	1	1	1	1	1	1	0	1	0	1	0	1	0	1	0	1	0	1	0	1	0	1
2020-11-16	30.66	1	0	0	1	0	1	0	0	0	1	1	0	1	1	1	0	1	1	1	1	1	1	1	1	1	0	1	1	1	1	1	0	1	0	1	0	1	0	1	0	1	0	1	0	1	0	1	1
2020-11-17	3.93	0	0	0	0	1	0	1	0	1	0	1	0	1	0	1	0	1	1	1	1	1	1	1	1	1	0	0	0	0	0	0	1	0	1	0	0	1	0	1	0	1	1	0	1	0	1	0	1
2020-11-18	3.54	0	0	0	0	0	0	1	0	1	0	1	0	1	0	1	0	1	0	1	0	1	0	1	0	1	0	0	0	0	0	0	0	1	0	1	0	1	0	1	0	1	0	1	0	1	1	0	1
2020-11-19	42.25	0	0	0	0	1	0	1	0	0	0	1	0	1	0	1	0	1	0	1	0	1	0	1	0	1	1	1	0	0	0	0	0	1	0	1	0	1	0	1	0	1	0	1	0	1	0	1	0
2020-11-20	39.66	1	1	1	1	1	1	0	1	0	1	0	1	0	1	0	1	0	1	0	1	0	1	0	1	0	1	1	0	0	0	0	0	1	0	1	0	1	0	1	0	1	0	1	0	1	0	1	0
2020-11-23	51.13	0	1	1	1	1	0	1	0	0	1	1	1	0	1	1	1	0	1	1	1	0	1	1	1	0	1	1	1	1	0	0	0	1	0	1	0	1	0	1	0	1	0	1	0	1	0	1	0
2020-11-24	56.24	1	1	1	1	1	1	0	1	0	1	0	1	0	1	0	1	0	1	0	1	0	1	0	1	0	1	1	1	1	0	0	1	0	0	1	0	1	0	1	0	1	1	0	0	1	0	1	0
2020-11-25	43.19	1	1	1	1	1	1	0	0	0	1	0	1	0	1	0	1	0	1	0	1	0	1	0	1	0	1	1	1	1	1	1	1	0	1	0	1	0	1	0	1	0	1	0	1	0	1	0	1
2020-11-26	4.24	0	1	1	1	0	0	1	0	1	1	1	0	1	1	1	1	1	1	1	1	1	1	1	1	1	0	0	1	1	1	1	0	1	1	0	1	0	0	1	0	1	0	1	1	0	1	0	1
2020-11-27	50.12	0	0	1	0	1	0	1	0	1	0	1	0	1	1	1	1	1	1	1	1	1	1	1	1	1	1	1	0	0	1	1	0	1	0	1	0	1	0	1	0	1	0	1	0	1	0	1	0
2020-11-30	45.11	1	0	1	1	1	1	0	1	0	1	1	1	1	1	1	1	1	1	1	1	1	1	1	1	1	1	1	0	0	1	1	1	0	1	0	0	1	0	1	0	1	1	0	1	0	1	0	1
2020-12-01	49.62	0	1	1	1	1	0	1	0	0	1	1	1	0	1	1	1	1	1	1	1	1	1	1	1	1	1	1	1	1	0	1	0	1	0	1	0	1	0	1	0	1	0	1	0	1	0	1	0
2020-12-02	44.66	1	1	0	1	1	1	0	0	0	1	0	1	0	1	1	1	1	1	1	1	1	1	1	1	1	1	1	1	1	0	1	1	0	0	1	0	1	0	1	0	1	1	0	0	1	0	1	0
2020-12-03	49.13	0	0	0	1	1	0	1	0	0	0	1	0	1	1	1	1	1	1	1	1	1	1	1	1	1	1	1	1	1	0	1	1	0	0	1	0	1	0	1	0	1	1	0	0	1	0	1	0
2020-12-04	4.56	1	1	1	1	1	1	0	1	0	1	0	1	0	1	0	1	0	1	1	1	1	1	1	1	1	0	0	0	0	1	1	0	1	0	1	0	1	0	1	0	1	0	1	0	1	0	1	0
2020-12-07	48.65	0	0	1	0	1	0	1	0	1	0	1	0	1	1	1	0	1	1	1	0	1	1	1	1	1	1	1	0	0	1	0	1	0	1	0	1	0	0	1	0	1	1	0	1	0	1	0	1
2020-12-08	43.8	1	1	0	0	1	1	0	1	0	1	0	1	0	1	0	1	0	1	1	1	1	1	1	1	1	1	1	0	0	1	0	1	0	1	0	1	0	1	0	0	1	1	0	1	0	1	0	1
2020-12-09	39.42	0	0	0	1	0	0	1	0	0	1	1	1	1	1	1	1	1	1	1	1	1	1	1	1	1	0	0	1	1	0	0	1	0	1	0	1	0	1	0	1	0	1	0	1	0	1	0	1
2020-12-10	35.48	0	1	0	1	0	0	1	0	1	1	1	1	1	1	1	1	1	1	1	1	1	1	1	1	1	0	0	0	1	0	0	0	1	1	0	1	0	1	0	1	0	0	1	1	0	1	0	1
2020-12-11	31.93	0	0	0	0	0	0	1	0	0	0	1	0	1	1	1	1	1	1	1	1	1	1	1	1	1	0	0	0	0	0	0	1	0	1	0	1	0	1	0	1	0	1	0	1	0	1	0	1
2020-12-14	4.55	0	0	0	0	1	0	1	0	1	0	1	0	1	1	1	1	1	1	1	1	1	1	1	1	1	0	0	0	0	1	0	0	1	1	0	1	0	1	0	1	0	0	1	1	0	1	0	1
2020-12-15	32.93	0	0	0	0	0	0	1	0	1	0	1	0	1	0	1	0	1	0	1	0	1	1	1	0	1	1	0	0	0	0	0	1	0	1	0	1	0	1	0	1	0	1	0	1	0	1	0	1
2020-12-16	23.28	1	0	0	0	0	1	0	1	0	1	1	1	0	1	1	1	1	1	1	1	1	1	1	1	1	0	0	0	0	0	0	1	0	1	0	1	0	1	0	1	0	1	0	1	0	1	0	1
2020-12-17	25.61	0	0	0	0	0	0	1	0	1	1	1	1	1	1	1	1	1	1	1	1	1	1	1	1	1	0	0	0	0	0	0	0	1	0	1	0	1	0	1	0	1	0	1	0	1	0	1	1
2020-12-18	23.05	1	1	0	1	0	1	0	1	0	1	1	1	1	1	1	1	1	1	1	1	1	1	1	1	1	0	0	0	0	0	0	1	0	0	1	1	0	1	0	1	0	1	0	0	1	1	0	1
2020-12-21		0	0	0	0	0	0	1	0	0	0	1	0	1	1	1	1	1	1	1	1	1	1	1	1	1	0	0	0	0	0	0	0	1	0	1	0	1	0	1	0	1	0	1	0	1	0	1	0
2020-12-22	21.61	0	0	0	0	1	0	1	0	1	0	1	0	1	0	1	0	1	0	1	0	1	0	1	0	1	0	0	0	0	0	0	1	0	1	0	1	0	1	0	1	0	1	0	1	0	1	0	1
2020-12-23	20.75	1	0	1	0	0	1	0	1	0	0	1	0	1	1	1	1	1	1	1	1	1	1	1	1	1	1	0	0	0	0	0	0	1	1	0	1	0	1	0	1	0	0	1	1	0	1	0	1
2020-12-24	18.68	0	0	0	0	0	0	0	0	0	0	1	0	0	0	1	0	1	1	1	1	1	1	1	1	1	0	0	1	0	0	0	1	0	1	0	1	0	1	0	1	0	1	0	1	0	1	0	1
2020-12-25	6.6	0	1	0	0	0	0	1	0	0	0	1	0	1	0	1	0	1	1	1	1	1	1	1	1	1	0	0	0	0	0	0	0	1	0	1	1	0	1	0	1	0	0	1	0	1	1	0	1
2020-12-28	7.26	0	0	0	1	0	0	1	0	1	0	1	0	1	0	1	0	1	1	1	1	1	1	1	1	1	0	0	0	0	0	0	0	1	0	1	1	0	1	0	1	0	0	1	0	1	1	0	1
2020-12-29	15.13	1	0	0	0	0	1	0	1	0	1	1	1	1	1	1	1	1	1	1	1	1	1	1	1	1	0	0	0	0	0	0	1	0	1	0	1	0	1	0	1	0	1	0	1	0	1	0	1
2020-12-30	8.1	1	0	1	0	1	1	0	1	0	1	1	1	1	1	1	1	1	1	1	1	1	1	1	1	1	0	0	0	0	0	0	0	1	0	1	0	1	0	1	0	1	0	1	0	1	0	1	1
2020-12-31	7.8	0	1	0	0	0	0	1	0	1	1	1	1	1	1	1	1	1	1	1	1	1	1	1	1	1	0	0	0	0	0	0	0	1	0	1	0	1	0	1	0	1	0	1	0	1	0	1	0
2021-01-04	16.48	0	1	0	0	0	0	0	0	0	1	1	0	1	1	1	1	1	1	1	1	1	1	1	1	1	1	1	0	0	0	0	0	1	0	1	0	1	0	1	0	1	0	1	0	1	0	1	0
2021-01-05	14.83	1	1	0	1	0	1	0	1	0	1	0	1	0	1	1	1	1	1	1	1	1	1	1	1	1	1	1	1	0	0	0	0	1	0	1	0	1	0	1	0	1	0	1	0	1	0	1	0
2021-01-06	14.83	0	1	1	0	0	0	1	0	1	1	1	1	1	1	1	1	1	1	1	1	1	1	1	1	1	1	1	1	1	1	1	0	1	0	1	0	1	0	1	0	1	0	1	0	1	0	1	0
2021-01-07	14.69	1	1	1	0	1	0	0	0	0	1	1	1	1	1	1	1	1	1	1	1	1	1	1	1	1	1	1	1	1	1	0	0	1	0	1	0	1	0	1	0	1	0	1	0	1	0	1	0
2021-01-08	16.16	0	0	0	0	0	0	0	0	0	0	1	0	1	1	1	1	1	1	1	1	1	1	1	1	1	1	1	1	1	1	1	1	0	0	1	0	1	0	1	0	1	1	0	0	1	0	1	0
2021-01-11	6.02	1	1	1	1	0	1	0	1	0	1	0	1	0	1	0	1	0	1	0	1	0	1	1	1	1	0	0	0	1	1	1	1	0	1	0	0	1	0	1	0	1	1	0	1	0	0	1	0
2021-01-12	4.46	0	0	0	0	0	0	1	0	1	0	1	0	1	0	1	0	1	0	1	0	1	0	1	0	1	0	0	0	0	1	1	0	1	0	1	0	1	0	1	0	1	0	1	0	1	0	1	0
2021-01-13	4.46	0	0	0	0	0	0	1	0	1	0	1	0	1	0	1	0	1	0	1	0	1	0	1	0	1	0	0	0	0	0	0	1	0	0	1	0	1	0	1	0	1	1	0	0	1	0	1	0
2021-01-14	4.46	1	0	0	0	0	0	0	0	0	0	1	0	1	0	1	0	1	0	1	0	1	0	1	0	1	0	0	0	0	0	0	1	0	1	0	0	1	0	1	0	1	1	0	1	0	1	0	0
2021-01-15	6.81	1	0	0	0	0	0	0	0	0	0	1	0	1	0	1	0	1	0	1	0	1	0	1	0	1	0	0	0	0	0	0	0	1	1	0	0	1	0	1	0	1	0	1	1	0	1	0	0
2021-01-18	14.72	1	1	0	0	1	1	0	1	0	1	0	1	0	1	1	1	1	1	1	1	1	1	1	1	1	1	1	0	0	0	0	0	1	0	1	0	1	0	1	0	1	0	1	0	1	0	1	0
2021-01-19	11.55	1	1	0	0	1	1	0	1	0	1	0	1	0	1	1	1	0	1	1	1	0	1	1	1	1	1	1	1	1	0	0	1	0	1	0	1	0	0	1	0	1	1	0	1	0	1	0	1
2021-01-20	12.71	0	1	1	0	0	0	1	0	1	1	1	1	1	1	1	1	1	1	1	1	1	1	1	1	1	1	1	1	1	1	0	0	1	0	1	0	1	0	1	0	1	0	1	1	0	1	0	0
2021-01-21	9.97	1	1	1	0	0	1	0	1	0	1	1	1	1	1	1	1	1	1	1	1	1	1	1	1	1	1	0	1	1	1	0	0	1	0	1	0	1	0	1	0	1	0	1	0	1	0	1	0
2021-01-22	36.37	0	0	1	0	1	0	1	0	1	0	1	0	1	1	1	1	1	1	1	1	1	1	1	1	1	1	1	1	1	1	1	1	0	0	1	0	1	0	1	0	1	1	0	0	1	0	1	0
2021-01-25	11.93	1	1	1	1	0	1	0	1	0	1	0	1	0	1	0	1	0	1	0	1	0	1	0	1	0	0	1	1	1	1	1	0	1	0	1	0	1	0	1	0	1	0	1	0	1	0	1	0
2021-01-26	10.74	0	0	1	1	0	0	1	0	1	1	1	1	1	1	1	1	1	1	1	1	1	1	1	1	1	0	0	1	1	1	1	1	0	1	0	1	0	1	0	1	0	1	0	1	0	1	0	1
2021-01-27	9.27	0	1	0	1	1	0	1	0	0	1	1	0	1	1	1	0	1	1	1	1	1	1	1	1	1	0	0	0	0	1	1	0	1	1	0	1	0	1	0	0	1	0	1	1	0	1	0	1
2021-01-28		0	0	0	1	0	0	1	0	1	0	1	0	1	0	1	0	1	1	1	1	1	1	1	1	1	0	0	0	0	1	1	1	0	1	0	1	0	1	0	1	0	1	0	1	0	1	0	1
2021-01-29	8.34	0	0	0	0	1	0	1	0	1	0	1	0	1	0	1	0	1	0	1	0	1	0	1	0	1	0	0	0	0	1	1	1	0	1	0	1	0	1	0	1	0	1	0	1	0	1	0	1
2021-01-31		1	0	0	0	0	1	0	1	0	0	1	0	1	0	1	0	1	0	1	0	1	1	1	1	1	0	0	0	0	0	0	1	0	1	0	1	0	1	0	1	0	1	0	1	0	1	0	1
2021-02-01	7.51	0	0	0	0	1	0	1	0	1	0	1	0	1	0	1	0	1	0	1	0	1	0	1	0	1	0	0	0	0	0	0	0	1	1	0	1	0	1	0	1	0	0	1	1	0	1	0	1
2021-02-02	6.76	1	1	0	0	0	1	0	1	0	0	1	0	0	0	1	0	1	0	1	0	1	1	1	1	1	0	0	0	0	0	0	0	1	0	1	1	0	1	0	1	0	0	1	1	0	1	0	1
2021-02-03		0	0	0	0	0	0	1	0	0	0	1	0	1	0	1	0	1	0	1	0	1	0	1	0	1	0	0	0	0	0	0	1	0	1	0	1	0	1	0	1	0	1	0	1	0	1	0	1
2021-02-04		0	1	0	0	0	0	1	0	1	0	1	0	1	0	1	0	1	0	1	0	1	0	1	0	1	0	0	0	0	0	0	1	0	1	0	1	0	1	0	1	0	1	0	1	0	1	0	1
2021-02-05		1	0	1	0	0	1	1	1	1	0	1	0	1	0	1	0	1	0	1	0	1	0	1	0	1	0	0	0	0	0	0	1	0	1	0	1	0	1	0	1	0	1	0	1	0	1	0	1
2021-02-08		1	0	0	0	0	1	1	1	1	0	1	0	1	0	1	0	1	0	1	0	1	0	1	0	1	0	0	0	0	0	0	0	1	0	1	1	0	1	0	1	0	0	1	0	1	1	0	1
2021-02-09		1	1	1	0	0	1	1	1	1	1	1	1	1	0	1	0	1	0	1	0	1	0	1	0	1	0	0	0	0	0	0	0	1	0	1	0	1	0	1	0	1	0	1	0	1	0	1	0
2021-02-10		1	1	0	1	0	1	1	1	1	1	1	1	1	0	1	0	1	0	1	0	1	0	1	0	1	0	0	0	0	0	0	0	1	0	1	0	1	0	1	0	1	0	1	0	1	0	1	0
2021-02-11		1	1	0	0	0	1	1	1	1	1	1	1	1	0	1	0	1	0	1	0	1	0	1	0	1	0	0	0	0	0	0	1	0	1	0	1	0	1	0	1	0	1	0	1	0	1	0	1
[truncated: 294 more rows]
[truncated: 23 more columns]

## Sheet: guangdong
indicator	close price	monmentum rule(MOM)					filtering rule（FR）																				moving average（MA）						oscillator trading rule（OSCI）
frequency	day	k=1	k=3	k=6	k=9	k=12	Sbuy(k=1,η=5)	Ssell(k=1,η=5)	Sbuy(k=1,η=10)	Ssell(k=1,η=10)	Sbuy(k=3,η=5)	Ssell(k=3,η=5)	Sbuy(k=3,η=10)	Ssell(k=3,η=10)	Sbuy(k=6,η=5)	Ssell(k=6,η=5)	Sbuy(k=6,η=10)	Ssell(k=6,η=10)	Sbuy(k=9,η=5)	Ssell(k=9,η=5)	Sbuy(k=9,η=10)	Ssell(k=9,η=10)	Sbuy(k=12,η=5)	Ssell(k=12,η=5)	Sbuy(k=12,η=10)	Ssell(k=12,η=10)	SMA(s=1,l=9)	SMA(s=1,l=12)	SMA(s=3,l=9)	SMA(s=3,l=12)	SMA(s=6,l=9)	SMA(s=6,l=12)	Sbuy(RISk=1,η=5)	Ssell(RISk=1,η=5)	Sbuy(RISk=3,η=5)	Ssell(RISk=3,η=5)	Sbuy(RISk=6,η=5)	Ssell(RISk=6,η=5)	Sbuy(RISk=9,η=5)	Ssell(RISk=9,η=5)	Sbuy(RISk=12,η=5)	Ssell(RISk=12,η=5)	Sbuy(RISk=1,η=10)	Ssell(RISk=1,η=10)	Sbuy(RISk=3,η=10)	Ssell(RISk=3,η=10)	Sbuy(RISk=6,η=10)	Ssell(RISk=6,η=10)	Sbuy(RISk=9,η=10)
2013-08-05																																	0	1	0	1	0	1	0	1	1	0	0	1	0	1	0	1	1
2013-08-06																																	0	1	0	1	0	1	0	1	0	1	0	1	0	1	0	1	0
2013-08-07		1					1	1	1	1																							1	0	0	1	0	1	0	1	1	0	1	0	1	0	0	1	1
2013-08-08		1					1	1	1	1																							1	0	0	1	0	1	0	1	1	0	1	0	1	0	1	0	1
2013-08-09		1	1				1	1	1	1	1	1	1	1																			0	1	0	1	0	1	0	1	1	0	0	1	0	1	0	1	1
2013-08-12		1	1				1	1	1	1	1	1	1	1																			0	1	0	1	0	1	0	1	0	1	0	1	0	1	0	1	0
2013-08-13		1	1				1	1	1	1	1	1	1	1																			0	1	0	1	0	1	0	1	0	1	0	1	0	1	0	1	0
2013-08-14		1	1	1			1	1	1	1	1	1	1	1	1	1	1	1															1	0	0	1	0	1	0	1	0	1	1	0	0	1	0	1	0
2013-08-15		1	1	1			1	1	1	1	1	1	1	1	1	1	1	1									1		1		1		1	0	1	0	0	1	0	1	0	1	1	0	1	0	1	0	1
2013-08-16		1	1	1			1	1	1	1	1	1	1	1	1	1	1	1									1		1		1		1	0	1	0	1	0	1	0	1	0	1	0	1	0	1	0	1
2013-08-19		1	1	1	1		1	1	1	1	1	1	1	1	1	1	1	1	1	1	1	1					1		1		1		0	1	0	1	0	1	0	1	0	1	0	1	1	0	1	0	1
2013-08-20		1	1	1	1		1	1	1	1	1	1	1	1	1	1	1	1	1	1	1	1					1	1	1	1	1	1	1	0	1	0	1	0	1	0	1	0	1	0	1	0	1	0	1
2013-08-21		1	1	1	1	1	1	1	1	1	1	1	1	1	1	1	1	1	1	1	1	1					1	1	1	1	1	1	0	1	1	0	1	0	1	0	1	0	0	1	1	0	1	0	1
2013-08-22		1	1	1	1	1	1	1	1	1	1	1	1	1	1	1	1	1	1	1	1	1	1	1	1	1	1	1	1	1	1	1	1	0	1	0	1	0	1	0	1	0	1	0	1	0	1	0	1
2013-08-23		1	1	1	1	1	1	1	1	1	1	1	1	1	1	1	1	1	1	1	1	1	1	1	1	1	1	1	1	1	1	1	1	0	1	0	1	0	1	0	1	0	1	0	1	0	1	0	1
2013-08-26		1	1	1	1	1	1	1	1	1	1	1	1	1	1	1	1	1	1	1	1	1	1	1	1	1	1	1	1	1	1	1	0	1	0	1	0	1	0	1	0	1	0	1	0	1	0	1	0
2013-08-27		1	1	1	1	1	1	1	1	1	1	1	1	1	1	1	1	1	1	1	1	1	1	1	1	1	1	1	1	1	1	1	0	1	0	1	0	1	0	1	0	1	0	1	0	1	0	1	0
2013-08-28		1	1	1	1	1	1	1	1	1	1	1	1	1	1	1	1	1	1	1	1	1	1	1	1	1	1	1	1	1	1	1	1	0	0	1	0	1	0	1	0	1	1	0	0	1	0	1	0
2013-08-29		1	1	1	1	1	1	1	1	1	1	1	1	1	1	1	1	1	1	1	1	1	1	1	1	1	1	1	1	1	1	1	1	0	0	1	0	1	0	1	0	1	1	0	0	1	0	1	0
2013-08-30		1	1	1	1	1	1	1	1	1	1	1	1	1	1	1	1	1	1	1	1	1	1	1	1	1	1	1	1	1	1	1	0	1	0	1	0	1	0	1	0	1	0	1	0	1	0	1	0
2013-08-31		1	1	1	1	1	1	1	1	1	1	1	1	1	1	1	1	1	1	1	1	1	1	1	1	1	1	1	1	1	1	1	1	0	1	0	1	0	1	0	1	0	1	0	1	0	1	0	1
2013-09-02		1	1	1	1	1	1	1	1	1	1	1	1	1	1	1	1	1	1	1	1	1	1	1	1	1	1	1	1	1	1	1	0	1	0	1	0	1	0	1	0	1	0	1	0	1	0	1	0
2013-09-03		1	1	1	1	1	1	1	1	1	1	1	1	1	1	1	1	1	1	1	1	1	1	1	1	1	1	1	1	1	1	1	0	1	0	1	0	1	0	1	0	1	0	1	0	1	0	1	0
2013-09-04		1	1	1	1	1	1	1	1	1	1	1	1	1	1	1	1	1	1	1	1	1	1	1	1	1	1	1	1	1	1	1	0	1	0	1	0	1	0	1	0	1	0	1	0	1	0	1	0
2013-09-05		1	1	1	1	1	1	1	1	1	1	1	1	1	1	1	1	1	1	1	1	1	1	1	1	1	1	1	1	1	1	1	1	0	0	1	0	1	0	1	0	1	1	0	0	1	0	1	0
2013-09-06		1	1	1	1	1	1	1	1	1	1	1	1	1	1	1	1	1	1	1	1	1	1	1	1	1	1	1	1	1	1	1	0	1	0	1	0	1	0	1	0	1	0	1	0	1	0	1	0
2013-09-09		1	1	1	1	1	1	1	1	1	1	1	1	1	1	1	1	1	1	1	1	1	1	1	1	1	1	1	1	1	1	1	0	1	0	1	0	1	0	1	0	1	0	1	0	1	0	1	0
2013-09-10		1	1	1	1	1	1	1	1	1	1	1	1	1	1	1	1	1	1	1	1	1	1	1	1	1	1	1	1	1	1	1	0	1	0	1	0	1	0	1	0	1	0	1	0	1	0	1	0
2013-09-11		1	1	1	1	1	1	1	1	1	1	1	1	1	1	1	1	1	1	1	1	1	1	1	1	1	1	1	1	1	1	1	0	1	0	1	0	1	0	1	0	1	0	1	0	1	0	1	0
2013-09-12		1	1	1	1	1	1	1	1	1	1	1	1	1	1	1	1	1	1	1	1	1	1	1	1	1	1	1	1	1	1	1	0	1	0	1	0	1	0	1	0	1	0	1	0	1	0	1	0
2013-09-13		1	1	1	1	1	1	1	1	1	1	1	1	1	1	1	1	1	1	1	1	1	1	1	1	1	1	1	1	1	1	1	1	0	0	1	0	1	0	1	0	1	1	0	0	1	0	1	0
2013-09-16		1	1	1	1	1	1	1	1	1	1	1	1	1	1	1	1	1	1	1	1	1	1	1	1	1	1	1	1	1	1	1	1	0	0	1	0	1	0	1	0	1	1	0	1	0	0	1	0
2013-09-17		1	1	1	1	1	1	1	1	1	1	1	1	1	1	1	1	1	1	1	1	1	1	1	1	1	1	1	1	1	1	1	1	0	1	0	1	0	1	0	0	1	1	0	1	0	1	0	1
2013-09-18		1	1	1	1	1	1	1	1	1	1	1	1	1	1	1	1	1	1	1	1	1	1	1	1	1	1	1	1	1	1	1	0	1	1	0	1	0	0	1	0	1	0	1	1	0	1	0	1
2013-09-19		1	1	1	1	1	1	1	1	1	1	1	1	1	1	1	1	1	1	1	1	1	1	1	1	1	1	1	1	1	1	1	1	0	1	0	1	0	1	0	1	0	1	0	1	0	1	0	1
2013-09-20		1	1	1	1	1	1	1	1	1	1	1	1	1	1	1	1	1	1	1	1	1	1	1	1	1	1	1	1	1	1	1	1	0	1	0	1	0	1	0	1	0	1	0	1	0	1	0	1
2013-09-22		1	1	1	1	1	1	1	1	1	1	1	1	1	1	1	1	1	1	1	1	1	1	1	1	1	1	1	1	1	1	1	1	0	1	0	1	0	1	0	1	0	1	0	1	0	1	0	1
2013-09-23		1	1	1	1	1	1	1	1	1	1	1	1	1	1	1	1	1	1	1	1	1	1	1	1	1	1	1	1	1	1	1	0	1	0	1	0	1	0	1	0	1	0	1	0	1	0	1	0
2013-09-24		1	1	1	1	1	1	1	1	1	1	1	1	1	1	1	1	1	1	1	1	1	1	1	1	1	1	1	1	1	1	1	1	0	1	0	1	0	0	1	0	1	1	0	1	0	1	0	1
2013-09-25		1	1	1	1	1	1	1	1	1	1	1	1	1	1	1	1	1	1	1	1	1	1	1	1	1	1	1	1	1	1	1	1	0	1	0	1	0	0	1	0	1	1	0	1	0	1	0	1
2013-09-26		1	1	1	1	1	1	1	1	1	1	1	1	1	1	1	1	1	1	1	1	1	1	1	1	1	1	1	1	1	1	1	1	0	1	0	1	0	1	0	1	0	1	0	1	0	1	0	1
2013-09-27		1	1	1	1	1	1	1	1	1	1	1	1	1	1	1	1	1	1	1	1	1	1	1	1	1	1	1	1	1	1	1	0	1	1	0	1	0	1	0	1	0	0	1	1	0	1	0	1
2013-09-29		1	1	1	1	1	1	1	1	1	1	1	1	1	1	1	1	1	1	1	1	1	1	1	1	1	1	1	1	1	1	1	1	0	1	0	1	0	1	0	1	0	1	0	1	0	1	0	1
2013-09-30		1	1	1	1	1	1	1	1	1	1	1	1	1	1	1	1	1	1	1	1	1	1	1	1	1	1	1	1	1	1	1	0	1	1	0	1	0	1	0	1	0	0	1	1	0	1	0	1
2013-10-01		1	1	1	1	1	1	1	1	1	1	1	1	1	1	1	1	1	1	1	1	1	1	1	1	1	1	1	1	1	1	1	1	0	1	0	1	0	1	0	1	0	1	0	1	0	1	0	1
2013-10-02		1	1	1	1	1	1	1	1	1	1	1	1	1	1	1	1	1	1	1	1	1	1	1	1	1	1	1	1	1	1	1	1	0	1	0	1	0	1	0	1	0	1	0	1	0	1	0	1
2013-10-03		1	1	1	1	1	1	1	1	1	1	1	1	1	1	1	1	1	1	1	1	1	1	1	1	1	1	1	1	1	1	1	1	0	1	0	1	0	1	0	1	0	1	0	1	0	1	0	1
2013-10-04		1	1	1	1	1	1	1	1	1	1	1	1	1	1	1	1	1	1	1	1	1	1	1	1	1	1	1	1	1	1	1	1	0	1	0	1	0	1	0	1	0	1	0	1	0	1	0	1
2013-10-07		1	1	1	1	1	1	1	1	1	1	1	1	1	1	1	1	1	1	1	1	1	1	1	1	1	1	1	1	1	1	1	1	0	1	0	1	0	1	0	1	0	1	0	1	0	1	0	1
2013-10-08		1	1	1	1	1	1	1	1	1	1	1	1	1	1	1	1	1	1	1	1	1	1	1	1	1	1	1	1	1	1	1	0	1	0	1	0	1	0	1	0	1	0	1	0	1	1	0	1
2013-10-09		1	1	1	1	1	1	1	1	1	1	1	1	1	1	1	1	1	1	1	1	1	1	1	1	1	1	1	1	1	1	1	0	1	0	1	0	1	0	1	0	1	0	1	0	1	0	1	1
2013-10-10		1	1	1	1	1	1	1	1	1	1	1	1	1	1	1	1	1	1	1	1	1	1	1	1	1	1	1	1	1	1	1	1	0	1	0	1	0	1	0	1	0	1	0	1	0	1	0	1
2013-10-11		1	1	1	1	1	1	1	1	1	1	1	1	1	1	1	1	1	1	1	1	1	1	1	1	1	1	1	1	1	1	1	0	1	0	1	0	1	0	1	0	1	0	1	0	1	0	1	0
2013-10-12		1	1	1	1	1	1	1	1	1	1	1	1	1	1	1	1	1	1	1	1	1	1	1	1	1	1	1	1	1	1	1	1	0	1	0	1	0	1	0	1	0	1	0	1	0	1	0	1
2013-10-14		1	1	1	1	1	1	1	1	1	1	1	1	1	1	1	1	1	1	1	1	1	1	1	1	1	1	1	1	1	1	1	0	1	0	1	0	1	0	1	0	1	0	1	0	1	0	1	0
2013-10-15		1	1	1	1	1	1	1	1	1	1	1	1	1	1	1	1	1	1	1	1	1	1	1	1	1	1	1	1	1	1	1	1	0	0	1	0	1	0	1	0	1	1	0	0	1	0	1	0
2013-10-16		1	1	1	1	1	1	1	1	1	1	1	1	1	1	1	1	1	1	1	1	1	1	1	1	1	1	1	1	1	1	1	1	0	1	0	1	0	1	0	1	0	1	0	1	0	1	0	1
2013-10-17		1	1	1	1	1	1	1	1	1	1	1	1	1	1	1	1	1	1	1	1	1	1	1	1	1	1	1	1	1	1	1	1	0	1	0	1	0	1	0	1	0	1	0	1	0	1	0	1
2013-10-18		1	1	1	1	1	1	1	1	1	1	1	1	1	1	1	1	1	1	1	1	1	1	1	1	1	1	1	1	1	1	1	0	1	1	0	1	0	1	0	1	0	0	1	1	0	1	0	1
2013-10-21		1	1	1	1	1	1	1	1	1	1	1	1	1	1	1	1	1	1	1	1	1	1	1	1	1	1	1	1	1	1	1	0	1	0	1	0	1	0	1	0	1	0	1	0	1	0	1	1
2013-10-22		1	1	1	1	1	1	1	1	1	1	1	1	1	1	1	1	1	1	1	1	1	1	1	1	1	1	1	1	1	1	1	1	0	1	0	1	0	1	0	1	0	1	0	1	0	1	0	1
2013-10-23		1	1	1	1	1	1	1	1	1	1	1	1	1	1	1	1	1	1	1	1	1	1	1	1	1	1	1	1	1	1	1	1	0	1	0	1	0	1	0	1	0	1	0	1	0	1	0	1
2013-10-24		1	1	1	1	1	1	1	1	1	1	1	1	1	1	1	1	1	1	1	1	1	1	1	1	1	1	1	1	1	1	1	1	0	1	0	1	0	1	0	1	0	1	0	1	0	1	0	1
2013-10-25		1	1	1	1	1	1	1	1	1	1	1	1	1	1	1	1	1	1	1	1	1	1	1	1	1	1	1	1	1	1	1	1	0	1	0	1	0	1	0	1	0	1	0	1	0	1	0	1
2013-10-28		1	1	1	1	1	1	1	1	1	1	1	1	1	1	1	1	1	1	1	1	1	1	1	1	1	1	1	1	1	1	1	0	1	1	0	1	0	1	0	1	0	0	1	1	0	1	0	1
2013-10-29		1	1	1	1	1	1	1	1	1	1	1	1	1	1	1	1	1	1	1	1	1	1	1	1	1	1	1	1	1	1	1	1	0	1	0	1	0	1	0	1	0	1	0	1	0	1	0	1
2013-10-30		1	1	1	1	1	1	1	1	1	1	1	1	1	1	1	1	1	1	1	1	1	1	1	1	1	1	1	1	1	1	1	0	1	0	1	1	0	1	0	1	0	0	1	0	1	1	0	1
2013-10-31		1	1	1	1	1	1	1	1	1	1	1	1	1	1	1	1	1	1	1	1	1	1	1	1	1	1	1	1	1	1	1	1	0	1	0	1	0	1	0	1	0	1	0	1	0	1	0	1
2013-11-01		1	1	1	1	1	1	1	1	1	1	1	1	1	1	1	1	1	1	1	1	1	1	1	1	1	1	1	1	1	1	1	0	1	1	0	1	0	1	0	1	0	0	1	1	0	1	0	1
2013-11-04		1	1	1	1	1	1	1	1	1	1	1	1	1	1	1	1	1	1	1	1	1	1	1	1	1	1	1	1	1	1	1	0	1	1	0	1	0	1	0	1	0	0	1	1	0	1	0	1
2013-11-05		1	1	1	1	1	1	1	1	1	1	1	1	1	1	1	1	1	1	1	1	1	1	1	1	1	1	1	1	1	1	1	0	1	0	1	1	0	1	0	1	0	0	1	0	1	1	0	1
2013-11-06		1	1	1	1	1	1	1	1	1	1	1	1	1	1	1	1	1	1	1	1	1	1	1	1	1	1	1	1	1	1	1	1	0	1	0	1	0	1	0	1	0	1	0	1	0	1	0	1
2013-11-07		1	1	1	1	1	1	1	1	1	1	1	1	1	1	1	1	1	1	1	1	1	1	1	1	1	1	1	1	1	1	1	1	0	1	0	1	0	1	0	1	0	1	0	1	0	1	0	1
2013-11-08		1	1	1	1	1	1	1	1	1	1	1	1	1	1	1	1	1	1	1	1	1	1	1	1	1	1	1	1	1	1	1	1	0	1	0	1	0	1	0	1	0	1	0	1	0	1	0	1
2013-11-11		1	1	1	1	1	1	1	1	1	1	1	1	1	1	1	1	1	1	1	1	1	1	1	1	1	1	1	1	1	1	1	0	1	1	0	1	0	1	0	1	0	0	1	1	0	1	0	1
2013-11-12		1	1	1	1	1	1	1	1	1	1	1	1	1	1	1	1	1	1	1	1	1	1	1	1	1	1	1	1	1	1	1	0	1	1	0	1	0	1	0	1	0	0	1	1	0	1	0	1
2013-11-13		1	1	1	1	1	1	1	1	1	1	1	1	1	1	1	1	1	1	1	1	1	1	1	1	1	1	1	1	1	1	1	1	0	1	0	1	0	1	0	1	0	1	0	1	0	1	0	1
2013-11-14		1	1	1	1	1	1	1	1	1	1	1	1	1	1	1	1	1	1	1	1	1	1	1	1	1	1	1	1	1	1	1	0	1	1	0	1	0	1	0	1	0	0	1	1	0	1	0	1
2013-11-15		1	1	1	1	1	1	1	1	1	1	1	1	1	1	1	1	1	1	1	1	1	1	1	1	1	1	1	1	1	1	1	0	1	0	1	0	1	1	0	1	0	0	1	0	1	1	0	1
2013-11-18		1	1	1	1	1	1	1	1	1	1	1	1	1	1	1	1	1	1	1	1	1	1	1	1	1	1	1	1	1	1	1	0	1	0	1	0	1	0	1	0	1	0	1	0	1	0	1	0
2013-11-19		1	1	1	1	1	1	1	1	1	1	1	1	1	1	1	1	1	1	1	1	1	1	1	1	1	1	1	1	1	1	1	1	0	0	1	0	1	0	1	0	1	1	0	0	1	0	1	0
2013-11-20		1	1	1	1	1	1	1	1	1	1	1	1	1	1	1	1	1	1	1	1	1	1	1	1	1	1	1	1	1	1	1	0	1	0	1	0	1	0	1	0	1	0	1	0	1	0	1	0
2013-11-21		1	1	1	1	1	1	1	1	1	1	1	1	1	1	1	1	1	1	1	1	1	1	1	1	1	1	1	1	1	1	1	1	0	0	1	0	1	0	1	0	1	1	0	0	1	0	1	0
2013-11-22		1	1	1	1	1	1	1	1	1	1	1	1	1	1	1	1	1	1	1	1	1	1	1	1	1	1	1	1	1	1	1	1	0	0	1	0	1	0	1	0	1	1	0	0	1	0	1	0
2013-11-25		1	1	1	1	1	1	1	1	1	1	1	1	1	1	1	1	1	1	1	1	1	1	1	1	1	1	1	1	1	1	1	1	0	1	0	0	1	0	1	0	1	1	0	1	0	1	0	1
2013-11-26		1	1	1	1	1	1	1	1	1	1	1	1	1	1	1	1	1	1	1	1	1	1	1	1	1	1	1	1	1	1	1	1	0	1	0	0	1	0	1	1	0	1	0	1	0	1	0	1
2013-11-27		1	1	1	1	1	1	1	1	1	1	1	1	1	1	1	1	1	1	1	1	1	1	1	1	1	1	1	1	1	1	1	0	1	0	1	0	1	0	1	0	1	0	1	0	1	0	1	0
2013-11-28		1	1	1	1	1	1	1	1	1	1	1	1	1	1	1	1	1	1	1	1	1	1	1	1	1	1	1	1	1	1	1	0	1	0	1	0	1	0	1	0	1	0	1	0	1	0	1	0
2013-11-29		1	1	1	1	1	1	1	1	1	1	1	1	1	1	1	1	1	1	1	1	1	1	1	1	1	1	1	1	1	1	1	0	1	0	1	0	1	0	1	0	1	0	1	0	1	0	1	0
2013-11-30		1	1	1	1	1	1	1	1	1	1	1	1	1	1	1	1	1	1	1	1	1	1	1	1	1	1	1	1	1	1	1	1	0	1	0	1	0	1	0	1	0	1	0	1	0	1	0	1
2013-12-02		1	1	1	1	1	1	1	1	1	1	1	1	1	1	1	1	1	1	1	1	1	1	1	1	1	1	1	1	1	1	1	1	0	1	0	0	1	0	1	0	1	1	0	1	0	0	1	0
2013-12-03		1	1	1	1	1	1	1	1	1	1	1	1	1	1	1	1	1	1	1	1	1	1	1	1	1	1	1	1	1	1	1	0	1	0	1	0	1	0	1	0	1	0	1	0	1	0	1	0
2013-12-04		1	1	1	1	1	1	1	1	1	1	1	1	1	1	1	1	1	1	1	1	1	1	1	1	1	1	1	1	1	1	1	0	1	0	1	0	1	0	1	0	1	0	1	0	1	0	1	0
2013-12-05		1	1	1	1	1	1	1	1	1	1	1	1	1	1	1	1	1	1	1	1	1	1	1	1	1	1	1	1	1	1	1	1	0	0	1	0	1	0	1	0	1	1	0	0	1	0	1	0
2013-12-06		1	1	1	1	1	1	1	1	1	1	1	1	1	1	1	1	1	1	1	1	1	1	1	1	1	1	1	1	1	1	1	1	0	0	1	0	1	0	1	0	1	1	0	1	0	0	1	0
2013-12-09		1	1	1	1	1	1	1	1	1	1	1	1	1	1	1	1	1	1	1	1	1	1	1	1	1	1	1	1	1	1	1	0	1	0	1	0	1	0	1	0	1	0	1	1	0	0	1	0
2013-12-10		1	1	1	1	1	1	1	1	1	1	1	1	1	1	1	1	1	1	1	1	1	1	1	1	1	1	1	1	1	1	1	1	0	0	1	0	1	0	1	0	1	1	0	1	0	0	1	0
2013-12-11		1	1	1	1	1	1	1	1	1	1	1	1	1	1	1	1	1	1	1	1	1	1	1	1	1	1	1	1	1	1	1	1	0	1	0	1	0	1	0	1	0	1	0	1	0	1	0	1
2013-12-12		1	1	1	1	1	1	1	1	1	1	1	1	1	1	1	1	1	1	1	1	1	1	1	1	1	1	1	1	1	1	1	1	0	1	0	1	0	1	0	1	0	1	0	1	0	1	0	1
2013-12-13		1	1	1	1	1	1	1	1	1	1	1	1	1	1	1	1	1	1	1	1	1	1	1	1	1	1	1	1	1	1	1	1	0	1	0	1	0	1	0	1	0	1	0	1	0	1	0	1
2013-12-16		1	1	1	1	1	1	1	1	1	1	1	1	1	1	1	1	1	1	1	1	1	1	1	1	1	1	1	1	1	1	1	1	0	1	0	1	0	1	0	1	0	1	0	1	0	1	0	1
2013-12-17		1	1	1	1	1	1	1	1	1	1	1	1	1	1	1	1	1	1	1	1	1	1	1	1	1	1	1	1	1	1	1	1	0	1	0	1	0	1	0	1	0	1	0	1	0	1	0	1
2013-12-18	60.17	1	1	1	1	1	1	1	1	1	1	1	1	1	1	1	1	1	1	1	1	1	1	1	1	1	1	1	1	1	1	1	1	0	1	0	1	0	1	0	1	0	1	0	1	0	1	0	1
2013-12-19	60	1	1	1	1	1	1	0	1	0	1	0	1	0	1	0	1	0	1	0	1	0	1	0	1	0	1	1	1	1	1	1	1	0	1	0	1	0	1	0	1	0	1	0	1	0	1	0	1
2013-12-20		0	1	1	1	1	0	0	0	0	0	0	0	0	0	0	0	0	0	0	0	0	0	0	0	0	0	0	1	1	1	1	1	0	1	0	1	0	1	0	1	0	1	0	1	0	1	0	1
2013-12-23		0	1	1	1	1	0	1	0	1	0	1	0	1	0	1	0	1	0	1	0	1	0	1	0	1	0	0	1	1	1	1	0	1	1	0	1	0	1	0	1	0	0	1	1	0	1	0	1
2013-12-24		1	0	1	1	1	1	1	1	1	0	1	0	1	0	1	0	1	0	1	0	1	0	1	0	1	0	0	0	0	1	1	0	1	1	0	1	0	1	0	1	0	0	1	1	0	1	0	1
2013-12-25		1	0	1	1	1	1	1	1	1	0	1	0	1	0	1	0	1	0	1	0	1	0	1	0	1	0	0	0	0	1	1	0	1	1	0	1	0	1	0	1	0	0	1	1	0	1	0	1
2013-12-26		1	1	1	1	1	1	1	1	1	1	1	1	1	0	1	0	1	0	1	0	1	0	1	0	1	0	0	0	0	0	0	1	0	1	0	1	0	1	0	1	0	1	0	1	0	1	0	1
2013-12-27		1	1	0	1	1	1	1	1	1	1	1	1	1	0	1	0	1	0	1	0	1	0	1	0	1	0	0	0	0	0	0	0	1	1	0	1	0	1	0	1	0	0	1	1	0	1	0	1
2013-12-30		1	1	0	1	1	1	1	1	1	1	1	1	1	0	1	0	1	0	1	0	1	0	1	0	1	0	0	0	0	0	0	1	0	1	0	1	0	1	0	1	0	1	0	1	0	1	0	1
2013-12-31		1	1	1	1	1	1	1	1	1	1	1	1	1	1	1	1	1	0	1	0	1	0	1	0	1	0	0	0	0	0	0	0	1	0	1	1	0	1	0	1	0	0	1	0	1	1	0	1
2014-01-02		1	1	1	0	1	1	1	1	1	1	1	1	1	1	1	1	1	0	1	0	1	0	1	0	1	1	0	1	0	1	0	1	0	0	1	1	0	1	0	1	0	1	0	1	0	1	0	1
2014-01-03		1	1	1	0	1	1	1	1	1	1	1	1	1	1	1	1	1	0	1	0	1	0	1	0	1	1	0	1	0	1	0	1	0	1	0	1	0	1	0	1	0	1	0	1	0	1	0	1
2014-01-06		1	1	1	1	0	1	1	1	1	1	1	1	1	1	1	1	1	1	1	1	1	0	1	0	1	1	0	1	0	1	0	1	0	1	0	1	0	1	0	1	0	1	0	1	0	1	0	1
2014-01-07		1	1	1	1	0	1	1	1	1	1	1	1	1	1	1	1	1	1	1	1	1	0	1	0	1	1	1	1	1	1	1	0	1	1	0	1	0	1	0	1	0	0	1	1	0	1	0	1
2014-01-08		1	1	1	1	1	1	1	1	1	1	1	1	1	1	1	1	1	1	1	1	1	0	1	0	1	1	1	1	1	1	1	1	0	1	0	1	0	1	0	1	0	1	0	1	0	1	0	1
2014-01-09		1	1	1	1	1	1	1	1	1	1	1	1	1	1	1	1	1	1	1	1	1	1	1	1	1	1	1	1	1	1	1	1	0	1	0	1	0	1	0	1	0	1	0	1	0	1	0	1
2014-01-10		1	1	1	1	1	1	1	1	1	1	1	1	1	1	1	1	1	1	1	1	1	1	1	1	1	1	1	1	1	1	1	1	0	1	0	1	0	1	0	1	0	1	0	1	0	1	0	1
2014-01-13		1	1	1	1	1	1	1	1	1	1	1	1	1	1	1	1	1	1	1	1	1	1	1	1	1	1	1	1	1	1	1	1	0	1	0	1	0	1	0	1	0	1	0	1	0	1	0	1
2014-01-14		1	1	1	1	1	1	1	1	1	1	1	1	1	1	1	1	1	1	1	1	1	1	1	1	1	1	1	1	1	1	1	0	1	1	0	1	0	1	0	1	0	0	1	1	0	1	0	1
2014-01-15		1	1	1	1	1	1	1	1	1	1	1	1	1	1	1	1	1	1	1	1	1	1	1	1	1	1	1	1	1	1	1	1	0	1	0	1	0	1	0	1	0	1	0	1	0	1	0	1
2014-01-16		1	1	1	1	1	1	1	1	1	1	1	1	1	1	1	1	1	1	1	1	1	1	1	1	1	1	1	1	1	1	1	0	1	1	0	1	0	1	0	1	0	0	1	1	0	1	0	1
2014-01-17		1	1	1	1	1	1	1	1	1	1	1	1	1	1	1	1	1	1	1	1	1	1	1	1	1	1	1	1	1	1	1	1	0	1	0	1	0	1	0	1	0	1	0	1	0	1	0	1
2014-01-20		1	1	1	1	1	1	1	1	1	1	1	1	1	1	1	1	1	1	1	1	1	1	1	1	1	1	1	1	1	1	1	1	0	1	0	1	0	1	0	1	0	1	0	1	0	1	0	1
2014-01-21		1	1	1	1	1	1	1	1	1	1	1	1	1	1	1	1	1	1	1	1	1	1	1	1	1	1	1	1	1	1	1	0	1	1	0	1	0	1	0	1	0	0	1	1	0	1	0	1
2014-01-22		1	1	1	1	1	1	1	1	1	1	1	1	1	1	1	1	1	1	1	1	1	1	1	1	1	1	1	1	1	1	1	0	1	0	1	0	1	1	0	1	0	0	1	0	1	0	1	1
2014-01-23		1	1	1	1	1	1	1	1	1	1	1	1	1	1	1	1	1	1	1	1	1	1	1	1	1	1	1	1	1	1	1	1	0	0	1	0	1	1	0	1	0	1	0	0	1	1	0	1
2014-01-24		1	1	1	1	1	1	1	1	1	1	1	1	1	1	1	1	1	1	1	1	1	1	1	1	1	1	1	1	1	1	1	0	1	0	1	0	1	1	0	1	0	0	1	0	1	0	1	1
2014-01-27		1	1	1	1	1	1	1	1	1	1	1	1	1	1	1	1	1	1	1	1	1	1	1	1	1	1	1	1	1	1	1	1	0	1	0	1	0	1	0	1	0	1	0	1	0	1	0	1
2014-01-28		1	1	1	1	1	1	1	1	1	1	1	1	1	1	1	1	1	1	1	1	1	1	1	1	1	1	1	1	1	1	1	0	1	1	0	1	0	1	0	1	0	0	1	1	0	1	0	1
2014-01-29		1	1	1	1	1	1	1	1	1	1	1	1	1	1	1	1	1	1	1	1	1	1	1	1	1	1	1	1	1	1	1	0	1	0	1	0	1	1	0	1	0	0	1	0	1	1	0	1
2014-01-30		1	1	1	1	1	1	1	1	1	1	1	1	1	1	1	1	1	1	1	1	1	1	1	1	1	1	1	1	1	1	1	1	0	1	0	1	0	1	0	1	0	1	0	1	0	1	0	1
2014-01-31		1	1	1	1	1	1	1	1	1	1	1	1	1	1	1	1	1	1	1	1	1	1	1	1	1	1	1	1	1	1	1	1	0	1	0	1	0	1	0	1	0	1	0	1	0	1	0	1
2014-02-03		1	1	1	1	1	1	1	1	1	1	1	1	1	1	1	1	1	1	1	1	1	1	1	1	1	1	1	1	1	1	1	1	0	1	0	1	0	1	0	1	0	1	0	1	0	1	0	1
2014-02-04		1	1	1	1	1	1	1	1	1	1	1	1	1	1	1	1	1	1	1	1	1	1	1	1	1	1	1	1	1	1	1	1	0	1	0	1	0	1	0	1	0	1	0	1	0	1	0	1
2014-02-05		1	1	1	1	1	1	1	1	1	1	1	1	1	1	1	1	1	1	1	1	1	1	1	1	1	1	1	1	1	1	1	1	0	1	0	1	0	1	0	1	0	1	0	1	0	1	0	1
2014-02-06		1	1	1	1	1	1	1	1	1	1	1	1	1	1	1	1	1	1	1	1	1	1	1	1	1	1	1	1	1	1	1	1	0	1	0	1	0	1	0	1	0	1	0	1	0	1	0	1
2014-02-07		1	1	1	1	1	1	1	1	1	1	1	1	1	1	1	1	1	1	1	1	1	1	1	1	1	1	1	1	1	1	1	0	1	0	1	1	0	1	0	1	0	0	1	1	0	1	0	1
2014-02-10		1	1	1	1	1	1	1	1	1	1	1	1	1	1	1	1	1	1	1	1	1	1	1	1	1	1	1	1	1	1	1	0	1	0	1	0	1	0	1	0	1	0	1	0	1	0	1	0
2014-02-11		1	1	1	1	1	1	1	1	1	1	1	1	1	1	1	1	1	1	1	1	1	1	1	1	1	1	1	1	1	1	1	0	1	0	1	0	1	0	1	0	1	0	1	0	1	0	1	0
2014-02-12		1	1	1	1	1	1	1	1	1	1	1	1	1	1	1	1	1	1	1	1	1	1	1	1	1	1	1	1	1	1	1	0	1	0	1	0	1	0	1	0	1	0	1	0	1	0	1	0
2014-02-13		1	1	1	1	1	1	1	1	1	1	1	1	1	1	1	1	1	1	1	1	1	1	1	1	1	1	1	1	1	1	1	1	0	0	1	0	1	0	1	0	1	1	0	0	1	0	1	0
2014-02-14		1	1	1	1	1	1	1	1	1	1	1	1	1	1	1	1	1	1	1	1	1	1	1	1	1	1	1	1	1	1	1	0	1	0	1	0	1	0	1	0	1	0	1	0	1	0	1	0
2014-02-17		1	1	1	1	1	1	1	1	1	1	1	1	1	1	1	1	1	1	1	1	1	1	1	1	1	1	1	1	1	1	1	0	1	0	1	0	1	0	1	0	1	0	1	0	1	0	1	0
2014-02-18		1	1	1	1	1	1	1	1	1	1	1	1	1	1	1	1	1	1	1	1	1	1	1	1	1	1	1	1	1	1	1	1	0	0	1	0	1	0	1	0	1	1	0	1	0	0	1	0
2014-02-19		1	1	1	1	1	1	1	1	1	1	1	1	1	1	1	1	1	1	1	1	1	1	1	1	1	1	1	1	1	1	1	0	1	0	1	0	1	0	1	0	1	0	1	0	1	0	1	0
2014-02-20		1	1	1	1	1	1	1	1	1	1	1	1	1	1	1	1	1	1	1	1	1	1	1	1	1	1	1	1	1	1	1	1	0	0	1	0	1	0	1	0	1	1	0	0	1	0	1	0
2014-02-21		1	1	1	1	1	1	1	1	1	1	1	1	1	1	1	1	1	1	1	1	1	1	1	1	1	1	1	1	1	1	1	1	0	1	0	1	0	0	1	0	1	1	0	1	0	1	0	1
2014-02-24		1	1	1	1	1	1	1	1	1	1	1	1	1	1	1	1	1	1	1	1	1	1	1	1	1	1	1	1	1	1	1	1	0	1	0	1	0	1	0	1	0	1	0	1	0	1	0	1
2014-02-25		1	1	1	1	1	1	1	1	1	1	1	1	1	1	1	1	1	1	1	1	1	1	1	1	1	1	1	1	1	1	1	1	0	1	0	1	0	1	0	1	0	1	0	1	0	1	0	1
2014-02-26		1	1	1	1	1	1	1	1	1	1	1	1	1	1	1	1	1	1	1	1	1	1	1	1	1	1	1	1	1	1	1	0	1	1	0	1	0	1	0	1	0	0	1	1	0	1	0	1
2014-02-27		1	1	1	1	1	1	1	1	1	1	1	1	1	1	1	1	1	1	1	1	1	1	1	1	1	1	1	1	1	1	1	0	1	1	0	1	0	1	0	1	0	0	1	1	0	1	0	1
2014-02-28		1	1	1	1	1	1	1	1	1	1	1	1	1	1	1	1	1	1	1	1	1	1	1	1	1	1	1	1	1	1	1	0	1	1	0	1	0	1	0	1	0	0	1	1	0	1	0	1
2014-03-03		1	1	1	1	1	1	1	1	1	1	1	1	1	1	1	1	1	1	1	1	1	1	1	1	1	1	1	1	1	1	1	0	1	0	1	1	0	1	0	1	0	0	1	0	1	1	0	1
2014-03-04		1	1	1	1	1	1	1	1	1	1	1	1	1	1	1	1	1	1	1	1	1	1	1	1	1	1	1	1	1	1	1	1	0	0	1	1	0	1	0	1	0	1	0	1	0	1	0	1
2014-03-05		1	1	1	1	1	1	1	1	1	1	1	1	1	1	1	1	1	1	1	1	1	1	1	1	1	1	1	1	1	1	1	1	0	1	0	1	0	1	0	1	0	1	0	1	0	1	0	1
2014-03-06		1	1	1	1	1	1	1	1	1	1	1	1	1	1	1	1	1	1	1	1	1	1	1	1	1	1	1	1	1	1	1	0	1	1	0	1	0	1	0	1	0	0	1	1	0	1	0	1
2014-03-07		1	1	1	1	1	1	1	1	1	1	1	1	1	1	1	1	1	1	1	1	1	1	1	1	1	1	1	1	1	1	1	1	0	1	0	1	0	1	0	1	0	1	0	1	0	1	0	1
2014-03-10	60	1	1	1	1	1	1	1	1	1	1	1	1	1	1	1	1	1	1	1	1	1	1	1	1	1	1	1	1	1	1	1	1	0	1	0	1	0	1	0	1	0	1	0	1	0	1	0	1
2014-03-11		1	1	1	1	1	1	0	1	0	1	0	1	0	1	0	1	0	1	0	1	0	1	0	1	0	0	0	1	1	1	1	0	1	1	0	1	0	1	0	1	0	0	1	1	0	1	0	1
2014-03-12		0	1	1	1	1	0	1	0	1	0	1	0	1	0	1	0	1	0	1	0	1	0	1	0	1	0	0	1	1	1	1	1	0	1	0	1	0	1	0	1	0	1	0	1	0	1	0	1
2014-03-13	63	1	1	1	1	1	1	1	1	1	0	1	0	1	0	1	0	1	0	1	0	1	0	1	0	1	1	1	1	1	1	1	0	1	1	0	1	0	1	0	1	0	0	1	1	0	1	0	1
2014-03-14	65	1	1	1	1	1	1	0	1	0	1	0	0	0	1	0	0	0	1	0	0	0	1	0	0	0	1	1	1	1	1	1	1	0	1	0	1	0	1	0	1	0	1	0	1	0	1	0	1
2014-03-17	65	1	1	1	1	1	0	0	0	0	0	0	0	0	1	0	0	0	1	0	0	0	1	0	0	0	1	1	1	1	1	1	0	1	0	1	1	0	1	0	1	0	0	1	0	1	1	0	1
2014-03-18	66	1	1	1	1	1	0	0	0	0	0	0	0	0	1	0	0	0	1	0	0	0	1	0	0	0	1	1	1	1	1	1	0	1	0	1	1	0	1	0	1	0	0	1	0	1	1	0	1
2014-03-19	65	1	1	1	1	1	0	0	0	0	0	0	0	0	1	0	1	0	1	0	1	0	1	0	1	0	1	1	1	1	1	1	1	0	1	0	1	0	1	0	1	0	1	0	1	0	1	0	1
2014-03-20	63	0	1	1	1	1	0	0	0	0	0	0	0	0	0	0	0	0	1	0	0	0	1	0	0	0	1	1	1	1	1	1	1	0	1	0	1	0	1	0	1	0	1	0	1	0	1	0	1
2014-03-21	65	0	0	1	1	1	0	0	0	0	0	0	0	0	0	0	0	0	1	0	0	0	1	0	0	0	1	1	1	1	1	1	0	1	0	1	0	1	1	0	1	0	0	1	0	1	0	1	1
2014-03-24	60	1	0	1	1	1	0	0	0	0	0	0	0	0	0	0	0	0	1	0	0	0	1	0	0	0	1	1	1	1	1	1	0	1	0	1	0	1	0	1	0	1	0	1	0	1	0	1	1
2014-03-25	65	0	0	0	1	1	0	1	0	0	0	1	0	0	0	1	0	0	0	1	0	0	0	1	0	0	1	1	0	1	0	1	0	1	0	1	0	1	0	1	0	1	0	1	0	1	0	1	1
2014-03-26	60	1	1	1	1	1	1	0	0	0	1	0	0	0	1	0	0	0	1	0	0	0	1	0	0	0	0	1	0	1	0	1	1	0	0	1	0	1	0	1	0	1	1	0	0	1	0	1	1
2014-03-27	61.5	0	0	0	0	1	0	1	0	0	0	1	0	0	0	1	0	0	0	1	0	0	0	1	0	0	0	1	0	1	0	1	1	0	1	0	1	0	1	0	1	0	1	0	1	0	1	0	1
2014-03-28	60	1	1	0	0	1	0	0	0	0	0	1	0	0	0	1	0	0	0	1	0	0	0	1	0	0	0	0	0	0	0	0	1	0	1	0	1	0	1	0	1	0	1	0	1	0	1	0	1
2014-03-31	62	0	0	0	0	0	0	0	0	0	0	1	0	0	0	1	0	0	0	1	0	0	0	1	0	0	0	0	0	0	0	0	1	0	1	0	1	0	1	0	1	0	1	0	1	0	1	0	1
2014-04-01		1	1	0	0	0	0	0	0	0	0	0	0	0	0	0	0	0	0	1	0	0	0	1	0	0	0	0	0	0	0	0	0	1	0	1	1	0	1	0	1	0	0	1	1	0	1	0	1
2014-04-02		0	0	0	0	0	0	1	0	1	0	1	0	1	0	1	0	1	0	1	0	1	0	1	0	1	0	0	0	0	0	0	0	1	0	1	0	1	0	1	1	0	0	1	0	1	0	1	1
2014-04-03		1	0	0	0	0	1	1	1	1	0	1	0	1	0	1	0	1	0	1	0	1	0	1	0	1	0	0	0	0	0	0	1	0	1	0	1	0	1	0	1	0	1	0	1	0	1	0	1
2014-04-04		1	0	0	0	0	1	1	1	1	0	1	0	1	0	1	0	1	0	1	0	1	0	1	0	1	0	0	0	0	0	0	0	1	0	1	0	1	0	1	1	0	0	1	0	1	1	0	1
2014-04-07	60.8	1	1	0	0	0	1	1	1	1	1	1	1	1	0	1	0	1	0	1	0	1	0	1	0	1	1	1	0	0	0	0	1	0	1	0	1	0	1	0	1	0	1	0	1	0	1	0	1
2014-04-08		1	1	1	0	0	1	0	1	0	1	0	1	0	0	0	0	0	0	1	0	0	0	1	0	0	0	0	0	0	0	0	0	1	0	1	0	1	0	1	0	1	0	1	0	1	0	1	0
2014-04-09		0	1	0	0	0	0	1	0	1	0	1	0	1	0	1	0	1	0	1	0	1	0	1	0	1	0	0	0	0	0	0	0	1	0	1	0	1	0	1	0	1	0	1	0	1	0	1	0
2014-04-10	60	1	1	1	0	0	1	1	1	1	0	1	0	1	0	1	0	1	0	1	0	1	0	1	0	1	1	1	0	0	0	0	0	1	0	1	0	1	0	1	0	1	0	1	0	1	0	1	0
2014-04-11	61.8	1	0	1	1	1	1	0	1	0	0	0	0	0	0	0	0	0	0	0	0	0	0	1	0	0	1	1	1	1	1	0	1	0	0	1	0	1	0	1	0	1	1	0	0	1	0	1	0
2014-04-14	63.3	1	1	1	0	1	0	0	0	0	0	0	0	0	0	0	0	0	0	0	0	0	0	0	0	0	1	1	1	1	1	1	0	1	0	1	0	1	0	1	0	1	0	1	0	1	0	1	0
2014-04-15	60	1	1	1	1	1	0	0	0	0	1	0	0	0	1	0	0	0	1	0	0	0	1	0	0	0	1	1	1	1	1	1	1	0	1	0	1	0	0	1	0	1	1	0	1	0	1	0	1
2014-04-16		0	1	0	1	0	0	1	0	0	0	1	0	0	0	1	0	0	0	1	0	0	0	1	0	0	0	0	1	1	1	1	0	1	1	0	0	1	0	1	0	1	0	1	1	0	1	0	1
2014-04-17	63.8	0	0	1	1	1	0	1	0	1	0	1	0	1	0	1	0	1	0	1	0	1	0	1	0	1	1	1	1	1	1	1	1	0	1	0	1	0	0	1	0	1	1	0	1	0	1	0	1
2014-04-18	62	1	1	1	1	1	1	0	1	0	1	0	0	0	1	0	0	0	1	0	0	0	1	0	0	0	1	1	1	1	1	1	1	0	1	0	1	0	0	1	0	1	1	0	1	0	1	0	1
2014-04-21	65.8	0	1	1	1	1	0	0	0	0	0	0	0	0	0	0	0	0	0	0	0	0	0	0	0	0	1	1	1	1	1	1	1	0	1	0	1	0	1	0	1	0	1	0	1	0	1	0	1
2014-04-22	61	1	1	1	1	1	1	0	0	0	1	0	0	0	1	0	0	0	1	0	0	0	1	0	0	0	1	1	1	1	0	1	0	1	1	0	1	0	1	0	1	0	0	1	1	0	1	0	1
2014-04-23	67	0	0	0	1	1	0	1	0	0	0	1	0	0	0	1	0	0	0	1	0	0	0	1	0	0	1	1	1	1	0	1	1	0	1	0	1	0	1	0	1	0	1	0	1	0	1	0	1
2014-04-24	71.6	1	1	1	1	1	1	0	0	0	1	0	0	0	1	0	1	0	1	0	1	0	1	0	1	0	1	1	1	1	1	1	1	0	1	0	1	0	1	0	1	0	1	0	1	0	1	0	1
2014-04-25		1	1	1	1	1	1	0	0	0	1	0	1	0	1	0	1	0	1	0	1	0	1	0	1	0	0	0	0	0	1	1	1	0	1	0	1	0	1	0	1	0	1	0	1	0	1	0	1
2014-04-28		0	0	0	0	0	0	1	0	1	0	1	0	1	0	1	0	1	0	1	0	1	0	1	0	1	0	0	0	0	1	0	1	0	1	0	1	0	1	0	1	0	1	0	1	0	1	0	1
2014-04-29		1	0	0	0	0	1	1	1	1	0	1	0	1	0	1	0	1	0	1	0	1	0	1	0	1	0	0	0	0	0	0	0	1	1	0	1	0	1	0	1	0	0	1	1	0	1	0	1
2014-04-30		1	0	0	1	0	1	1	1	1	0	1	0	1	0	1	0	1	0	1	0	1	0	1	0	1	0	0	0	0	0	0	0	1	1	0	1	0	1	0	1	0	0	1	1	0	1	0	1
2014-05-01		1	1	0	0	0	1	1	1	1	1	1	1	1	0	1	0	1	0	1	0	1	0	1	0	1	0	0	0	0	0	0	1	0	1	0	1	0	1	0	1	0	1	0	1	0	1	0	1
2014-05-02	66.8	1	1	0	0	1	1	1	1	1	1	1	1	1	0	1	0	1	0	1	0	1	0	1	0	1	1	1	0	0	0	0	1	0	1	0	1	0	1	0	1	0	1	0	1	0	1	0	1
2014-05-05		1	1	0	1	0	1	0	1	0	1	0	1	0	0	1	0	0	1	1	0	0	1	1	0	0	0	0	0	0	0	0	0	1	1	0	1	0	1	0	1	0	0	1	1	0	1	0	1
2014-05-06		0	1	1	0	0	0	1	0	1	0	1	0	1	0	1	0	1	0	1	0	1	0	1	0	1	0	0	1	0	0	0	0	1	1	0	1	0	1	0	1	0	0	1	1	0	1	0	1
2014-05-07	62.1	1	1	1	0	0	1	1	1	1	0	1	0	1	0	1	0	1	0	1	0	1	0	1	0	1	1	1	1	0	1	0	1	0	1	0	1	0	1	0	1	0	1	0	1	0	1	0	1
2014-05-08	65.12	1	0	1	0	1	1	0	1	0	0	1	0	0	0	1	0	0	0	1	0	1	0	1	0	1	1	1	1	1	1	1	0	1	1	0	1	0	1	0	1	0	0	1	1	0	1	0	1
2014-05-09		1	1	1	1	0	0	0	0	0	0	0	0	0	0	0	0	0	0	0	0	0	1	1	0	0	0	0	1	1	1	1	1	0	1	0	1	0	1	0	1	0	1	0	1	0	1	0	1
2014-05-12		0	1	1	1	0	0	1	0	1	0	1	0	1	0	1	0	1	0	1	0	1	0	1	0	1	0	0	1	1	0	1	0	1	0	1	0	1	0	1	1	0	0	1	0	1	0	1	1
2014-05-13	67.8	1	0	0	1	1	1	1	1	1	0	1	0	1	0	1	0	1	0	1	0	1	0	1	0	1	1	1	0	1	1	1	1	0	0	1	0	1	1	0	1	0	1	0	0	1	0	1	1
2014-05-14	69.5	1	1	1	1	1	1	0	1	0	0	0	0	0	1	0	0	0	1	0	0	0	1	0	0	0	1	1	1	1	1	1	1	0	0	1	0	1	1	0	1	0	1	0	0	1	1	0	1
2014-05-15	71.2	1	1	1	1	1	0	0	0	0	0	0	0	0	1	0	1	0	1	0	1	0	1	0	1	0	1	1	1	1	1	1	1	0	1	0	1	0	1	0	1	0	1	0	1	0	1	0	1
2014-05-16	74.6	1	1	1	1	1	0	0	0	0	1	0	0	0	1	0	1	0	1	0	1	0	1	0	1	0	1	1	1	1	1	1	0	1	1	0	1	0	1	0	1	0	0	1	1	0	1	0	1
2014-05-19	77	1	1	1	1	1	0	0	0	0	1	0	1	0	1	0	1	0	1	0	1	0	1	0	1	0	1	1	1	1	1	1	1	0	1	0	1	0	1	0	1	0	1	0	1	0	1	0	1
2014-05-20	74.7	1	1	1	1	1	0	0	0	0	1	0	1	0	1	0	1	0	1	0	1	0	1	0	1	0	1	1	1	1	1	1	0	1	1	0	1	0	1	0	1	0	0	1	1	0	1	0	1
2014-05-21	73	0	1	1	1	1	0	0	0	0	0	0	0	0	1	0	1	0	1	0	1	0	1	0	1	0	1	1	1	1	1	1	0	1	0	1	1	0	1	0	1	0	0	1	1	0	1	0	1
2014-05-22		0	0	1	1	1	0	0	0	0	0	1	0	0	1	1	0	0	1	1	1	0	1	1	1	0	0	0	0	0	1	1	1	0	1	0	1	0	1	0	1	0	1	0	1	0	1	0	1
2014-05-23		0	0	0	1	0	0	1	0	1	0	1	0	1	0	1	0	1	0	1	0	1	0	1	0	1	0	0	0	0	0	1	0	1	0	1	0	1	1	0	1	0	0	1	0	1	1	0	1
2014-05-26		1	0	0	1	0	1	1	1	1	0	1	0	1	0	1	0	1	0	1	0	1	0	1	0	1	0	0	0	0	0	0	0	1	0	1	0	1	0	1	1	0	0	1	0	1	0	1	1
2014-05-27	63.02	1	0	0	0	1	1	1	1	1	0	1	0	1	0	1	0	1	0	1	0	1	0	1	0	1	1	1	0	0	0	0	1	0	0	1	1	0	1	0	1	0	1	0	1	0	1	0	1
2014-05-28	65.18	1	1	0	0	1	1	0	1	0	1	0	1	0	0	1	0	1	0	1	0	1	0	1	0	1	1	1	0	0	0	0	0	1	0	1	0	1	0	1	0	1	0	1	0	1	0	1	1
2014-05-29	61.18	1	1	0	0	0	0	0	0	0	0	0	0	0	0	1	0	1	0	1	0	1	0	1	0	1	1	1	1	1	0	0	1	0	1	0	0	1	1	0	1	0	1	0	1	0	1	0	1
2014-05-30		0	1	0	0	0	0	1	0	0	0	1	0	0	0	1	0	1	0	1	0	1	0	1	0	1	0	0	1	0	0	0	1	0	1	0	1	0	1	0	1	0	1	0	1	0	1	0	1
2014-05-31		0	0	1	0	0	0	1	0	1	0	1	0	1	0	1	0	1	0	1	0	1	0	1	0	1	0	0	0	0	1	0	1	0	1	0	1	0	1	0	1	0	1	0	1	0	1	0	1
2014-06-02	63.5	1	0	1	0	0	1	1	1	1	0	1	0	1	0	1	0	1	0	1	0	1	0	1	0	1	1	1	0	0	1	1	1	0	1	0	1	0	1	0	1	0	1	0	1	0	1	0	1
2014-06-03		1	1	1	0	0	1	0	1	0	0	0	0	0	0	0	0	0	0	1	0	1	0	1	0	1	0	0	0	0	1	0	1	0	1	0	1	0	1	0	1	0	1	0	1	0	1	0	1
2014-06-04	66.38	0	1	0	1	0	0	1	0	1	0	1	0	1	0	1	0	1	0	1	0	1	0	1	0	1	1	1	1	1	0	0	1	0	1	0	1	0	1	0	1	0	1	0	1	0	1	0	1
2014-06-05	68.5	1	1	1	1	0	1	0	1	0	0	0	0	0	1	0	0	0	1	0	0	0	1	1	0	1	1	1	1	1	0	1	0	1	0	1	0	1	1	0	1	0	0	1	0	1	1	0	1
2014-06-06	62.5	1	1	1	1	1	0	0	0	0	1	0	0	0	1	0	1	0	1	0	1	0	1	1	1	0	1	1	1	1	1	1	1	0	1	0	1	0	1	0	1	0	1	0	1	0	1	0	1
2014-06-09	63.5	0	1	1	0	1	0	1	0	0	0	1	0	0	0	1	0	0	0	1	0	0	0	1	0	0	1	1	1	1	1	1	0	1	1	0	1	0	1	0	1	0	0	1	1	0	1	0	1
2014-06-10	65.16	1	0	1	0	1	0	0	0	0	0	1	0	0	0	1	0	0	0	1	0	0	0	1	0	0	1	1	1	1	1	1	0	1	0	1	0	1	0	1	0	1	0	1	0	1	0	1	1
2014-06-11		1	0	1	1	0	0	0	0	0	0	0	0	0	0	0	0	0	1	0	0	0	1	0	0	0	0	0	0	0	1	1	0	1	0	1	0	1	0	1	0	1	0	1	0	1	0	1	0
2014-06-12	66.82	0	0	1	1	1	0	1	0	1	0	1	0	1	0	1	0	1	0	1	0	1	0	1	0	1	1	1	0	1	1	1	1	0	0	1	0	1	0	1	0	1	1	0	0	1	0	1	1
2014-06-13	63.32	1	1	1	1	1	1	0	1	0	1	0	0	0	1	0	0	0	1	0	0	0	1	0	0	0	1	1	0	1	1	1	0	1	0	1	0	1	0	1	0	1	0	1	0	1	0	1	0
2014-06-16	60.28	0	0	0	0	1	0	1	0	0	0	1	0	0	0	1	0	0	0	1	0	0	0	1	0	0	1	1	1	1	0	1	0	1	0	1	0	1	0	1	0	1	0	1	0	1	0	1	0
2014-06-17	60.22	0	1	0	1	1	0	0	0	0	0	1	0	0	0	1	0	0	0	1	0	1	0	1	0	1	1	1	1	1	0	0	1	0	1	0	0	1	0	1	0	1	1	0	1	0	1	0	1
2014-06-18	63	0	0	0	0	0	0	0	0	0	0	1	0	0	0	1	0	0	0	1	0	1	0	1	0	1	1	1	1	1	0	0	1	0	1	0	1	0	1	0	1	0	1	0	1	0	1	0	1
2014-06-19	63.51	1	0	0	0	1	0	0	0	0	0	0	0	0	0	1	0	0	0	1	0	0	0	1	0	0	1	1	1	1	1	1	1	0	1	0	1	0	1	0	1	0	1	0	1	0	1	0	1
2014-06-20	65.35	1	1	1	1	0	0	0	0	0	1	0	0	0	1	0	0	0	1	0	0	0	1	1	0	0	1	1	1	1	1	1	0	1	1	0	1	0	1	0	1	0	0	1	1	0	1	0	1
2014-06-23	67.52	1	1	0	1	0	0	0	0	0	1	0	0	0	1	0	0	0	1	0	0	0	1	0	0	0	1	1	1	1	1	1	1	0	1	0	1	0	1	0	1	0	1	0	1	0	1	0	1
2014-06-24	68.66	1	1	1	1	1	0	0	0	0	1	0	0	0	1	0	1	0	1	0	1	0	1	0	1	0	1	1	1	1	1	1	0	1	1	0	1	0	1	0	1	0	0	1	1	0	1	0	1
2014-06-25	71	1	1	1	1	1	0	0	0	0	1	0	0	0	1	0	1	0	1	0	1	0	1	0	1	0	1	1	1	1	1	1	1	0	1	0	1	0	1	0	1	0	1	0	1	0	1	0	1
2014-06-26	68	1	1	1	1	1	0	0	0	0	1	0	0	0	1	0	1	0	1	0	1	0	1	0	1	0	1	1	1	1	1	1	0	1	0	1	1	0	1	0	1	0	0	1	0	1	1	0	1
2014-06-27	62.41	0	1	1	1	1	0	0	0	0	0	0	0	0	1	0	0	0	1	0	1	0	1	0	1	0	0	0	1	1	1	1	1	0	1	0	1	0	1	0	1	0	1	0	1	0	1	0	1
2014-06-30	58	0	0	0	1	0	0	1	0	0	0	1	0	1	0	1	0	1	0	1	0	1	0	1	0	1	0	0	0	0	1	1	0	1	0	1	0	1	1	0	1	0	0	1	0	1	1	0	1
2014-07-01	59.54	0	0	0	0	0	0	1	0	0	0	1	0	1	0	1	0	1	0	1	0	1	0	1	0	1	0	0	0	0	0	1	0	1	0	1	0	1	0	1	1	0	0	1	0	1	0	1	1
2014-07-02	61.58	1	0	0	0	1	0	0	0	0	0	1	0	1	0	1	0	1	0	1	0	1	0	1	0	1	0	0	0	0	0	0	0	1	0	1	0	1	0	1	0	1	0	1	0	1	0	1	0
2014-07-03	67.68	1	0	0	0	1	0	0	0	0	1	0	0	0	1	1	0	1	1	1	0	1	1	1	0	1	1	1	0	0	0	0	0	1	0	1	0	1	0	1	0	1	0	1	0	1	0	1	0
2014-07-04	60.91	1	1	0	1	0	1	0	0	0	1	0	1	0	1	0	1	0	1	0	1	0	1	0	1	0	0	0	0	0	0	0	1	0	0	1	0	1	0	1	0	1	1	0	0	1	0	1	1
2014-07-07	57.88	0	1	0	0	0	0	1	0	1	0	1	0	1	1	1	0	1	1	1	0	1	1	1	0	1	0	0	0	0	0	0	0	1	0	1	0	1	0	1	0	1	0	1	0	1	0	1	1
2014-07-08	55	0	0	0	0	0	0	0	0	0	0	1	0	1	0	1	0	1	0	1	0	1	0	1	0	1	0	0	0	0	0	0	0	1	0	1	0	1	0	1	0	1	0	1	0	1	0	1	0
2014-07-09	50.6	0	0	0	0	0	0	0	0	0	0	1	0	1	0	1	0	1	0	1	0	1	0	1	0	1	0	0	0	0	0	0	1	0	1	0	1	0	1	0	1	0	1	0	1	0	1	0	1
2014-07-10	46.5	0	0	0	0	0	0	1	0	0	0	1	0	1	0	1	0	1	0	1	0	1	0	1	0	1	0	0	0	0	0	0	1	0	1	0	1	0	1	0	1	0	1	0	1	0	1	0	1
2014-07-11	46	0	0	0	0	0	0	1	0	0	0	1	0	1	0	1	0	1	0	1	0	1	0	1	0	1	0	0	0	0	0	0	0	1	1	0	1	0	1	0	1	0	0	1	1	0	1	0	1
2014-07-14	44.99	0	0	0	0	0	0	0	0	0	0	1	0	1	0	1	0	1	0	1	0	1	0	1	0	1	0	0	0	0	0	0	0	1	0	1	0	1	0	1	0	1	0	1	0	1	0	1	0
2014-07-15	44.35	0	0	0	0	0	0	0	0	0	0	1	0	1	0	1	0	1	0	1	0	1	0	1	0	1	0	0	0	0	0	0	0	1	0	1	0	1	0	1	0	1	0	1	0	1	0	1	0
2014-07-16		0	0	0	0	0	0	0	0	0	0	0	0	0	0	1	0	1	0	1	0	1	0	1	0	1	0	0	0	0	0	0	1	0	0	1	0	1	0	1	0	1	1	0	0	1	0	1	0
2014-07-17	44.14	0	0	0	0	0	0	1	0	1	0	1	0	1	0	1	0	1	0	1	0	1	0	1	0	1	1	0	0	0	0	0	1	0	1	0	1	0	1	0	1	0	1	0	1	0	1	0	1
2014-07-18		1	0	0	0	0	1	0	1	0	0	0	0	0	0	1	0	1	0	1	0	1	0	1	0	1	0	0	0	0	0	0	0	1	1	0	1	0	1	0	1	0	0	1	1	0	1	0	1
2014-07-21		0	0	0	0	0	0	1	0	1	0	1	0	1	0	1	0	1	0	1	0	1	0	1	0	1	0	0	0	0	0	0	1	0	1	0	1	0	1	0	1	0	1	0	1	0	1	0	1
2014-07-22	48.55	1	1	0	0	0	1	1	1	1	0	1	0	1	0	1	0	1	0	1	0	1	0	1	0	1	1	1	0	0	0	0	0	1	0	1	0	1	0	1	0	1	0	1	0	1	0	1	0
2014-07-23	53.41	1	1	1	0	0	1	0	1	0	1	0	0	0	1	0	0	0	1	0	0	0	1	1	0	1	1	1	1	0	0	0	0	1	0	1	0	1	0	1	0	1	0	1	0	1	0	1	0
2014-07-24	58.75	1	1	1	1	1	1	0	1	0	1	0	1	0	1	0	1	0	1	0	1	0	1	1	1	0	1	1	1	1	1	0	0	1	0	1	0	1	0	1	0	1	0	1	0	1	0	1	0
2014-07-25	64.63	1	1	1	1	1	1	0	0	0	1	0	1	0	1	0	1	0	1	0	1	0	1	0	1	0	1	1	1	1	1	0	0	1	0	1	0	1	0	1	0	1	0	1	0	1	0	1	0
2014-07-28	58.17	1	1	1	1	1	1	0	1	0	1	0	1	0	1	0	1	0	1	0	1	0	1	0	1	0	1	1	1	1	1	1	0	1	0	1	0	1	0	1	0	1	0	1	0	1	0	1	0
2014-07-29		0	1	1	1	0	0	1	0	0	1	1	0	0	1	1	1	0	1	1	1	0	1	1	1	0	0	0	1	1	1	1	0	1	0	1	0	1	0	1	0	1	0	1	0	1	0	1	0
2014-07-30		0	0	1	1	0	0	1	0	1	0	1	0	1	0	1	0	1	0	1	0	1	0	1	0	1	0	0	0	0	1	1	1	0	0	1	0	1	0	1	0	1	1	0	0	1	0	1	0
2014-07-31	63.99	1	0	0	0	1	1	1	1	1	0	1	0	1	0	1	0	1	0	1	0	1	0	1	0	1	1	1	0	0	1	1	0	1	0	1	0	1	0	1	0	1	0	1	0	1	0	1	0
2014-08-01	57.84	1	1	1	1	1	1	0	1	0	1	0	1	0	1	0	1	0	1	0	1	0	1	0	1	0	1	1	0	1	0	1	1	0	0	1	0	1	0	1	0	1	1	0	0	1	0	1	0
2014-08-04	60	0	1	0	1	1	0	1	0	0	0	1	0	0	0	1	0	1	1	1	1	1	1	1	1	1	1	1	1	1	0	1	0	1	0	1	0	1	0	1	0	1	0	1	0	1	0	1	0
2014-08-05	54	1	1	0	1	1	0	0	0	0	0	1	0	0	0	1	0	0	1	1	1	0	1	1	1	0	1	1	1	1	0	0	1	0	0	1	0	1	0	1	0	1	1	0	0	1	0	1	0
2014-08-06	48.99	0	0	0	1	1	0	1	0	1	0	1	0	1	0	1	0	1	0	1	0	1	1	1	1	1	1	1	1	1	1	1	1	0	0	1	0	1	0	1	0	1	1	0	0	1	0	1	0
2014-08-07	52.12	0	0	1	0	1	0	1	0	0	0	1	0	1	0	1	0	1	0	1	0	1	0	1	0	1	1	1	1	1	1	1	1	0	1	0	0	1	0	1	0	1	1	0	1	0	1	0	0
2014-08-08	50.85	1	0	1	0	0	1	0	0	0	1	1	0	1	1	1	0	1	1	1	0	1	1	1	0	1	1	1	1	1	1	1	0	1	1	0	0	1	0	1	0	1	0	1	1	0	1	0	0
2014-08-11	50.96	0	0	0	0	0	0	0	0	0	0	1	0	0	0	1	0	1	0	1	0	1	0	1	0	1	1	1	1	1	1	1	0	1	0	1	0	1	0	1	0	1	0	1	0	1	0	1	0
2014-08-12	51.65	1	1	0	1	0	0	0	0	0	0	0	0	0	0	1	0	1	0	1	0	1	0	1	0	1	0	1	0	1	0	1	1	0	0	1	0	1	0	1	0	1	1	0	0	1	0	1	0
2014-08-13	50.79	1	0	0	1	0	0	0	0	0	0	0	0	0	1	1	0	1	1	1	0	1	1	1	0	1	0	1	0	1	0	1	0	1	0	1	0	1	0	1	0	1	0	1	0	1	0	1	0
2014-08-14	52.07	0	0	0	0	1	0	0	0	0	0	0	0	0	0	1	0	0	0	1	0	1	0	1	0	1	0	1	0	1	0	1	1	0	1	0	1	0	0	1	0	1	1	0	1	0	1	0	0
2014-08-15	52.01	1	1	1	0	1	0	0	0	0	0	0	0	0	1	0	0	0	1	1	0	1	1	1	0	1	1	0	1	0	0	0	0	1	0	1	0	1	0	1	0	1	0	1	0	1	0	1	0
2014-08-18		0	1	0	0	0	0	0	0	0	0	0	0	0	0	0	0	0	1	1	0	1	1	1	0	1	0	0	0	0	0	0	0	1	0	1	0	1	0	1	0	1	0	1	0	1	0	1	0
2014-08-19	48.5	0	0	0	0	0	0	1	0	1	0	1	0	1	0	1	0	1	0	1	0	1	0	1	0	1	1	1	0	0	0	0	0	1	0	1	0	1	0	1	0	1	0	1	0	1	0	1	0
2014-08-20		1	0	0	0	0	1	0	1	0	0	1	0	0	0	1	0	0	0	1	0	0	0	1	0	1	0	0	0	0	0	0	1	0	0	1	0	1	0	1	0	1	1	0	0	1	0	1	0
2014-08-21	43.65	0	0	0	0	0	0	1	0	1	0	1	0	1	0	1	0	1	0	1	0	1	0	1	0	1	1	1	0	0	0	0	1	0	1	0	0	1	0	1	0	1	1	0	1	0	1	0	0
2014-08-22		1	1	0	0	0	1	0	1	0	0	1	0	1	0	1	0	1	0	1	0	1	0	1	0	1	0	0	0	0	0	0	0	1	0	1	0	1	0	1	0	1	0	1	0	1	0	1	0
2014-08-25		0	0	0	0	0	0	1	0	1	0	1	0	1	0	1	0	1	0	1	0	1	0	1	0	1	0	0	0	0	0	0	1	0	1	0	1	0	0	1	0	1	1	0	1	0	1	0	1
2014-08-26		1	1	0	0	0	1	1	1	1	0	1	0	1	0	1	0	1	0	1	0	1	0	1	0	1	0	0	0	0	0	0	1	0	1	0	1	0	1	0	1	0	1	0	1	0	1	0	1
2014-08-27		1	0	1	0	0	1	1	1	1	0	1	0	1	0	1	0	1	0	1	0	1	0	1	0	1	0	0	0	0	0	0	0	1	1	0	1	0	1	0	1	0	0	1	1	0	1	0	1
2014-08-28		1	1	0	0	0	1	1	1	1	1	1	1	1	0	1	0	1	0	1	0	1	0	1	0	1	0	0	0	0	0	0	1	0	1	0	1	0	1	0	1	0	1	0	1	0	1	0	1
2014-08-29		1	1	1	0	0	1	1	1	1	1	1	1	1	0	1	0	1	0	1	0	1	0	1	0	1	0	0	0	0	0	0	0	1	0	1	1	0	1	0	0	1	0	1	1	0	1	0	1
2014-08-31		1	1	0	1	0	1	1	1	1	1	1	1	1	0	1	0	1	0	1	0	1	0	1	0	1	0	0	0	0	0	0	1	0	1	0	1	0	1	0	1	0	1	0	1	0	1	0	1
2014-09-01	43	1	1	1	0	0	1	1	1	1	1	1	1	1	1	1	1	1	0	1	0	1	0	1	0	1	1	1	1	1	0	0	0	1	0	1	0	1	0	1	0	1	0	1	0	1	0	1	0
2014-09-02		1	1	1	1	1	1	0	1	0	1	0	1	0	1	0	1	0	0	0	0	0	0	1	0	1	0	0	1	1	1	0	0	1	0	1	0	1	0	1	0	1	0	1	0	1	0	1	0
2014-09-03		0	1	1	0	0	0	1	0	1	0	1	0	1	0	1	0	1	0	1	0	1	0	1	0	1	0	0	1	1	1	0	0	1	0	1	0	1	0	1	0	1	0	1	0	1	0	1	0
2014-09-04		1	1	1	1	1	1	1	1	1	0	1	0	1	0	1	0	1	0	1	0	1	0	1	0	1	0	0	0	0	1	0	0	1	0	1	0	1	0	1	0	1	0	1	0	1	0	1	0
2014-09-05		1	0	1	1	0	1	1	1	1	0	1	0	1	0	1	0	1	0	1	0	1	0	1	0	1	0	0	0	0	1	1	0	1	0	1	0	1	0	1	0	1	0	1	0	1	0	1	0
2014-09-08		1	1	1	1	1	1	1	1	1	1	1	1	1	0	1	0	1	0	1	0	1	0	1	0	1	0	0	0	0	1	1	1	0	1	0	1	0	1	0	1	0	1	0	1	0	1	0	1
2014-09-09		1	1	1	1	1	1	1	1	1	1	1	1	1	0	1	0	1	0	1	0	1	0	1	0	1	0	0	0	0	0	0	0	1	0	1	0	1	0	1	0	1	0	1	0	1	0	1	0
2014-09-10	38.7	1	1	0	1	1	1	1	1	1	1	1	1	1	0	1	0	1	0	1	0	1	0	1	0	1	1	1	1	1	0	0	1	0	0	1	0	1	0	1	0	1	1	0	0	1	0	1	0
2014-09-11		1	1	1	1	1	1	0	1	0	1	0	1	0	1	0	1	0	0	1	0	1	0	1	0	1	0	0	1	1	0	0	1	0	0	1	0	1	0	1	0	1	1	0	1	0	0	1	0
2014-09-12		0	1	1	1	1	0	1	0	1	0	1	0	1	0	1	0	1	0	1	0	1	0	1	0	1	0	0	1	1	1	0	0	1	0	1	0	1	0	1	0	1	0	1	0	1	0	1	0
2014-09-15		1	1	1	0	1	1	1	1	1	0	1	0	1	0	1	0	1	0	1	0	1	0	1	0	1	0	0	0	0	1	0	0	1	0	1	0	1	0	1	0	1	0	1	0	1	0	1	0
2014-09-16		1	0	1	1	1	1	1	1	1	0	1	0	1	0	1	0	1	0	1	0	1	0	1	0	1	0	0	0	0	1	0	1	0	1	0	1	0	1	0	0	1	1	0	1	0	1	0	1
2014-09-17		1	1	1	1	0	1	1	1	1	1	1	1	1	0	1	0	1	0	1	0	1	0	1	0	1	0	0	0	0	1	1	0	1	1	0	1	0	0	1	0	1	0	1	1	0	1	0	1
2014-09-18		1	1	1	1	1	1	1	1	1	1	1	1	1	0	1	0	1	0	1	0	1	0	1	0	1	0	0	0	0	0	0	0	1	1	0	0	1	0	1	0	1	0	1	1	0	1	0	0
2014-09-19		1	1	0	1	1	1	1	1	1	1	1	1	1	0	1	0	1	0	1	0	1	0	1	0	1	0	0	0	0	0	0	0	1	0	1	0	1	0	1	0	1	0	1	0	1	0	1	0
2014-09-22		1	1	1	1	1	1	1	1	1	1	1	1	1	1	1	1	1	0	1	0	1	0	1	0	1	0	0	0	0	0	0	1	0	1	0	1	0	1	0	1	0	1	0	1	0	1	0	1
2014-09-23		1	1	1	1	1	1	1	1	1	1	1	1	1	1	1	1	1	0	1	0	1	0	1	0	1	1	0	1	0	1	0	0	1	1	0	1	0	0	1	0	1	0	1	1	0	1	0	1
2014-09-24		1	1	1	0	1	1	1	1	1	1	1	1	1	1	1	1	1	0	1	0	1	0	1	0	1	1	0	1	0	1	0	0	1	0	1	0	1	0	1	0	1	0	1	0	1	0	1	0
2014-09-25		1	1	1	1	1	1	1	1	1	1	1	1	1	1	1	1	1	1	1	1	1	0	1	0	1	1	0	1	0	1	0	0	1	0	1	0	1	0	1	0	1	0	1	0	1	0	1	0
2014-09-26		1	1	1	1	0	1	1	1	1	1	1	1	1	1	1	1	1	1	1	1	1	0	1	0	1	1	1	1	1	1	1	0	1	0	1	0	1	0	1	0	1	0	1	0	1	0	1	0
2014-09-29		1	1	1	1	1	1	1	1	1	1	1	1	1	1	1	1	1	1	1	1	1	0	1	0	1	1	1	1	1	1	1	0	1	0	1	0	1	0	1	0	1	0	1	0	1	0	1	0
2014-09-30		1	1	1	1	1	1	1	1	1	1	1	1	1	1	1	1	1	1	1	1	1	1	1	1	1	1	1	1	1	1	1	0	1	0	1	0	1	0	1	0	1	0	1	0	1	0	1	0
2014-10-01		1	1	1	1	1	1	1	1	1	1	1	1	1	1	1	1	1	1	1	1	1	1	1	1	1	1	1	1	1	1	1	1	0	1	0	1	0	1	0	1	0	1	0	1	0	1	0	1
2014-10-02		1	1	1	1	1	1	1	1	1	1	1	1	1	1	1	1	1	1	1	1	1	1	1	1	1	1	1	1	1	1	1	1	0	1	0	1	0	1	0	1	0	1	0	1	0	1	0	1
2014-10-03		1	1	1	1	1	1	1	1	1	1	1	1	1	1	1	1	1	1	1	1	1	1	1	1	1	1	1	1	1	1	1	1	0	1	0	1	0	1	0	1	0	1	0	1	0	1	0	1
2014-10-06		1	1	1	1	1	1	1	1	1	1	1	1	1	1	1	1	1	1	1	1	1	1	1	1	1	1	1	1	1	1	1	1	0	1	0	1	0	1	0	1	0	1	0	1	0	1	0	1
2014-10-07	34.83	1	1	1	1	1	1	1	1	1	1	1	1	1	1	1	1	1	1	1	1	1	1	1	1	1	1	1	1	1	1	1	1	0	1	0	1	0	1	0	1	0	1	0	1	0	1	0	1
2014-10-08	31.35	1	1	1	1	1	1	0	1	0	1	0	1	0	1	0	1	0	1	0	1	0	1	0	1	0	1	1	1	1	1	1	0	1	0	1	0	1	0	1	0	1	0	1	0	1	0	1	0
2014-10-09		0	1	1	1	1	0	1	0	0	0	1	0	0	0	1	0	0	0	1	0	0	0	1	0	0	0	0	1	1	1	1	0	1	0	1	0	1	0	1	0	1	0	1	0	1	0	1	0
2014-10-10	28.52	0	1	1	1	1	0	1	0	1	0	1	0	1	0	1	0	1	0	1	0	1	0	1	0	1	1	1	1	1	1	1	1	0	0	1	0	1	0	1	0	1	1	0	1	0	0	1	0
2014-10-13	26.5	1	0	1	1	1	1	0	1	0	0	1	0	1	0	1	0	1	0	1	0	1	0	1	0	1	1	1	1	1	1	1	1	0	1	0	0	1	0	1	0	1	1	0	1	0	1	0	0
2014-10-14	26.65	0	0	1	1	1	0	1	0	0	0	1	0	1	0	1	0	1	0	1	0	1	0	1	0	1	1	1	1	1	1	1	1	0	1	0	1	0	0	1	0	1	1	0	1	0	1	0	1
2014-10-15	25.2	1	1	1	1	1	0	0	0	0	0	1	0	0	0	1	0	1	0	1	0	1	0	1	0	1	1	1	1	1	1	1	0	1	0	1	0	1	0	1	0	1	0	1	0	1	0	1	0
2014-10-16	26.9	0	0	0	1	1	0	1	0	0	0	1	0	1	0	1	0	1	0	1	0	1	0	1	0	1	1	1	1	1	1	1	1	0	1	0	1	0	1	0	0	1	1	0	1	0	1	0	1
2014-10-17		1	1	0	1	1	1	0	0	0	1	0	0	0	1	1	0	1	1	1	0	1	1	1	0	1	0	0	0	1	1	1	1	0	1	0	1	0	1	0	1	0	1	0	1	0	1	0	1
2014-10-20	26.1	0	0	1	1	1	0	1	0	1	0	1	0	1	0	1	0	1	0	1	0	1	0	1	0	1	1	1	0	0	1	1	0	1	1	0	1	0	1	0	0	1	0	1	1	0	1	0	1
2014-10-21	24.89	1	1	0	0	1	1	0	1	0	0	0	0	0	0	1	0	0	0	1	0	1	0	1	0	1	1	1	0	0	1	1	1	0	1	0	1	0	1	0	1	0	1	0	1	0	1	0	1
2014-10-22	23.8	0	0	0	0	1	0	0	0	0	0	1	0	0	0	1	0	0	0	1	0	1	0	1	0	1	1	1	1	1	0	0	1	0	1	0	1	0	1	0	1	0	1	0	1	0	1	0	1
2014-10-23		0	1	0	1	0	0	0	0	0	0	1	0	0	0	1	0	1	0	1	0	1	0	1	0	1	0	0	0	0	0	0	1	0	1	0	1	0	1	0	1	0	1	0	1	0	1	0	1
2014-10-24	26	0	0	0	0	0	0	1	0	1	0	1	0	1	0	1	0	1	0	1	0	1	0	1	0	1	1	1	0	0	0	0	1	0	1	0	1	0	1	0	1	0	1	0	1	0	1	0	1
2014-10-27		1	1	0	0	1	1	0	1	0	1	0	0	0	1	0	0	0	1	0	0	0	1	1	0	1	0	0	0	0	0	0	1	0	1	0	1	0	1	0	1	0	1	0	1	0	1	0	1
2014-10-28		0	0	1	0	0	0	1	0	1	0	1	0	1	0	1	0	1	0	1	0	1	0	1	0	1	0	0	0	0	0	0	0	1	0	1	1	0	1	0	1	0	0	1	0	1	1	0	1
2014-10-29	26	1	1	0	0	0	1	1	1	1	0	1	0	1	0	1	0	1	0	1	0	1	0	1	0	1	1	1	0	0	0	0	0	1	0	1	0	1	0	1	0	1	0	1	0	1	0	1	0
2014-10-30		1	1	1	0	0	1	0	1	0	0	0	0	0	1	0	0	0	1	0	0	0	1	0	0	0	0	0	0	0	0	0	0	1	0	1	0	1	0	1	0	1	0	1	0	1	0	1	0
2014-10-31		0	1	0	1	0	0	1	0	1	0	1	0	1	0	1	0	1	0	1	0	1	0	1	0	1	0	0	0	0	0	0	0	1	0	1	0	1	0	1	0	1	0	1	0	1	0	1	0
2014-11-03		1	1	1	0	0	1	1	1	1	0	1	0	1	0	1	0	1	0	1	0	1	0	1	0	1	0	0	0	0	0	0	0	1	0	1	0	1	0	1	0	1	0	1	0	1	0	1	0
2014-11-04	26	1	0	0	0	1	1	1	1	1	0	1	0	1	0	1	0	1	0	1	0	1	0	1	0	1	1	1	1	0	1	0	0	1	0	1	0	1	0	1	0	1	0	1	0	1	0	1	0
2014-11-05	26	1	1	1	1	0	1	0	1	0	1	0	1	0	0	0	0	0	1	0	0	0	1	0	0	0	1	1	1	1	1	1	1	0	0	1	0	1	0	1	0	1	1	0	0	1	0	1	0
2014-11-06	26	1	1	1	1	1	0	0	0	0	0	0	0	0	0	0	0	0	0	0	0	0	1	0	0	0	1	1	1	1	1	1	0	1	0	1	0	1	0	1	0	1	0	1	0	1	0	1	0
2014-11-07		1	1	1	1	0	0	0	0	0	0	0	0	0	0	0	0	0	0	0	0	0	1	0	0	0	0	0	1	1	1	1	1	0	1	0	0	1	0	1	0	1	1	0	1	0	0	1	0
2014-11-10		0	0	1	1	1	0	1	0	1	0	1	0	1	0	1	0	1	0	1	0	1	0	1	0	1	0	0	0	0	1	1	0	1	0	1	0	1	0	1	0	1	0	1	0	1	0	1	0
2014-11-11		1	0	1	1	0	1	1	1	1	0	1	0	1	0	1	0	1	0	1	0	1	0	1	0	1	0	0	0	0	1	1	1	0	0	1	0	1	0	1	0	1	1	0	0	1	0	1	0
2014-11-12	26	1	0	1	0	1	1	1	1	1	0	1	0	1	0	1	0	1	0	1	0	1	0	1	0	1	1	1	0	0	1	1	0	1	0	1	0	1	0	1	0	1	0	1	0	1	0	1	0
2014-11-13		1	1	1	1	1	1	0	1	0	1	0	1	0	0	0	0	0	0	0	0	0	0	0	0	0	0	0	0	0	0	0	1	0	0	1	0	1	0	1	0	1	1	0	0	1	0	1	0
2014-11-14	23.6	0	1	0	1	0	0	1	0	1	0	1	0	1	0	1	0	1	0	1	0	1	0	1	0	1	1	1	1	1	0	0	1	0	0	1	0	1	0	1	0	1	1	0	0	1	0	1	0
2014-11-17	24.16	1	1	0	1	1	1	0	1	0	0	1	0	0	0	1	0	0	0	1	0	0	0	1	0	0	1	1	1	1	0	0	1	0	1	0	0	1	0	1	0	1	1	0	1	0	0	1	0
2014-11-18		1	0	1	0	1	0	0	0	0	0	1	0	0	0	1	0	0	0	1	0	0	0	1	0	0	0	0	1	1	1	0	1	0	1	0	1	0	0	1	0	1	1	0	1	0	1	0	1
2014-11-19	23.9	0	1	1	0	1	0	1	0	1	0	1	0	1	0	1	0	1	0	1	0	1	0	1	0	1	1	1	1	1	1	1	1	0	1	0	1	0	0	1	0	1	1	0	1	0	1	0	1
2014-11-20		1	1	1	0	0	1	0	1	0	0	0	0	0	0	1	0	0	0	1	0	0	0	1	0	0	0	0	0	0	1	0	0	1	1	0	1	0	0	1	0	1	0	1	1	0	1	0	1
2014-11-21	22.6	0	0	0	1	0	0	1	0	1	0	1	0	1	0	1	0	1	0	1	0	1	0	1	0	1	1	1	1	1	1	1	0	1	0	1	0	1	0	1	0	1	0	1	0	1	0	1	0
2014-11-24	22.8	1	1	1	1	0	1	0	1	0	0	1	0	0	0	1	0	0	0	1	0	1	0	1	0	1	1	1	0	1	0	1	0	1	0	1	0	1	0	1	0	1	0	1	0	1	0	1	0
2014-11-25		1	0	0	1	1	0	0	0	0	0	0	0	0	0	1	0	0	0	1	0	1	0	1	0	1	0	0	1	1	0	0	0	1	0	1	0	1	0	1	0	1	0	1	0	1	0	1	0
2014-11-26		0	1	0	0	1	0	1	0	1	0	1	0	1	0	1	0	1	0	1	0	1	0	1	0	1	0	0	0	0	0	0	0	1	0	1	0	1	0	1	0	1	0	1	0	1	0	1	0
2014-11-27	21	1	0	1	1	1	1	1	1	1	0	1	0	1	0	1	0	1	0	1	0	1	0	1	0	1	1	1	0	0	0	0	0	1	0	1	0	1	0	1	0	1	0	1	0	1	0	1	0
2014-11-28		1	0	0	0	0	1	0	1	0	0	1	0	0	0	1	0	1	0	1	0	1	0	1	0	1	0	0	0	0	1	0	0	1	0	1	0	1	0	1	0	1	0	1	0	1	0	1	0
2014-11-30	21.55	0	1	1	0	1	0	1	0	1	0	1	0	1	0	1	0	1	0	1	0	1	0	1	0	1	1	1	1	1	0	0	1	0	1	0	1	0	1	0	1	0	1	0	1	0	1	0	1
2014-12-01	20.55	1	1	0	1	0	1	0	1	0	0	0	0	0	0	1	0	0	0	1	0	0	0	1	0	1	1	1	1	1	0	0	1	0	0	1	0	1	0	1	0	1	1	0	0	1	0	1	0
2014-12-02	22.6	0	0	0	0	0	0	0	0	0	0	0	0	0	0	1	0	0	0	1	0	1	0	1	0	1	1	1	1	1	0	1	0	1	0	1	0	1	0	1	0	1	0	1	0	1	0	1	0
2014-12-03	24.19	1	1	1	1	1	1	0	0	0	1	0	0	0	1	0	0	0	1	0	0	0	1	1	0	0	1	1	1	1	1	1	0	1	0	1	0	1	0	1	0	1	0	1	0	1	0	1	0
2014-12-04	26.02	1	1	1	1	1	1	0	0	0	1	0	1	0	1	0	1	0	1	0	1	0	1	0	1	0	1	1	1	1	1	1	0	1	0	1	0	1	0	1	0	1	0	1	0	1	0	1	0
2014-12-05		1	1	1	1	1	1	0	0	0	1	0	1	0	1	0	1	0	1	0	1	0	1	0	1	0	0	0	1	1	1	1	0	1	0	1	0	1	0	1	0	1	0	1	0	1	0	1	0
2014-12-08	27.8	0	0	1	1	1	0	1	0	1	0	1	0	1	0	1	0	1	0	1	0	1	0	1	0	1	1	1	0	1	1	1	0	1	0	1	0	1	0	1	0	1	0	1	0	1	0	1	0
2014-12-09	29.8	1	1	1	1	1	1	0	1	0	1	0	1	0	1	0	1	0	1	0	1	0	1	0	1	0	1	1	1	1	1	1	1	0	1	0	0	1	0	1	0	1	1	0	1	0	0	1	0
2014-12-10	31.6	1	1	1	1	1	1	0	0	0	1	0	1	0	1	0	1	0	1	0	1	0	1	0	1	0	1	1	1	1	1	1	0	1	0	1	0	1	0	1	0	1	0	1	0	1	0	1	0
2014-12-11		1	1	1	1	1	1	0	0	0	1	0	1	0	1	0	1	0	1	0	1	0	1	0	1	0	0	0	1	1	0	1	1	0	0	1	0	1	0	1	0	1	1	0	1	0	0	1	0
2014-12-12	28.5	0	0	0	0	1	0	1	0	1	0	1	0	1	0	1	0	1	0	1	0	1	0	1	0	1	1	1	0	1	0	1	0	1	0	1	0	1	0	1	0	1	0	1	0	1	0	1	0
2014-12-15	28.2	1	0	1	1	1	1	0	1	0	0	1	0	0	1	1	0	0	1	1	1	0	1	1	1	0	1	1	0	0	1	1	0	1	0	1	0	1	0	1	0	1	0	1	0	1	0	1	0
2014-12-16	30.49	0	0	1	1	1	0	0	0	0	0	1	0	1	0	1	0	1	1	1	1	1	1	1	1	1	1	1	1	1	1	1	0	1	0	1	0	1	0	1	0	1	0	1	0	1	0	1	0
2014-12-17	32.6	1	1	1	1	1	1	0	0	0	1	0	0	0	1	0	0	0	1	0	1	0	1	0	1	0	1	1	1	1	1	1	0	1	0	1	0	1	0	1	0	1	0	1	0	1	0	1	0
2014-12-18		1	1	1	1	0	1	0	0	0	1	0	1	0	1	0	1	0	1	0	1	0	1	0	1	0	0	0	0	0	0	0	1	0	0	1	0	1	0	1	0	1	1	0	0	1	0	1	0
2014-12-19		0	0	0	1	0	0	1	0	1	0	1	0	1	0	1	0	1	0	1	0	1	0	1	0	1	0	0	0	0	0	1	0	1	0	1	0	1	0	1	0	1	0	1	0	1	0	1	0
2014-12-22		1	0	1	0	0	1	1	1	1	0	1	0	1	0	1	0	1	0	1	0	1	0	1	0	1	0	0	0	0	0	0	0	1	0	1	0	1	0	1	0	1	0	1	0	1	0	1	0
2014-12-23		1	0	0	0	1	1	1	1	1	0	1	0	1	0	1	0	1	0	1	0	1	0	1	0	1	0	0	0	0	0	0	1	0	1	0	0	1	0	1	0	1	1	0	1	0	1	0	0
2014-12-24		1	1	0	0	0	1	1	1	1	1	1	1	1	0	1	0	1	0	1	0	1	0	1	0	1	0	0	0	0	0	0	1	0	1	0	1	0	1	0	0	1	1	0	1	0	1	0	1
2014-12-25	29.36	1	1	0	1	0	1	1	1	1	1	1	1	1	0	1	0	1	0	1	0	1	0	1	0	1	1	1	0	0	0	0	0	1	0	1	0	1	0	1	0	1	0	1	1	0	0	1	0
2014-12-26	32.21	1	1	0	1	1	1	0	1	0	1	0	1	0	0	1	0	0	0	1	0	0	0	1	0	0	1	1	1	1	0	0	0	1	0	1	0	1	0	1	0	1	0	1	0	1	0	1	0
2014-12-29		1	1	1	1	1	1	0	0	0	1	0	0	0	1	0	0	0	1	0	1	0	1	0	1	0	0	0	1	1	0	0	0	1	0	1	0	1	0	1	0	1	0	1	0	1	0	1	0
2014-12-30		0	1	1	0	0	0	1	0	1	0	1	0	1	0	1	0	1	0	1	0	1	0	1	0	1	0	0	1	0	1	0	1	0	0	1	0	1	0	1	0	1	1	0	0	1	0	1	0
2014-12-31		1	0	1	0	0	1	1	1	1	0	1	0	1	0	1	0	1	0	1	0	1	0	1	0	1	0	0	0	0	1	0	0	1	0	1	0	1	0	1	0	1	0	1	0	1	0	1	0
2015-01-02		1	0	1	1	0	1	1	1	1	0	1	0	1	0	1	0	1	0	1	0	1	0	1	0	1	0	0	0	0	1	1	1	0	1	0	1	0	1	0	1	0	1	0	1	0	1	0	1
2015-01-05		1	1	1	1	0	1	1	1	1	1	1	1	1	0	1	0	1	0	1	0	1	0	1	0	1	0	0	0	0	0	1	0	1	0	1	0	1	0	1	0	1	0	1	0	1	0	1	0
2015-01-06	32.57	1	1	0	1	1	1	1	1	1	1	1	1	1	0	1	0	1	0	1	0	1	0	1	0	1	1	1	1	1	0	0	0	1	0	1	0	1	0	1	0	1	0	1	0	1	0	1	0
2015-01-07	29.36	1	1	1	1	1	1	0	1	0	1	0	1	0	0	0	0	0	1	0	1	0	1	0	1	0	1	1	1	1	0	1	0	1	0	1	0	1	0	1	0	1	0	1	0	1	0	1	0
2015-01-08	26.44	0	1	1	1	1	0	1	0	0	0	1	0	0	0	1	0	0	0	1	0	0	0	1	0	0	1	1	1	1	1	1	1	0	1	0	0	1	0	1	0	1	1	0	1	0	0	1	0
2015-01-09	23.8	0	1	1	0	1	0	1	0	0	0	1	0	1	0	1	0	1	0	1	0	1	0	1	0	1	1	1	1	1	1	1	1	0	1	0	0	1	0	1	0	1	1	0	1	0	0	1	0
2015-01-12	21.46	0	0	1	0	1	0	1	0	0	0	1	0	1	0	1	0	1	0	1	0	1	0	1	0	1	1	1	1	1	1	1	1	0	1	0	1	0	0	1	0	1	1	0	1	0	1	0	1
2015-01-13		0	0	1	1	0	0	1	0	0	0	1	0	1	0	1	0	1	0	1	0	1	0	1	0	1	0	0	1	1	1	1	0	1	1	0	1	0	0	1	0	1	0	1	1	0	1	0	1
2015-01-14		0	0	1	1	0	0	1	0	1	0	1	0	1	0	1	0	1	0	1	0	1	0	1	0	1	0	0	0	0	1	1	1	0	1	0	1	0	0	1	0	1	1	0	1	0	1	0	1
2015-01-15	20.6	1	0	0	1	1	1	1	1	1	0	1	0	1	0	1	0	1	0	1	0	1	0	1	0	1	1	1	0	0	0	1	0	1	0	1	0	1	0	1	0	1	0	1	0	1	0	1	0
2015-01-16		1	0	0	1	1	1	0	1	0	0	0	0	0	0	1	0	1	0	1	0	1	0	1	0	1	0	0	0	0	0	0	0	1	0	1	0	1	0	1	0	1	0	1	0	1	0	1	0
2015-01-19		0	1	0	1	1	0	1	0	1	0	1	0	1	0	1	0	1	0	1	0	1	0	1	0	1	0	0	0	0	0	0	1	0	1	0	1	0	1	0	1	0	1	0	1	0	1	0	1
2015-01-20	20.66	1	1	0	0	1	1	1	1	1	0	1	0	1	0	1	0	1	0	1	0	1	0	1	0	1	1	1	0	0	0	0	0	1	1	0	1	0	1	0	1	0	0	1	1	0	1	0	1
2015-01-21		1	1	0	0	1	1	0	1	0	0	0	0	0	0	0	0	0	0	1	0	1	0	1	0	1	0	0	0	0	0	0	0	1	0	1	0	1	0	1	0	1	0	1	0	1	1	0	1
2015-01-22		0	1	1	0	0	0	1	0	1	0	1	0	1	0	1	0	1	0	1	0	1	0	1	0	1	0	0	0	0	0	0	0	1	0	1	0	1	0	1	0	1	0	1	0	1	0	1	1
2015-01-23		1	1	1	0	0	1	1	1	1	0	1	0	1	0	1	0	1	0	1	0	1	0	1	0	1	0	0	0	0	0	0	0	1	0	1	0	1	0	1	0	1	0	1	0	1	0	1	0
2015-01-26		1	0	0	0	0	1	1	1	1	0	1	0	1	0	1	0	1	0	1	0	1	0	1	0	1	0	0	0	0	0	0	0	1	0	1	0	1	0	1	0	1	0	1	0	1	0	1	0
2015-01-27	20.66	1	1	1	1	0	1	1	1	1	1	1	1	1	0	1	0	1	0	1	0	1	0	1	0	1	1	1	1	0	1	0	1	0	0	1	0	1	0	1	0	1	1	0	1	0	1	0	1
2015-01-28		1	1	1	1	0	1	0	1	0	1	0	1	0	0	0	0	0	0	0	0	0	0	1	0	1	0	0	1	1	0	0	1	0	1	0	1	0	1	0	0	1	1	0	1	0	1	0	1
2015-01-29		0	1	0	0	1	0	1	0	1	0	1	0	1	0	1	0	1	0	1	0	1	0	1	0	1	0	0	1	1	0	0	1	0	1	0	1	0	1	0	1	0	1	0	1	0	1	0	1
2015-01-30		1	1	1	1	1	1	1	1	1	0	1	0	1	0	1	0	1	0	1	0	1	0	1	0	1	0	0	0	0	0	0	1	0	1	0	1	0	1	0	1	0	1	0	1	0	1	0	1
2015-01-31	20.69	1	0	1	1	1	1	1	1	1	0	1	0	1	0	1	0	1	0	1	0	1	0	1	0	1	1	1	1	1	1	1	1	0	1	0	1	0	1	0	1	0	1	0	1	0	1	0	1
2015-02-02		1	1	1	1	1	1	0	1	0	1	0	1	0	0	0	0	0	0	0	0	0	0	0	0	0	0	0	1	1	1	1	1	0	1	0	1	0	1	0	1	0	1	0	1	0	1	0	1
2015-02-03	20.8	0	1	1	1	1	0	1	0	1	0	1	0	1	0	1	0	1	0	1	0	1	0	1	0	1	1	1	1	1	1	1	0	1	1	0	1	0	1	0	1	0	0	1	1	0	1	0	1
2015-02-04		1	1	1	1	0	1	0	1	0	0	0	0	0	0	0	0	0	0	0	0	0	0	0	0	0	0	0	1	1	1	1	1	0	1	0	1	0	1	0	1	0	1	0	1	0	1	0	1
2015-02-05	20.8	0	0	1	1	1	0	1	0	1	0	1	0	1	0	1	0	1	0	1	0	1	0	1	0	1	1	1	1	1	1	1	1	0	1	0	1	0	1	0	1	0	1	0	1	0	1	0	1
2015-02-06		1	1	1	1	1	1	0	1	0	0	0	0	0	0	0	0	0	0	0	0	0	0	0	0	0	0	0	1	1	1	1	1	0	1	0	1	0	1	0	1	0	1	0	1	0	1	0	1
2015-02-09		0	0	1	0	1	0	1	0	1	0	1	0	1	0	1	0	1	0	1	0	1	0	1	0	1	0	0	1	1	1	1	0	1	1	0	1	0	1	0	1	0	0	1	1	0	1	0	1
2015-02-10		1	1	0	1	1	1	1	1	1	0	1	0	1	0	1	0	1	0	1	0	1	0	1	0	1	0	0	0	0	1	1	0	1	1	0	1	0	1	0	1	0	0	1	1	0	1	0	1
2015-02-11	20.8	1	0	1	1	1	1	1	1	1	0	1	0	1	0	1	0	1	0	1	0	1	0	1	0	1	1	1	0	1	0	1	0	1	0	1	1	0	1	0	1	0	0	1	0	1	1	0	1
2015-02-12		1	1	1	1	1	1	0	1	0	1	0	1	0	0	0	0	0	0	0	0	0	0	0	0	0	0	0	1	1	1	1	0	1	0	1	1	0	1	0	1	0	0	1	0	1	1	0	1
2015-02-13	20.8	0	1	1	0	1	0	1	0	1	0	1	0	1	0	1	0	1	0	1	0	1	0	1	0	1	1	1	1	1	0	0	0	1	0	1	0	1	1	0	1	0	0	1	0	1	1	0	1
2015-02-16		1	1	1	1	1	1	0	1	0	0	0	0	0	0	0	0	0	0	0	0	0	0	0	0	0	0	0	1	0	1	0	0	1	0	1	0	1	1	0	1	0	0	1	0	1	0	1	1
2015-02-17		0	0	1	0	0	0	1	0	1	0	1	0	1	0	1	0	1	0	1	0	1	0	1	0	1	0	0	1	1	1	1	0	1	0	1	0	1	0	1	0	1	0	1	0	1	0	1	1
2015-02-18		1	1	1	1	1	1	1	1	1	0	1	0	1	0	1	0	1	0	1	0	1	0	1	0	1	0	0	0	0	1	1	1	0	1	0	1	0	1	0	1	0	1	0	1	0	1	0	1
2015-02-19		1	0	1	0	0	1	1	1	1	0	1	0	1	0	1	0	1	0	1	0	1	0	1	0	1	0	0	0	0	0	0	1	0	1	0	1	0	1	0	1	0	1	0	1	0	1	0	1
2015-02-20		1	1	0	1	1	1	1	1	1	1	1	1	1	0	1	0	1	0	1	0	1	0	1	0	1	0	0	0	0	0	0	1	0	1	0	1	0	1	0	1	0	1	0	1	0	1	0	1
2015-02-23		1	1	1	1	0	1	1	1	1	1	1	1	1	0	1	0	1	0	1	0	1	0	1	0	1	0	0	0	0	0	0	1	0	1	0	1	0	1	0	1	0	1	0	1	0	1	0	1
2015-02-24		1	1	0	1	1	1	1	1	1	1	1	1	1	0	1	0	1	0	1	0	1	0	1	0	1	0	0	0	0	0	0	1	0	1	0	1	0	1	0	1	0	1	0	1	0	1	0	1
2015-02-25	20.8	1	1	1	0	1	1	1	1	1	1	1	1	1	1	1	1	1	0	1	0	1	0	1	0	1	1	1	1	1	0	0	1	0	0	1	0	1	1	0	1	0	1	0	0	1	1	0	1
2015-02-26	20.88	1	1	1	1	1	1	0	1	0	1	0	1	0	1	0	1	0	0	0	0	0	0	0	0	0	1	1	1	1	1	1	0	1	0	1	0	1	0	1	0	1	0	1	0	1	0	1	0
2015-02-27		1	1	1	1	0	0	0	0	0	0	0	0	0	0	0	0	0	0	0	0	0	0	0	0	0	0	0	1	1	1	1	0	1	0	1	0	1	0	1	0	1	0	1	0	1	0	1	0
2015-02-28		0	1	1	1	1	0	1	0	1	0	1	0	1	0	1	0	1	0	1	0	1	0	1	0	1	0	0	1	1	1	1	1	0	1	0	1	0	1	0	1	0	1	0	1	0	1	0	1
2015-03-02	20.88	1	0	1	1	1	1	1	1	1	0	1	0	1	0	1	0	1	0	1	0	1	0	1	0	1	1	1	1	1	1	1	0	1	0	1	0	1	0	1	0	1	0	1	0	1	0	1	0
2015-03-03		1	1	1	1	1	1	0	1	0	0	0	0	0	0	0	0	0	0	0	0	0	0	0	0	0	0	0	1	1	1	1	1	0	1	0	1	0	1	0	1	0	1	0	1	0	1	0	1
2015-03-04	20.98	0	1	1	1	1	0	1	0	1	0	1	0	1	0	1	0	1	0	1	0	1	0	1	0	1	1	1	1	1	1	1	0	1	1	0	0	1	0	1	0	1	0	1	1	0	1	0	1
2015-03-05	20.98	1	1	1	1	1	1	0	1	0	0	0	0	0	0	0	0	0	0	0	0	0	0	0	0	0	1	1	1	1	0	1	1	0	1	0	1	0	1	0	1	0	1	0	1	0	1	0	1
2015-03-06	21	1	1	1	1	1	0	0	0	0	0	0	0	0	0	0	0	0	0	0	0	0	0	0	0	0	1	1	1	1	1	1	1	0	1	0	1	0	1	0	1	0	1	0	1	0	1	0	1
2015-03-09	20.89	1	1	1	1	1	0	0	0	0	0	0	0	0	0	0	0	0	0	0	0	0	0	0	0	0	1	1	1	1	1	1	0	1	0	1	0	1	0	1	0	1	0	1	0	1	0	1	1
2015-03-10		0	0	1	1	1	0	0	0	0	0	0	0	0	0	0	0	0	0	0	0	0	0	0	0	0	0	0	1	1	1	1	1	0	0	1	0	1	0	1	0	1	1	0	1	0	1	0	1
2015-03-11		0	0	0	0	1	0	1	0	1	0	1	0	1	0	1	0	1	0	1	0	1	0	1	0	1	0	0	0	0	1	1	0	1	0	1	0	1	0	1	0	1	0	1	1	0	1	0	1
2015-03-12	20.98	1	0	1	1	1	1	1	1	1	0	1	0	1	0	1	0	1	0	1	0	1	0	1	0	1	1	1	0	0	1	1	0	1	0	1	0	1	0	1	0	1	0	1	0	1	0	1	0
2015-03-13	20.7	1	1	1	1	0	1	0	1	0	0	0	0	0	0	0	0	0	0	0	0	0	0	0	0	0	1	1	0	1	0	1	0	1	0	1	0	1	0	1	0	1	0	1	0	1	0	1	0
2015-03-16	20.61	0	1	0	0	1	0	0	0	0	0	0	0	0	0	0	0	0	0	0	0	0	0	0	0	0	1	1	1	1	0	0	0	1	0	1	0	1	0	1	0	1	0	1	0	1	0	1	0
2015-03-17	20.2	0	1	0	1	1	0	0	0	0	0	0	0	0	0	0	0	0	0	0	0	0	0	0	0	0	1	1	1	1	0	0	0	1	0	1	0	1	0	1	0	1	0	1	0	1	0	1	0
2015-03-18	21.29	0	0	0	0	1	0	0	0	0	0	0	0	0	0	0	0	0	0	0	0	0	0	0	0	0	1	1	1	1	1	1	0	1	0	1	0	1	0	1	0	1	0	1	0	1	0	1	0
2015-03-19	23.31	1	1	1	1	1	1	0	0	0	1	0	0	0	1	0	0	0	1	0	0	0	1	0	0	0	1	1	1	1	1	1	0	1	0	1	0	1	0	1	0	1	0	1	0	1	0	1	0
2015-03-20	24.62	1	1	1	1	1	1	0	0	0	1	0	1	0	1	0	1	0	1	0	1	0	1	0	1	0	1	1	1	1	1	1	0	1	0	1	0	1	0	1	0	1	0	1	0	1	0	1	0
2015-03-23	26.2	1	1	1	1	1	1	0	0	0	1	0	1	0	1	0	1	0	1	0	1	0	1	0	1	0	1	1	1	1	1	1	0	1	0	1	0	1	0	1	0	1	0	1	0	1	0	1	0
2015-03-24	28.82	1	1	1	1	1	1	0	0	0	1	0	1	0	1	0	1	0	1	0	1	0	1	0	1	0	1	1	1	1	1	1	0	1	0	1	0	1	0	1	0	1	0	1	0	1	0	1	0
2015-03-25	29.58	1	1	1	1	1	1	0	1	0	1	0	1	0	1	0	1	0	1	0	1	0	1	0	1	0	1	1	1	1	1	1	1	0	0	1	0	1	0	1	0	1	1	0	0	1	0	1	0
2015-03-26	32.54	1	1	1	1	1	0	0	0	0	1	0	1	0	1	0	1	0	1	0	1	0	1	0	1	0	1	1	1	1	1	1	0	1	0	1	0	1	0	1	0	1	0	1	0	1	0	1	0
2015-03-27	29.89	1	1	1	1	1	1	0	1	0	1	0	1	0	1	0	1	0	1	0	1	0	1	0	1	0	1	1	1	1	1	1	0	1	0	1	0	1	0	1	0	1	0	1	0	1	0	1	0
2015-03-30	28.16	0	1	1	1	1	0	1	0	0	0	1	0	0	1	1	1	0	1	1	1	0	1	1	1	0	1	1	1	1	1	1	0	1	0	1	0	1	0	1	0	1	0	1	0	1	0	1	0
2015-03-31	30.98	0	0	1	1	1	0	1	0	0	0	1	0	1	1	1	1	1	1	1	1	1	1	1	1	1	1	1	1	1	1	1	1	0	0	1	0	1	0	1	0	1	1	0	0	1	0	1	0
2015-04-01	28.19	1	0	1	1	1	1	0	1	0	1	0	1	0	1	0	1	0	1	0	1	0	1	0	1	0	0	1	1	1	1	1	0	1	0	1	0	1	0	1	0	1	0	1	0	1	0	1	0
2015-04-02	31.01	0	0	0	1	1	0	1	0	0	0	1	0	0	0	1	0	1	1	1	1	1	1	1	1	1	1	1	1	1	1	1	0	1	0	1	0	1	0	1	0	1	0	1	0	1	0	1	0
2015-04-03		1	1	1	1	0	1	0	1	0	1	0	1	0	1	0	1	0	1	0	1	0	1	0	1	0	0	0	0	0	0	0	0	1	0	1	0	1	0	1	0	1	0	1	0	1	0	1	0
2015-04-06	34.11	0	0	0	0	1	0	1	0	1	0	1	0	1	0	1	0	1	0	1	0	1	0	1	0	1	1	1	0	0	0	0	1	0	1	0	1	0	1	0	1	0	1	0	1	0	1	0	1
2015-04-07	30.7	1	1	1	1	1	1	0	1	0	1	0	1	0	1	0	1	0	1	0	1	0	1	0	1	0	1	1	0	0	0	0	0	1	0	1	0	1	0	1	0	1	0	1	0	1	0	1	0
2015-04-08	27.63	0	0	1	1	1	0	1	0	0	0	1	0	0	1	1	0	0	1	1	0	0	1	1	1	0	1	0	1	1	0	0	0	1	0	1	0	1	0	1	0	1	0	1	0	1	0	1	0
2015-04-09	24.87	0	1	0	0	0	0	1	0	1	0	1	0	1	0	1	0	1	0	1	0	1	1	1	0	1	0	0	1	1	0	0	1	0	0	1	0	1	0	1	0	1	1	0	0	1	0	1	0
2015-04-10	22.38	0	0	0	0	0	0	1	0	0	0	1	0	1	0	1	0	1	0	1	0	1	0	1	0	1	0	0	0	0	0	0	0	1	0	1	0	1	0	1	0	1	0	1	0	1	0	1	0
2015-04-13	20.14	0	0	0	0	0	0	1	0	1	0	1	0	1	0	1	0	1	0	1	0	1	0	1	0	1	0	0	0	0	1	1	0	1	0	1	0	1	0	1	0	1	0	1	0	1	0	1	0
2015-04-14	19.06	0	0	1	0	0	0	1	0	1	0	1	0	1	0	1	0	1	0	1	0	1	0	1	0	1	0	0	0	0	1	0	0	1	0	1	0	1	0	1	0	1	0	1	0	1	0	1	0
2015-04-15	20.97	0	0	0	0	0	0	1	0	0	0	1	0	1	0	1	0	1	0	1	0	1	0	1	0	1	0	0	0	0	1	0	1	0	0	1	0	1	0	1	0	1	1	0	0	1	0	1	0
2015-04-16	20.21	1	0	0	0	0	1	0	1	0	1	1	1	0	1	1	1	1	1	1	1	1	1	1	1	1	0	0	0	0	0	0	0	1	0	1	0	1	0	1	0	1	0	1	0	1	0	1	0
2015-04-17	18.19	0	1	0	1	0	0	0	0	0	1	0	0	0	1	1	0	1	1	1	0	1	1	1	0	1	0	0	0	0	0	0	0	1	0	1	0	1	0	1	0	1	0	1	0	1	0	1	0
2015-04-20	19.82	0	0	0	0	0	0	1	0	0	0	1	0	1	0	1	0	1	0	1	0	1	0	1	0	1	0	0	0	0	0	0	1	0	0	1	0	1	0	1	0	1	1	0	0	1	0	1	0
2015-04-21	21.8	1	0	0	0	1	1	0	0	0	1	1	0	0	1	1	0	1	1	1	0	1	1	1	0	1	1	0	0	0	0	0	0	1	0	1	0	1	0	1	0	1	0	1	0	1	0	1	0
2015-04-22	21.65	1	1	1	0	0	1	0	0	0	1	0	1	0	1	0	1	0	1	1	1	1	1	1	1	1	1	0	1	0	0	0	0	1	0	1	0	1	0	1	0	1	0	1	0	1	0	1	0
2015-04-23	23.82	0	1	1	0	0	0	0	0	0	1	0	1	0	1	0	1	0	1	1	1	1	1	1	1	1	1	1	1	1	1	0	0	1	0	1	0	1	0	1	0	1	0	1	0	1	0	1	0
2015-04-24	23.65	1	1	1	1	0	1	0	1	0	1	0	1	0	1	0	1	0	1	0	1	0	1	1	1	1	1	1	1	1	1	1	1	0	0	1	0	1	0	1	0	1	1	0	0	1	0	1	0
2015-04-27	26.02	0	1	1	1	1	0	0	0	0	1	0	0	0	1	0	1	0	1	0	1	0	1	1	1	1	1	1	1	1	1	1	0	1	0	1	0	1	0	1	0	1	0	1	0	1	0	1	0
2015-04-28	23.46	1	1	1	1	1	1	0	1	0	1	0	1	0	1	0	1	0	1	0	1	0	1	0	1	0	1	1	1	1	1	1	1	0	0	1	0	1	0	1	0	1	1	0	0	1	0	1	0
2015-04-29	25.81	0	0	1	1	1	0	1	0	0	0	1	0	0	1	1	1	0	1	1	1	0	1	1	1	0	1	1	1	1	1	1	0	1	0	1	0	1	0	1	0	1	0	1	0	1	0	1	0
2015-04-30		1	1	1	1	0	1	0	1	0	1	0	1	0	1	0	1	0	1	0	1	0	1	0	1	0	0	0	0	0	0	1	1	0	1	0	0	1	0	1	0	1	1	0	1	0	0	1	0
2015-05-01	28.39	0	0	0	0	1	0	1	0	1	0	1	0	1	0	1	0	1	0	1	0	1	0	1	0	1	1	1	0	0	0	1	1	0	1	0	1	0	1	0	1	0	1	0	1	0	1	0	1
2015-05-04	29.98	1	1	1	1	1	1	0	1	0	1	0	1	0	1	0	1	0	1	0	1	0	1	0	1	0	1	1	0	0	0	1	0	1	0	1	0	1	0	1	0	1	0	1	0	1	0	1	0
2015-05-05	32.98	1	1	1	1	1	1	0	0	0	1	0	1	0	1	0	1	0	1	0	1	0	1	0	1	0	1	1	1	1	0	1	1	0	1	0	1	0	1	0	0	1	1	0	1	0	1	0	1
2015-05-06		1	1	1	1	0	1	0	1	0	1	0	1	0	1	0	1	0	1	0	1	0	1	0	1	0	0	0	0	0	0	0	1	0	1	0	1	0	1	0	1	0	1	0	1	0	1	0	1
2015-05-07		0	0	0	0	0	0	1	0	1	0	1	0	1	0	1	0	1	0	1	0	1	0	1	0	1	0	0	0	0	0	0	1	0	1	0	1	0	1	0	1	0	1	0	1	0	1	0	1
2015-05-08	29.68	1	0	0	0	1	1	1	1	1	0	1	0	1	0	1	0	1	0	1	0	1	0	1	0	1	1	1	0	0	1	0	0	1	1	0	1	0	1	0	1	0	0	1	1	0	1	0	1
2015-05-11	26.8	1	0	1	1	1	1	0	1	0	0	1	0	1	0	1	0	1	1	1	1	1	1	1	1	1	1	1	0	0	1	0	0	1	0	1	1	0	0	1	0	1	0	1	0	1	1	0	1
2015-05-12		0	1	0	1	0	0	1	0	0	0	1	0	0	0	1	0	1	1	1	1	1	1	1	1	1	0	0	1	1	0	0	0	1	0	1	0	1	0	1	0	1	0	1	0	1	0	1	1
2015-05-13		0	1	0	0	0	0	1	0	1	0	1	0	1	0	1	0	1	0	1	0	1	0	1	0	1	0	0	0	0	0	0	1	0	0	1	0	1	0	1	0	1	1	0	0	1	1	0	1
2015-05-14	24.2	1	0	0	1	1	1	1	1	1	0	1	0	1	0	1	0	1	0	1	0	1	0	1	0	1	1	1	0	0	0	0	0	1	0	1	0	1	0	1	0	1	0	1	0	1	1	0	1
2015-05-15		1	0	1	0	0	1	0	1	0	0	1	0	0	0	1	0	1	0	1	0	1	0	1	0	1	0	0	0	0	1	0	1	0	1	0	1	0	1	0	1	0	1	0	1	0	1	0	1
2015-05-18	22.6	0	1	1	0	1	0	1	0	1	0	1	0	1	0	1	0	1	0	1	0	1	0	1	0	1	1	1	1	0	1	0	1	0	1	0	1	0	1	0	1	0	1	0	1	0	1	0	1
2015-05-19	23.52	1	1	0	0	0	1	0	1	0	0	1	0	0	0	1	0	1	0	1	0	1	0	1	0	1	1	1	1	0	0	0	0	1	0	1	0	1	0	1	0	1	0	1	0	1	0	1	1
2015-05-20	21.17	1	0	0	1	0	0	0	0	0	0	0	0	0	0	1	0	1	0	1	0	1	0	1	0	1	1	1	1	1	0	1	0	1	0	1	0	1	0	1	0	1	0	1	0	1	0	1	0
2015-05-21	19.06	0	1	1	1	0	0	1	0	0	0	1	0	0	0	1	0	1	0	1	0	1	0	1	0	1	1	1	1	1	1	1	0	1	0	1	0	1	0	1	0	1	0	1	0	1	0	1	0
2015-05-22	20.97	0	0	1	0	1	0	1	0	0	0	1	0	1	0	1	0	1	0	1	0	1	0	1	0	1	1	1	1	1	1	1	0	1	0	1	0	1	0	1	0	1	0	1	0	1	0	1	0
2015-05-25	18.96	1	0	0	0	1	1	0	1	0	1	1	1	1	1	1	1	1	1	1	1	1	1	1	1	1	1	1	1	1	1	1	0	1	0	1	0	1	0	1	0	1	0	1	0	1	0	1	0
2015-05-26	17.3	0	0	1	1	0	0	1	0	0	0	1	0	1	0	1	0	1	0	1	0	1	0	1	0	1	0	1	1	1	1	1	0	1	0	1	0	1	0	1	0	1	0	1	0	1	0	1	0
2015-05-27	17	0	0	0	1	0	0	1	0	0	0	1	0	1	0	1	0	1	0	1	0	1	0	1	0	1	0	1	0	1	1	1	0	1	0	1	0	1	0	1	0	1	0	1	0	1	0	1	0
2015-05-28	16.56	0	0	0	0	1	0	0	0	0	0	1	0	1	0	1	0	1	0	1	0	1	0	1	0	1	0	0	0	1	0	1	1	0	1	0	1	0	1	0	0	1	1	0	1	0	1	0	1
2015-05-29		0	0	0	1	1	0	0	0	0	0	1	0	1	0	1	0	1	0	1	0	1	0	1	0	1	0	0	0	0	0	0	1	0	1	0	1	0	1	0	0	1	1	0	1	0	1	0	1
2015-05-31	18.22	0	0	0	0	0	0	1	0	1	0	1	0	1	0	1	0	1	0	1	0	1	0	1	0	1	1	1	0	0	0	0	1	0	1	0	1	0	1	0	1	0	1	0	1	0	1	0	1
2015-06-01	16.5	1	1	0	0	1	1	0	1	0	1	0	1	0	1	1	1	1	1	1	1	1	1	1	1	1	1	0	0	0	0	0	0	1	0	1	0	1	0	1	0	1	0	1	0	1	0	1	0
2015-06-02	17.66	0	0	0	0	0	0	1	0	0	0	1	0	0	0	1	0	1	0	1	0	1	0	1	0	1	1	1	1	1	0	0	0	1	0	1	0	1	0	1	0	1	0	1	0	1	0	1	0
2015-06-03	18	1	1	1	0	0	1	0	0	0	1	0	0	0	1	0	0	0	1	1	0	1	1	1	0	1	1	1	1	1	0	0	1	0	0	1	0	1	0	1	0	1	1	0	0	1	0	1	0
2015-06-04		1	0	1	0	0	0	0	0	0	1	0	0	0	1	0	0	0	1	1	0	1	1	1	0	1	0	0	0	0	0	0	0	1	0	1	0	1	0	1	0	1	0	1	0	1	0	1	0
2015-06-05	19.8	0	0	0	0	1	0	1	0	1	0	1	0	1	0	1	0	1	0	1	0	1	0	1	0	1	1	1	0	0	1	0	0	1	0	1	0	1	0	1	0	1	0	1	0	1	0	1	0
2015-06-08	18	1	1	1	1	0	1	0	1	0	1	0	1	0	1	0	1	0	1	0	1	0	1	1	1	0	1	1	0	0	1	1	0	1	0	1	0	1	0	1	0	1	0	1	0	1	0	1	0
2015-06-09	17.71	0	1	0	1	0	0	1	0	0	0	1	0	0	1	1	0	0	1	1	0	0	1	1	0	1	1	1	1	1	1	1	1	0	0	1	0	1	0	1	0	1	1	0	0	1	0	1	0
2015-06-10	16.99	0	1	1	1	0	0	0	0	0	0	1	0	1	1	1	0	1	1	1	0	1	1	1	0	1	1	1	1	1	0	1	1	0	0	1	0	1	0	1	0	1	1	0	0	1	0	1	0
2015-06-11	17.87	0	0	0	1	1	0	0	0	0	0	1	0	1	0	1	0	1	0	1	0	1	0	1	0	1	1	1	1	1	0	1	0	1	0	1	0	1	0	1	0	1	0	1	0	1	0	1	0
2015-06-12	17.22	1	0	0	0	1	1	0	0	0	1	0	0	0	1	1	0	0	1	1	0	0	1	1	0	0	1	1	1	1	1	1	0	1	0	1	0	1	0	1	0	1	0	1	0	1	0	1	0
2015-06-15	17.72	0	0	1	1	1	0	0	0	0	0	0	0	0	0	1	0	1	0	1	0	1	0	1	0	1	1	1	1	1	1	1	1	0	1	0	0	1	0	1	0	1	1	0	1	0	1	0	0
2015-06-16	17.47	1	1	0	1	0	0	0	0	0	0	0	0	0	0	1	0	1	0	1	0	1	1	1	0	1	1	1	1	1	1	1	1	0	1	0	1	0	1	0	1	0	1	0	1	0	1	0	1
2015-06-17	18.17	0	0	0	0	1	0	0	0	0	0	0	0	0	0	0	0	0	0	1	0	1	1	1	0	1	1	1	0	1	0	1	0	1	1	0	1	0	1	0	0	1	0	1	1	0	1	0	1
2015-06-18	16.35	1	1	1	1	0	0	0	0	0	1	0	0	0	1	0	0	0	1	1	0	0	1	1	1	0	0	1	0	1	0	1	1	0	1	0	1	0	1	0	1	0	1	0	1	0	1	0	1
2015-06-19		0	0	0	0	0	0	1	0	1	0	1	0	1	0	1	0	1	0	1	0	1	0	1	0	1	0	0	0	0	0	0	1	0	1	0	1	0	1	0	1	0	1	0	1	0	1	0	1
2015-06-22	14.72	0	0	0	0	1	0	1	0	1	0	1	0	1	0	1	0	1	0	1	0	1	0	1	0	1	0	0	0	0	0	0	1	0	1	0	1	0	1	0	1	0	1	0	1	0	1	0	1
2015-06-23	14.91	1	0	0	0	0	1	0	1	0	0	1	0	1	0	1	0	1	0	1	0	1	0	1	0	1	0	0	0	0	0	0	0	1	1	0	1	0	1	0	1	0	0	1	1	0	1	0	1
2015-06-24	15.49	1	0	0	0	0	0	0	0	0	0	1	0	0	0	1	0	1	0	1	0	1	0	1	0	1	1	1	1	0	0	0	0	1	1	0	1	0	1	0	1	0	0	1	1	0	1	0	1
2015-06-25	14	1	1	0	0	0	0	0	0	0	1	0	0	0	1	1	0	1	1	1	0	1	1	1	0	1	0	0	1	0	0	0	1	0	1	0	1	0	1	0	1	0	1	0	1	0	1	0	1
2015-06-26	15.28	0	0	0	0	0	0	1	0	0	0	1	0	0	0	1	0	1	0	1	0	1	0	1	0	1	1	1	1	0	0	0	1	0	1	0	1	0	1	0	1	0	1	0	1	0	1	0	1
2015-06-29	16	1	1	0	0	0	1	0	0	0	1	0	0	0	1	1	0	0	1	1	0	1	1	1	0	1	1	1	1	1	1	1	1	0	1	0	1	0	1	0	1	0	1	0	1	0	1	0	1
2015-06-30	15.5	1	1	1	0	0	0	0	0	0	1	0	1	0	1	0	1	0	1	1	1	1	1	1	1	1	1	1	1	1	1	1	0	1	1	0	1	0	1	0	1	0	0	1	1	0	1	0	1
2015-07-01	15.44	0	1	1	0	0	0	0	0	0	1	0	1	0	1	0	1	0	1	1	1	1	1	1	1	1	1	1	1	1	1	1	1	0	1	0	1	0	1	0	1	0	1	0	1	0	1	0	1
2015-07-02	15.5	0	1	1	0	0	0	0	0	0	0	0	0	0	1	0	1	0	1	1	1	0	1	1	1	1	1	1	1	1	1	1	1	0	1	0	1	0	1	0	1	0	1	0	1	0	1	0	1
2015-07-03	15.24	1	0	1	1	0	0	0	0	0	0	0	0	0	1	0	1	0	1	0	1	0	1	1	1	1	0	1	1	1	1	1	1	0	1	0	1	0	1	0	1	0	1	0	1	0	1	0	1
2015-07-06	16	0	0	1	1	0	0	0	0	0	0	0	0	0	1	0	0	0	1	0	0	0	1	1	0	1	1	1	1	1	1	1	0	1	1	0	1	0	1	0	1	0	0	1	1	0	1	0	1
2015-07-07	15	1	1	1	1	1	0	0	0	0	0	0	0	0	0	0	0	0	1	0	1	0	1	0	1	0	0	0	1	1	1	1	1	0	1	0	1	0	1	0	1	0	1	0	1	0	1	0	1
2015-07-08	15.99	0	0	0	0	1	0	1	0	0	0	1	0	0	0	1	0	0	1	1	0	0	1	1	0	0	1	1	1	1	0	1	1	0	1	0	1	0	1	0	1	0	1	0	1	0	1	0	1
2015-07-09	15.19	1	1	1	1	1	1	0	0	0	1	0	0	0	1	0	0	0	1	0	1	0	1	0	1	0	0	0	0	1	0	1	0	1	1	0	1	0	1	0	1	0	0	1	1	0	1	0	1
2015-07-10	15.52	0	0	0	0	1	0	1	0	0	0	1	0	0	0	1	0	0	0	1	0	0	1	1	0	0	1	1	1	1	1	1	0	1	0	1	1	0	1	0	1	0	0	1	0	1	1	0	1
2015-07-13	16.01	1	1	1	0	1	0	0	0	0	0	0	0	0	0	0	0	0	0	0	0	0	1	0	1	0	1	1	1	1	1	1	0	1	0	1	1	0	1	0	1	0	0	1	0	1	1	0	1
2015-07-14	16.01	1	1	1	1	1	0	0	0	0	1	0	0	0	1	0	0	0	1	0	0	0	1	0	1	0	1	1	1	1	1	1	1	0	0	1	1	0	1	0	1	0	1	0	0	1	1	0	1
2015-07-15		1	1	1	1	0	0	0	0	0	1	0	0	0	1	0	0	0	1	0	0	0	1	0	0	0	0	0	0	0	0	0	1	0	1	0	1	0	1	0	1	0	1	0	1	0	1	0	1
2015-07-16		0	0	0	0	0	0	1	0	1	0	1	0	1	0	1	0	1	0	1	0	1	0	1	0	1	0	0	0	0	0	0	0	1	1	0	1	0	1	0	1	0	0	1	1	0	1	0	1
2015-07-17		1	0	0	0	0	1	1	1	1	0	1	0	1	0	1	0	1	0	1	0	1	0	1	0	1	0	0	0	0	0	0	0	1	0	1	1	0	1	0	1	0	0	1	0	1	1	0	1
2015-07-20	15.53	1	0	0	0	1	1	1	1	1	0	1	0	1	0	1	0	1	0	1	0	1	0	1	0	1	1	1	0	0	0	0	0	1	0	1	0	1	1	0	1	0	0	1	0	1	1	0	1
2015-07-21	15.84	1	1	1	1	1	1	0	1	0	1	0	1	0	0	0	0	0	0	0	0	0	0	0	0	0	1	1	1	0	0	0	0	1	0	1	0	1	1	0	1	0	0	1	0	1	1	0	1
2015-07-22	15.56	1	1	0	0	0	0	0	0	0	0	0	0	0	0	0	0	0	0	0	0	0	1	0	0	0	1	1	1	1	0	0	0	1	0	1	0	1	1	0	1	0	0	1	0	1	1	0	1
2015-07-23	16.42	0	1	0	1	1	0	0	0	0	0	0	0	0	0	0	0	0	0	0	0	0	0	0	0	0	1	1	1	1	0	0	0	1	0	1	0	1	0	1	1	0	0	1	0	1	0	1	1
2015-07-24	16.45	1	1	1	1	1	1	0	0	0	1	0	0	0	1	0	0	0	1	0	0	0	1	0	0	0	1	1	1	1	1	1	1	0	0	1	0	1	1	0	1	0	1	0	0	1	1	0	1
2015-07-27	16.45	1	1	1	1	1	0	0	0	0	1	0	0	0	1	0	0	0	1	0	0	0	1	0	0	0	1	1	1	1	1	1	1	0	1	0	1	0	1	0	1	0	1	0	1	0	1	0	1
2015-07-28	14.81	1	1	1	1	0	0	0	0	0	1	0	0	0	1	0	0	0	1	0	0	0	1	0	0	0	1	1	1	1	1	1	1	0	1	0	1	0	1	0	1	0	1	0	1	0	1	0	1
2015-07-29	15.14	0	0	0	1	0	0	1	0	0	0	1	0	0	0	1	0	0	0	1	0	0	0	1	0	0	1	1	1	1	1	1	0	1	1	0	1	0	1	0	1	0	0	1	1	0	1	0	1
2015-07-30	15.2	1	0	0	1	0	0	0	0	0	0	1	0	0	0	1	0	0	0	1	0	0	0	1	0	0	0	1	0	1	1	1	1	0	1	0	1	0	1	0	1	0	1	0	1	0	1	0	1
2015-07-31	16.3	1	0	0	1	1	0	0	0	0	0	1	0	0	0	1	0	0	0	1	0	0	0	1	0	0	1	1	0	1	0	1	1	0	1	0	1	0	1	0	1	0	1	0	1	0	1	0	1
2015-08-03	16.46	1	1	0	1	1	1	0	0	0	1	0	1	0	1	0	1	0	1	0	1	0	1	0	1	0	1	1	1	1	0	1	1	0	1	0	1	0	1	0	1	0	1	0	1	0	1	0	1
2015-08-04	16.5	1	1	1	1	1	0	0	0	0	1	0	0	0	1	0	1	0	1	0	1	0	1	0	1	0	1	1	1	1	0	0	0	1	0	1	1	0	1	0	1	0	0	1	1	0	1	0	1
2015-08-05	16.48	1	1	1	1	1	0	0	0	0	1	0	0	0	1	0	1	0	1	0	1	0	1	0	1	0	1	1	1	1	1	1	1	0	1	0	1	0	1	0	1	0	1	0	1	0	1	0	1
2015-08-06		0	1	1	1	0	0	0	0	0	0	0	0	0	1	0	1	0	1	0	1	0	1	0	1	0	0	0	0	0	0	0	1	0	1	0	1	0	1	0	1	0	1	0	1	0	1	0	1
2015-08-07		0	0	0	0	0	0	1	0	1	0	1	0	1	0	1	0	1	0	1	0	1	0	1	0	1	0	0	0	0	0	0	0	1	0	1	1	0	1	0	1	0	0	1	0	1	1	0	1
2015-08-10		1	0	0	0	0	1	1	1	1	0	1	0	1	0	1	0	1	0	1	0	1	0	1	0	1	0	0	0	0	0	0	0	1	0	1	0	1	0	1	1	0	0	1	0	1	0	1	1
2015-08-11	16.18	1	0	0	0	0	1	1	1	1	0	1	0	1	0	1	0	1	0	1	0	1	0	1	0	1	1	1	0	0	0	0	1	0	0	1	0	1	0	1	1	0	1	0	0	1	0	1	1
2015-08-12	16.5	1	1	0	1	1	1	0	1	0	1	0	1	0	0	0	0	0	1	0	0	0	1	0	0	0	1	1	0	0	0	0	1	0	0	1	0	1	1	0	1	0	1	0	0	1	1	0	1
2015-08-13	16.5	1	1	1	1	1	0	0	0	0	0	0	0	0	0	0	0	0	1	0	0	0	1	0	1	0	1	1	1	1	0	0	0	1	0	1	0	1	0	1	1	0	0	1	0	1	0	1	1
2015-08-14	16.5	1	1	1	1	1	0	0	0	0	0	0	0	0	0	0	0	0	0	0	0	0	1	0	1	0	1	1	1	1	0	0	0	1	0	1	0	1	0	1	1	0	0	1	0	1	0	1	1
2015-08-17	15.72	1	1	1	1	1	0	0	0	0	0	0	0	0	0	0	0	0	0	0	0	0	1	0	0	0	1	1	1	1	1	1	0	1	0	1	0	1	0	1	0	1	0	1	0	1	0	1	0
2015-08-18	15.51	0	0	1	0	0	0	0	0	0	0	0	0	0	0	0	0	0	0	0	0	0	0	0	0	0	1	1	1	1	1	1	1	0	1	0	1	0	1	0	1	0	1	0	1	0	1	0	1
2015-08-19	16.41	0	0	1	0	0	0	0	0	0	0	1	0	0	0	1	0	0	0	1	0	0	0	1	0	0	1	1	1	1	1	1	0	1	1	0	1	0	1	0	1	0	0	1	1	0	1	0	1
2015-08-20	17.48	1	0	1	1	1	1	0	0	0	1	0	0	0	1	0	0	0	1	0	0	0	1	0	0	0	1	1	1	1	1	1	1	0	1	0	1	0	1	0	1	0	1	0	1	0	1	0	1
2015-08-21	18.27	1	1	1	1	1	1	0	0	0	1	0	1	0	1	0	1	0	1	0	1	0	1	0	1	0	1	1	1	1	1	1	1	0	1	0	1	0	1	0	1	0	1	0	1	0	1	0	1
2015-08-24	16.6	1	1	1	1	1	0	0	0	0	1	0	1	0	1	0	1	0	1	0	1	0	1	0	1	0	0	1	1	1	1	1	1	0	1	0	1	0	1	0	1	0	1	0	1	0	1	0	1
2015-08-25	16.08	0	1	1	1	1	0	1	0	0	0	1	0	0	1	1	0	0	1	1	0	0	1	1	0	0	0	1	1	1	1	1	1	0	1	0	1	0	1	0	1	0	1	0	1	0	1	0	1
2015-08-26		0	0	1	0	1	0	0	0	0	0	1	0	1	0	1	0	1	0	1	0	1	0	1	0	1	0	0	0	0	0	0	1	0	1	0	1	0	1	0	1	0	1	0	1	0	1	0	1
2015-08-27	17.69	0	0	0	0	1	0	1	0	1	0	1	0	1	0	1	0	1	0	1	0	1	0	1	0	1	1	1	0	0	0	0	0	1	1	0	1	0	1	0	1	0	0	1	1	0	1	0	1
2015-08-28	19.4	1	1	1	1	1	1	0	1	0	1	0	1	0	1	0	1	0	1	0	1	0	1	0	1	0	1	1	0	0	0	0	0	1	0	1	1	0	1	0	1	0	0	1	1	0	1	0	1
2015-08-31	18	1	1	1	1	1	1	0	0	0	1	0	1	0	1	0	1	0	1	0	1	0	1	0	1	0	1	1	1	1	0	0	1	0	1	0	1	0	1	0	1	0	1	0	1	0	1	0	1
2015-09-01	16.2	0	1	0	1	0	0	1	0	0	0	1	0	0	1	1	1	0	1	1	1	0	1	1	1	0	1	1	1	1	0	0	1	0	1	0	1	0	1	0	1	0	1	0	1	0	1	0	1
2015-09-02		0	0	0	0	0	0	1	0	1	0	1	0	1	0	1	0	1	0	1	0	1	0	1	0	1	0	0	0	0	0	0	1	0	1	0	1	0	1	0	1	0	1	0	1	0	1	0	1
2015-09-03		0	0	0	0	0	0	1	0	1	0	1	0	1	0	1	0	1	0	1	0	1	0	1	0	1	0	0	0	0	1	0	1	0	1	0	1	0	1	0	1	0	1	0	1	0	1	0	1
2015-09-04	15.53	1	0	1	0	0	1	1	1	1	0	1	0	1	0	1	0	1	0	1	0	1	0	1	0	1	1	1	0	0	1	0	1	0	1	0	1	0	1	0	1	0	1	0	1	0	1	0	1
2015-09-07		1	0	0	0	0	1	0	1	0	0	0	0	0	0	1	0	1	0	1	0	1	0	1	0	1	0	0	0	0	0	0	1	0	1	0	1	0	1	0	1	0	1	0	1	0	1	0	1
2015-09-08	16.94	0	1	0	0	0	0	1	0	1	0	1	0	1	0	1	0	1	0	1	0	1	0	1	0	1	1	1	0	0	0	0	0	1	0	1	1	0	1	0	1	0	0	1	1	0	1	0	1
2015-09-09	16.93	1	1	0	1	1	1	0	1	0	1	0	0	0	1	1	0	0	1	1	0	1	1	1	0	1	1	1	0	0	0	0	0	1	0	1	1	0	1	0	1	0	0	1	0	1	1	0	1
2015-09-10	18.53	0	1	1	0	1	0	0	0	0	1	0	0	0	1	0	0	0	1	1	0	1	1	1	0	1	1	1	1	1	0	0	1	0	1	0	1	0	1	0	1	0	1	0	1	0	1	0	1
2015-09-11	18.26	1	1	1	0	1	1	0	0	0	1	0	0	0	1	0	1	0	1	0	1	0	1	0	1	0	1	1	1	1	1	1	0	1	1	0	1	0	1	0	1	0	0	1	1	0	1	0	1
2015-09-14	19.63	0	1	1	1	1	0	0	0	0	1	0	0	0	1	0	1	0	1	0	1	0	1	1	1	0	1	1	1	1	1	1	1	0	1	0	1	0	1	0	1	0	1	0	1	0	1	0	1
2015-09-15	18	1	1	1	1	0	1	0	0	0	1	0	1	0	1	0	1	0	1	0	1	0	1	0	1	0	1	1	1	1	1	1	1	0	1	0	1	0	1	0	1	0	1	0	1	0	1	0	1
2015-09-16		0	0	1	1	0	0	1	0	0	0	1	0	0	1	1	0	0	1	1	1	0	1	1	1	0	0	0	0	1	1	1	0	1	0	1	1	0	1	0	1	0	0	1	1	0	1	0	1
2015-09-17	16.2	0	0	0	1	1	0	1	0	1	0	1	0	1	0	1	0	1	0	1	0	1	0	1	0	1	1	1	0	0	1	1	1	0	1	0	1	0	1	0	1	0	1	0	1	0	1	0	1
2015-09-18	15.5	1	0	0	1	1	1	0	1	0	0	1	0	1	0	1	0	1	0	1	0	1	0	1	0	1	0	1	0	0	0	1	0	1	1	0	1	0	1	0	1	0	0	1	1	0	1	0	1
2015-09-21	15.92	0	0	0	1	1	0	0	0	0	0	1	0	1	0	1	0	1	0	1	0	1	0	1	0	1	1	1	1	1	0	0	0	1	0	1	1	0	1	0	1	0	0	1	0	1	1	0	1
2015-09-22	16.5	1	1	0	0	1	0	0	0	0	0	0	0	0	0	1	0	1	0	1	0	1	0	1	0	1	1	1	1	1	0	0	0	1	0	1	1	0	1	0	1	0	0	1	0	1	1	0	1
2015-09-23		1	1	0	0	1	0	0	0	0	1	0	0	0	1	1	0	1	1	1	0	1	1	1	0	1	0	0	0	0	0	0	1	0	1	0	1	0	1	0	1	0	1	0	1	0	1	0	1
2015-09-24		0	0	0	0	0	0	1	0	1	0	1	0	1	0	1	0	1	0	1	0	1	0	1	0	1	0	0	0	0	0	0	0	1	1	0	1	0	1	0	1	0	0	1	1	0	1	0	1
2015-09-25		1	0	1	0	0	1	1	1	1	0	1	0	1	0	1	0	1	0	1	0	1	0	1	0	1	0	0	0	0	0	0	1	0	1	0	1	0	1	0	1	0	1	0	1	0	1	0	1
2015-09-28		1	0	0	0	0	1	1	1	1	0	1	0	1	0	1	0	1	0	1	0	1	0	1	0	1	0	0	0	0	0	0	0	1	1	0	1	0	1	0	1	0	0	1	1	0	1	0	1
2015-09-29		1	1	0	0	0	1	1	1	1	1	1	1	1	0	1	0	1	0	1	0	1	0	1	0	1	0	0	0	0	0	0	1	0	1	0	1	0	1	0	1	0	1	0	1	0	1	0	1
2015-09-30		1	1	0	1	0	1	1	1	1	1	1	1	1	0	1	0	1	0	1	0	1	0	1	0	1	0	0	0	0	0	0	0	1	1	0	1	0	1	0	1	0	0	1	1	0	1	0	1
2015-10-01		1	1	0	0	0	1	1	1	1	1	1	1	1	0	1	0	1	0	1	0	1	0	1	0	1	0	0	0	0	0	0	1	0	1	0	1	0	1	0	1	0	1	0	1	0	1	0	1
2015-10-02		1	1	1	0	1	1	1	1	1	1	1	1	1	1	1	1	1	0	1	0	1	0	1	0	1	0	0	0	0	0	0	1	0	1	0	1	0	1	0	1	0	1	0	1	0	1	0	1
2015-10-05		1	1	1	0	0	1	1	1	1	1	1	1	1	1	1	1	1	0	1	0	1	0	1	0	1	1	0	1	0	1	0	1	0	1	0	1	0	1	0	1	0	1	0	1	0	1	0	1
2015-10-06		1	1	1	0	0	1	1	1	1	1	1	1	1	1	1	1	1	0	1	0	1	0	1	0	1	1	0	1	0	1	0	1	0	1	0	1	0	1	0	1	0	1	0	1	0	1	0	1
2015-10-07		1	1	1	1	0	1	1	1	1	1	1	1	1	1	1	1	1	1	1	1	1	0	1	0	1	1	0	1	0	1	0	1	0	1	0	1	0	1	0	1	0	1	0	1	0	1	0	1
2015-10-08		1	1	1	1	0	1	1	1	1	1	1	1	1	1	1	1	1	1	1	1	1	0	1	0	1	1	1	1	1	1	1	0	1	0	1	0	1	1	0	1	0	0	1	0	1	1	0	1
2015-10-09		1	1	1	1	1	1	1	1	1	1	1	1	1	1	1	1	1	1	1	1	1	0	1	0	1	1	1	1	1	1	1	0	1	0	1	0	1	1	0	1	0	0	1	0	1	0	1	1
2015-10-12	15.98	1	1	1	1	1	1	1	1	1	1	1	1	1	1	1	1	1	1	1	1	1	1	1	1	1	1	1	1	1	1	1	0	1	0	1	0	1	0	1	0	1	0	1	0	1	0	1	0
2015-10-13		1	1	1	1	1	1	0	1	0	1	0	1	0	1	0	1	0	1	0	1	0	1	0	1	0	0	0	1	1	1	1	0	1	0	1	0	1	0	1	0	1	0	1	0	1	0	1	0
2015-10-14	15.5	0	1	1	1	1	0	1	0	1	0	1	0	1	0	1	0	1	0	1	0	1	0	1	0	1	1	1	1	1	1	1	1	0	0	1	0	1	0	1	1	0	1	0	0	1	0	1	1
2015-10-15	15.27	1	1	1	1	1	1	0	1	0	0	0	0	0	0	0	0	0	0	0	0	0	0	0	0	0	1	1	1	1	1	1	0	1	0	1	0	1	0	1	0	1	0	1	0	1	0	1	0
2015-10-16	15	0	0	1	1	1	0	0	0	0	0	0	0	0	0	0	0	0	0	0	0	0	0	0	0	0	1	1	1	1	1	1	0	1	0	1	0	1	0	1	0	1	0	1	0	1	0	1	0
2015-10-19		0	1	1	1	1	0	0	0	0	0	0	0	0	0	1	0	0	0	1	0	0	0	1	0	0	0	0	1	1	1	1	1	0	0	1	0	1	0	1	0	1	1	0	0	1	0	1	0
2015-10-20	15	0	0	1	1	1	0	1	0	1	0	1	0	1	0	1	0	1	0	1	0	1	0	1	0	1	1	1	1	1	1	1	0	1	0	1	0	1	0	1	0	1	0	1	0	1	0	1	0
2015-10-21	15	1	0	0	1	1	1	0	1	0	0	0	0	0	0	1	0	0	0	1	0	0	0	1	0	0	1	1	0	1	1	1	1	0	1	0	1	0	0	1	1	0	1	0	1	0	1	0	1
2015-10-22	15	1	1	1	1	1	0	0	0	0	0	0	0	0	0	0	0	0	0	1	0	0	0	1	0	0	1	1	1	1	1	1	0	1	0	1	0	1	0	1	0	1	0	1	1	0	0	1	0
2015-10-23	15.5	1	1	0	1	1	0	0	0	0	0	0	0	0	0	0	0	0	0	1	0	0	0	1	0	0	1	1	1	1	1	1	0	1	0	1	0	1	0	1	0	1	0	1	0	1	0	1	0
2015-10-26	15	1	1	1	0	1	0	0	0	0	0	0	0	0	0	0	0	0	0	0	0	0	0	0	0	0	1	1	1	1	0	1	0	1	0	1	0	1	0	1	0	1	0	1	0	1	0	1	0
2015-10-27	14.99	0	1	1	1	1	0	0	0	0	0	0	0	0	0	0	0	0	0	0	0	0	0	1	0	0	1	1	1	1	1	1	0	1	0	1	0	1	0	1	0	1	0	1	0	1	0	1	0
2015-10-28		0	0	1	0	0	0	0	0	0	0	0	0	0	0	0	0	0	0	0	0	0	0	1	0	0	0	0	0	0	1	1	1	0	1	0	1	0	0	1	0	1	1	0	1	0	1	0	1
2015-10-29		0	0	0	0	1	0	1	0	1	0	1	0	1	0	1	0	1	0	1	0	1	0	1	0	1	0	0	0	0	1	0	0	1	1	0	0	1	0	1	0	1	0	1	1	0	1	0	1
2015-10-30		1	0	0	0	0	1	1	1	1	0	1	0	1	0	1	0	1	0	1	0	1	0	1	0	1	0	0	0	0	0	0	1	0	1	0	1	0	0	1	0	1	1	0	1	0	1	0	1
2015-10-31	14.98	1	0	0	1	0	1	1	1	1	0	1	0	1	0	1	0	1	0	1	0	1	0	1	0	1	1	1	0	0	0	0	1	0	1	0	1	0	1	0	1	0	1	0	1	0	1	0	1
2015-11-02	15.75	1	1	0	0	1	1	0	1	0	1	0	1	0	0	0	0	0	0	0	0	0	0	0	0	0	1	1	1	1	0	0	1	0	1	0	1	0	1	0	1	0	1	0	1	0	1	0	1
2015-11-03	14.96	1	1	1	1	1	1	0	0	0	1	0	0	0	1	0	0	0	1	0	0	0	1	0	0	0	1	1	1	1	0	0	1	0	1	0	1	0	1	0	1	0	1	0	1	0	1	0	1
2015-11-04	16.46	0	1	0	0	1	0	1	0	0	0	1	0	0	0	1	0	0	0	1	0	0	0	1	0	0	1	1	1	1	1	0	0	1	0	1	0	1	0	1	0	1	0	1	0	1	0	1	0
2015-11-05	15.44	1	1	1	1	1	1	0	1	0	1	0	1	0	1	0	1	0	1	0	1	0	1	0	1	0	1	1	1	1	1	1	0	1	0	1	0	1	0	1	0	1	0	1	0	1	0	1	0
2015-11-06	15	0	0	1	1	1	0	1	0	0	0	1	0	0	0	1	0	0	0	1	0	0	0	1	0	0	1	1	1	1	1	1	0	1	0	1	0	1	0	1	0	1	0	1	0	1	0	1	0
2015-11-09	15	0	1	1	1	0	0	0	0	0	0	1	0	0	0	1	0	0	0	1	0	0	0	1	0	0	1	1	1	1	1	1	0	1	0	1	0	1	0	1	0	1	0	1	0	1	0	1	0
2015-11-10	15.29	1	0	1	1	1	0	0	0	0	0	1	0	0	0	1	0	0	0	1	0	0	0	1	0	0	1	1	1	1	1	1	1	0	0	1	0	1	0	1	0	1	1	0	0	1	0	1	0
2015-11-11	14.91	1	0	0	1	0	0	0	0	0	0	0	0	0	0	1	0	0	0	1	0	0	0	1	0	0	0	1	0	1	1	1	0	1	0	1	0	1	0	1	0	1	0	1	0	1	0	1	0
2015-11-12		0	0	0	1	1	0	0	0	0	0	0	0	0	0	1	0	0	0	1	0	0	0	1	0	0	0	0	0	0	0	1	1	0	0	1	0	1	0	1	0	1	1	0	0	1	0	1	0
2015-11-13		0	0	0	0	1	0	1	0	1	0	1	0	1	0	1	0	1	0	1	0	1	0	1	0	1	0	0	0	0	0	0	1	0	1	0	0	1	0	1	0	1	1	0	1	0	1	0	0
2015-11-16		1	0	0	0	1	1	1	1	1	0	1	0	1	0	1	0	1	0	1	0	1	0	1	0	1	0	0	0	0	0	0	0	1	1	0	0	1	0	1	0	1	0	1	1	0	0	1	0
2015-11-17		1	0	0	0	0	1	1	1	1	0	1	0	1	0	1	0	1	0	1	0	1	0	1	0	1	0	0	0	0	0	0	1	0	1	0	0	1	0	1	0	1	1	0	1	0	0	1	0
2015-11-18		1	1	0	0	0	1	1	1	1	1	1	1	1	0	1	0	1	0	1	0	1	0	1	0	1	0	0	0	0	0	0	1	0	1	0	1	0	0	1	0	1	1	0	1	0	1	0	1
2015-11-19	14.69	1	1	0	0	0	1	1	1	1	1	1	1	1	0	1	0	1	0	1	0	1	0	1	0	1	1	1	0	0	0	0	0	1	0	1	0	1	0	1	0	1	0	1	0	1	0	1	0
2015-11-20	14.95	1	1	0	0	0	1	0	1	0	1	0	1	0	0	0	0	0	0	0	0	0	0	1	0	1	1	1	1	1	0	0	0	1	0	1	0	1	0	1	0	1	0	1	0	1	0	1	0
2015-11-23	14.99	1	1	1	0	0	0	0	0	0	0	0	0	0	0	0	0	0	0	0	0	0	0	1	0	0	1	1	1	1	1	0	1	0	1	0	0	1	0	1	0	1	1	0	1	0	1	0	0
2015-11-24	15.3	1	1	1	0	1	0	0	0	0	0	0	0	0	0	0	0	0	0	0	0	0	0	0	0	0	1	1	1	1	1	1	0	1	0	1	0	1	0	1	0	1	0	1	1	0	1	0	0
2015-11-25	15	1	1	1	1	1	0	0	0	0	0	0	0	0	0	0	0	0	0	0	0	0	0	0	0	0	1	1	1	1	1	1	0	1	0	1	0	1	0	1	0	1	0	1	0	1	0	1	0
2015-11-26	15	0	1	1	1	0	0	0	0	0	0	0	0	0	0	0	0	0	0	0	0	0	0	0	0	0	1	1	1	1	1	1	1	0	0	1	0	1	0	1	0	1	1	0	1	0	0	1	0
2015-11-27	15	1	1	1	1	1	0	0	0	0	0	0	0	0	0	0	0	0	0	0	0	0	0	0	0	0	1	1	1	1	1	1	1	0	1	0	1	0	1	0	1	0	1	0	1	0	1	0	1
2015-11-30	15.3	1	0	1	1	1	0	0	0	0	0	0	0	0	0	0	0	0	0	0	0	0	0	0	0	0	1	1	1	1	1	1	0	1	1	0	1	0	1	0	1	0	0	1	1	0	1	0	1
2015-12-01	15	1	1	1	1	1	0	0	0	0	0	0	0	0	0	0	0	0	0	0	0	0	0	0	0	0	0	1	1	1	1	1	0	1	1	0	1	0	1	0	1	0	0	1	1	0	1	0	1
2015-12-02		0	1	1	1	1	0	0	0	0	0	0	0	0	0	0	0	0	0	0	0	0	0	0	0	0	0	0	0	0	0	1	0	1	0	1	1	0	1	0	1	0	0	1	0	1	1	0	1
2015-12-03		0	0	0	0	1	0	1	0	1	0	1	0	1	0	1	0	1	0	1	0	1	0	1	0	1	0	0	0	0	0	0	0	1	0	1	0	1	0	1	0	1	0	1	0	1	1	0	1
2015-12-04		1	0	0	0	1	1	1	1	1	0	1	0	1	0	1	0	1	0	1	0	1	0	1	0	1	0	0	0	0	0	0	1	0	1	0	1	0	1	0	1	0	1	0	1	0	1	0	1
2015-12-07		1	0	0	0	0	1	1	1	1	0	1	0	1	0	1	0	1	0	1	0	1	0	1	0	1	0	0	0	0	0	0	0	1	1	0	1	0	1	0	1	0	0	1	1	0	1	0	1
2015-12-08		1	1	0	0	0	1	1	1	1	1	1	1	1	0	1	0	1	0	1	0	1	0	1	0	1	0	0	0	0	0	0	1	0	1	0	1	0	1	0	1	0	1	0	1	0	1	0	1
2015-12-09		1	1	0	0	0	1	1	1	1	1	1	1	1	0	1	0	1	0	1	0	1	0	1	0	1	0	0	0	0	0	0	0	1	1	0	1	0	1	0	1	0	0	1	1	0	1	0	1
2015-12-10	15.2	1	1	0	0	0	1	1	1	1	1	1	1	1	0	1	0	1	0	1	0	1	0	1	0	1	1	1	1	0	0	0	1	0	1	0	1	0	1	0	1	0	1	0	1	0	1	0	1
2015-12-11		1	1	1	1	0	1	0	1	0	1	0	1	0	1	0	1	0	0	0	0	0	0	0	0	0	0	0	1	0	0	0	1	0	1	0	1	0	1	0	1	0	1	0	1	0	1	0	1
2015-12-14		0	1	1	0	0	0	1	0	1	0	1	0	1	0	1	0	1	0	1	0	1	0	1	0	1	0	0	1	1	1	0	0	1	0	1	1	0	1	0	1	0	0	1	0	1	1	0	1
2015-12-15		1	1	1	0	0	1	1	1	1	0	1	0	1	0	1	0	1	0	1	0	1	0	1	0	1	0	0	0	0	1	0	1	0	0	1	1	0	1	0	1	0	1	0	0	1	1	0	1
2015-12-16	14	1	0	1	1	0	1	1	1	1	0	1	0	1	0	1	0	1	0	1	0	1	0	1	0	1	1	1	1	1	1	1	0	1	0	1	1	0	1	0	1	0	0	1	0	1	1	0	1
2015-12-17	15.1	1	1	1	1	1	1	0	1	0	1	0	1	0	0	1	0	0	0	1	0	0	0	1	0	0	1	1	1	1	1	1	0	1	0	1	0	1	0	1	0	1	0	1	0	1	0	1	0
2015-12-18		1	1	1	1	1	1	0	0	0	1	0	0	0	1	0	0	0	1	0	0	0	1	0	0	0	0	0	1	1	0	1	1	0	0	1	0	1	0	1	0	1	1	0	0	1	0	1	1
2015-12-21		0	1	0	1	1	0	1	0	1	0	1	0	1	0	1	0	1	0	1	0	1	0	1	0	1	0	0	1	1	0	1	0	1	0	1	0	1	0	1	0	1	0	1	0	1	0	1	0
2015-12-22	15.45	1	0	1	1	1	1	1	1	1	0	1	0	1	0	1	0	1	0	1	0	1	0	1	0	1	1	1	0	1	1	1	0	1	0	1	0	1	0	1	0	1	0	1	0	1	0	1	0
2015-12-23	15.76	1	1	1	1	1	1	0	1	0	0	0	0	0	1	0	1	0	1	0	1	0	1	0	1	0	1	1	1	1	1	1	1	0	0	1	0	1	0	1	0	1	1	0	0	1	0	1	0
2015-12-24	16.2	1	1	1	1	1	0	0	0	0	0	0	0	0	1	0	1	0	1	0	1	0	1	0	1	0	1	1	1	1	1	1	1	0	1	0	0	1	0	1	0	1	1	0	1	0	0	1	1
2015-12-25	16.9	1	1	1	1	1	0	0	0	0	0	0	0	0	1	0	1	0	1	0	1	0	1	0	1	0	1	1	1	1	1	1	0	1	0	1	0	1	0	1	0	1	0	1	0	1	0	1	0
2015-12-28	17.4	1	1	1	1	1	0	0	0	0	1	0	0	0	1	0	1	0	1	0	1	0	1	0	1	0	1	1	1	1	1	1	1	0	1	0	1	0	1	0	1	0	1	0	1	0	1	0	1
2015-12-29	18.85	1	1	1	1	1	0	0	0	0	1	0	1	0	1	0	1	0	1	0	1	0	1	0	1	0	1	1	1	1	1	1	0	1	1	0	1	0	1	0	1	0	0	1	1	0	1	0	1
2015-12-30	18.13	1	1	1	1	1	1	0	0	0	1	0	1	0	1	0	1	0	1	0	1	0	1	0	1	0	1	1	1	1	1	1	0	1	1	0	1	0	1	0	1	0	0	1	1	0	1	0	1
2015-12-31		0	1	1	1	1	0	0	0	0	1	0	0	0	1	0	1	0	1	0	1	0	1	0	1	0	0	0	0	1	1	1	1	0	1	0	1	0	1	0	1	0	1	0	1	0	1	0	1
2016-01-04		0	0	0	1	0	0	1	0	1	0	1	0	1	0	1	0	1	0	1	0	1	0	1	0	1	0	0	0	0	0	1	1	0	1	0	1	0	1	0	1	0	1	0	1	0	1	0	1
2016-01-05		1	0	0	1	0	1	1	1	1	0	1	0	1	0	1	0	1	0	1	0	1	0	1	0	1	0	0	0	0	0	0	1	0	1	0	1	0	1	0	1	0	1	0	1	0	1	0	1
2016-01-06	18.45	1	0	0	0	1	1	1	1	1	0	1	0	1	0	1	0	1	0	1	0	1	0	1	0	1	1	1	0	0	0	0	0	1	1	0	1	0	1	0	1	0	0	1	1	0	1	0	1
2016-01-07		1	1	1	1	1	1	0	1	0	1	0	1	0	1	0	0	0	1	0	1	0	1	0	1	0	0	0	0	0	0	0	1	0	1	0	1	0	1	0	1	0	1	0	1	0	1	0	1
2016-01-08		0	1	0	0	0	0	1	0	1	0	1	0	1	0	1	0	1	0	1	0	1	0	1	0	1	0	0	0	0	0	0	0	1	1	0	1	0	1	0	1	0	0	1	1	0	1	0	1
2016-01-11		1	1	0	0	0	1	1	1	1	0	1	0	1	0	1	0	1	0	1	0	1	0	1	0	1	0	0	0	0	0	0	1	0	1	0	1	0	1	0	1	0	1	0	1	0	1	0	1
2016-01-12		1	0	1	0	0	1	1	1	1	0	1	0	1	0	1	0	1	0	1	0	1	0	1	0	1	0	0	0	0	0	0	0	1	1	0	1	0	1	0	1	0	0	1	1	0	1	0	1
2016-01-13		1	1	1	0	0	1	1	1	1	1	1	1	1	0	1	0	1	0	1	0	1	0	1	0	1	0	0	0	0	1	0	1	0	1	0	1	0	1	0	1	0	1	0	1	0	1	0	1
2016-01-14		1	1	1	0	0	1	1	1	1	1	1	1	1	0	1	0	1	0	1	0	1	0	1	0	1	0	0	0	0	0	0	0	1	1	0	1	0	1	0	1	0	0	1	1	0	1	0	1
2016-01-15		1	1	0	1	0	1	1	1	1	1	1	1	1	0	1	0	1	0	1	0	1	0	1	0	1	0	0	0	0	0	0	1	0	1	0	1	0	1	0	1	0	1	0	1	0	1	0	1
2016-01-18		1	1	1	1	0	1	1	1	1	1	1	1	1	1	1	1	1	0	1	0	1	0	1	0	1	0	0	0	0	0	0	0	1	1	0	1	0	1	0	1	0	0	1	1	0	1	0	1
2016-01-19		1	1	1	1	1	1	1	1	1	1	1	1	1	1	1	1	1	0	1	0	1	0	1	0	1	1	0	1	0	1	0	0	1	0	1	1	0	1	0	1	0	0	1	1	0	1	0	1
2016-01-20		1	1	1	0	1	1	1	1	1	1	1	1	1	1	1	1	1	0	1	0	1	0	1	0	1	1	0	1	0	1	0	1	0	1	0	1	0	1	0	1	0	1	0	1	0	1	0	1
2016-01-21	16.8	1	1	1	1	1	1	1	1	1	1	1	1	1	1	1	1	1	1	1	1	1	0	1	0	1	1	1	1	1	1	0	1	0	1	0	1	0	1	0	1	0	1	0	1	0	1	0	1
2016-01-22		1	1	1	1	0	1	0	1	0	1	0	1	0	1	0	1	0	1	0	1	0	0	1	0	0	0	0	1	1	1	1	0	1	1	0	1	0	1	0	1	0	0	1	1	0	1	0	1
2016-01-25	16.27	0	1	1	1	1	0	1	0	1	0	1	0	1	0	1	0	1	0	1	0	1	0	1	0	1	1	1	1	1	1	1	0	1	1	0	1	0	1	0	1	0	0	1	1	0	1	0	1
2016-01-26	16.22	1	1	1	1	1	1	0	1	0	0	0	0	0	0	0	0	0	0	0	0	0	0	0	0	0	1	1	1	1	1	1	1	0	1	0	1	0	1	0	1	0	1	0	1	0	1	0	1
2016-01-27	15.21	0	0	1	1	1	0	0	0	0	0	0	0	0	0	0	0	0	0	0	0	0	0	0	0	0	1	1	1	1	1	1	1	0	1	0	1	0	1	0	1	0	1	0	1	0	1	0	1
2016-01-28	15.01	0	1	1	1	1	0	1	0	0	0	1	0	0	0	1	0	0	0	1	0	0	0	1	0	0	1	1	1	1	1	1	1	0	1	0	1	0	1	0	1	0	1	0	1	0	1	0	1
2016-01-29		0	0	1	1	1	0	0	0	0	0	1	0	0	0	1	0	1	0	1	0	1	0	1	0	1	0	0	1	1	1	1	0	1	1	0	1	0	1	0	1	0	0	1	1	0	1	0	1
2016-01-31		0	0	0	1	1	0	1	0	1	0	1	0	1	0	1	0	1	0	1	0	1	0	1	0	1	0	0	0	0	1	1	1	0	1	0	1	0	1	0	1	0	1	0	1	0	1	0	1
2016-02-01		1	0	1	1	1	1	1	1	1	0	1	0	1	0	1	0	1	0	1	0	1	0	1	0	1	0	0	0	0	0	1	1	0	1	0	1	0	1	0	1	0	1	0	1	0	1	0	1
2016-02-02		1	0	0	1	1	1	1	1	1	0	1	0	1	0	1	0	1	0	1	0	1	0	1	0	1	0	0	0	0	0	0	0	1	1	0	1	0	1	0	1	0	0	1	1	0	1	0	1
2016-02-03		1	1	0	0	1	1	1	1	1	1	1	1	1	0	1	0	1	0	1	0	1	0	1	0	1	0	0	0	0	0	0	1	0	1	0	1	0	1	0	1	0	1	0	1	0	1	0	1
2016-02-04		1	1	0	1	1	1	1	1	1	1	1	1	1	0	1	0	1	0	1	0	1	0	1	0	1	0	0	0	0	0	0	0	1	0	1	1	0	1	0	1	0	0	1	0	1	1	0	1
2016-02-05		1	1	0	0	0	1	1	1	1	1	1	1	1	0	1	0	1	0	1	0	1	0	1	0	1	0	0	0	0	0	0	1	0	1	0	1	0	1	0	1	0	1	0	1	0	1	0	1
2016-02-08		1	1	1	0	1	1	1	1	1	1	1	1	1	1	1	1	1	0	1	0	1	0	1	0	1	0	0	0	0	0	0	1	0	1	0	1	0	1	0	1	0	1	0	1	0	1	0	1
2016-02-09		1	1	1	0	0	1	1	1	1	1	1	1	1	1	1	1	1	0	1	0	1	0	1	0	1	1	0	1	0	1	0	1	0	1	0	1	0	1	0	1	0	1	0	1	0	1	0	1
2016-02-10		1	1	1	0	0	1	1	1	1	1	1	1	1	1	1	1	1	0	1	0	1	0	1	0	1	1	0	1	0	1	0	1	0	1	0	1	0	1	0	1	0	1	0	1	0	1	0	1
2016-02-11		1	1	1	1	0	1	1	1	1	1	1	1	1	1	1	1	1	1	1	1	1	0	1	0	1	1	0	1	0	1	0	1	0	1	0	1	0	1	0	1	0	1	0	1	0	1	0	1
2016-02-12	16.5	1	1	1	1	1	1	1	1	1	1	1	1	1	1	1	1	1	1	1	1	1	0	1	0	1	1	1	1	1	1	1	1	0	1	0	1	0	1	0	1	0	1	0	1	0	1	0	1
2016-02-15		1	1	1	1	1	1	0	1	0	1	0	1	0	1	0	1	0	1	0	1	0	1	0	0	0	0	0	1	1	1	1	1	0	1	0	1	0	1	0	1	0	1	0	1	0	1	0	1
2016-02-16		0	1	1	1	1	0	1	0	1	0	1	0	1	0	1	0	1	0	1	0	1	0	1	0	1	0	0	1	1	1	1	0	1	0	1	0	1	1	0	1	0	0	1	0	1	1	0	1
2016-02-17		1	1	1	1	1	1	1	1	1	0	1	0	1	0	1	0	1	0	1	0	1	0	1	0	1	0	0	0	0	1	1	0	1	0	1	0	1	1	0	1	0	0	1	0	1	0	1	1
2016-02-18		1	0	1	1	1	1	1	1	1	0	1	0	1	0	1	0	1	0	1	0	1	0	1	0	1	0	0	0	0	1	1	1	0	0	1	0	1	1	0	1	0	1	0	0	1	0	1	1
2016-02-19		1	1	1	1	1	1	1	1	1	1	1	1	1	0	1	0	1	0	1	0	1	0	1	0	1	0	0	0	0	1	1	1	0	0	1	0	1	1	0	1	0	1	0	0	1	0	1	1
2016-02-22		1	1	1	1	1	1	1	1	1	1	1	1	1	0	1	0	1	0	1	0	1	0	1	0	1	0	0	0	0	0	0	0	1	0	1	0	1	0	1	1	0	0	1	0	1	0	1	1
2016-02-23	16.38	1	1	0	1	1	1	1	1	1	1	1	1	1	0	1	0	1	0	1	0	1	0	1	0	1	1	1	1	1	0	0	1	0	0	1	0	1	0	1	1	0	1	0	0	1	0	1	1
2016-02-24		1	1	1	1	1	1	0	1	0	1	0	1	0	1	0	1	0	0	0	0	0	0	0	0	0	0	0	1	1	0	0	0	1	0	1	0	1	0	1	1	0	0	1	0	1	0	1	1
2016-02-25	14.75	0	1	1	1	1	0	1	0	1	0	1	0	1	0	1	0	1	0	1	0	1	0	1	0	1	1	1	1	1	1	1	1	0	1	0	1	0	1	0	1	0	1	0	1	0	1	0	1
2016-02-26	15.96	1	1	1	0	1	1	0	1	0	0	1	0	0	0	1	0	0	0	1	0	1	0	1	0	1	1	1	1	1	1	1	0	1	1	0	1	0	1	0	1	0	0	1	1	0	1	0	1
2016-02-29		1	0	1	1	1	1	0	0	0	1	0	0	0	1	0	0	0	1	0	0	0	1	0	0	0	0	0	1	1	1	1	1	0	1	0	1	0	1	0	1	0	1	0	1	0	1	0	1
2016-03-01	14.36	0	1	1	1	0	0	1	0	1	0	1	0	1	0	1	0	1	0	1	0	1	0	1	0	1	1	1	1	1	1	1	0	1	1	0	1	0	1	0	1	0	0	1	1	0	1	0	1
2016-03-02		1	0	1	1	1	1	0	1	0	0	1	0	1	0	1	0	1	0	1	0	1	0	1	0	1	0	0	0	0	1	1	0	1	0	1	0	1	1	0	1	0	0	1	0	1	1	0	1
2016-03-03		0	0	0	1	1	0	1	0	1	0	1	0	1	0	1	0	1	0	1	0	1	0	1	0	1	0	0	0	0	1	1	0	1	0	1	0	1	1	0	1	0	0	1	0	1	1	0	1
2016-03-04		1	1	1	1	1	1	1	1	1	0	1	0	1	0	1	0	1	0	1	0	1	0	1	0	1	0	0	0	0	0	0	0	1	0	1	0	1	0	1	1	0	0	1	0	1	0	1	1
2016-03-07		1	0	0	1	1	1	1	1	1	0	1	0	1	0	1	0	1	0	1	0	1	0	1	0	1	0	0	0	0	0	0	0	1	0	1	0	1	0	1	1	0	0	1	0	1	0	1	1
2016-03-08	13.3	1	1	0	0	1	1	1	1	1	1	1	1	1	0	1	0	1	0	1	0	1	0	1	0	1	1	1	0	0	0	0	0	1	0	1	0	1	0	1	1	0	0	1	0	1	0	1	1
2016-03-09		1	1	1	1	1	1	0	1	0	1	0	1	0	0	1	0	0	0	1	0	1	0	1	0	1	0	0	0	0	0	0	1	0	1	0	1	0	1	0	1	0	1	0	1	0	1	0	1
2016-03-10	14.43	0	1	0	0	0	0	1	0	1	0	1	0	1	0	1	0	1	0	1	0	1	0	1	0	1	1	1	1	1	0	0	1	0	1	0	1	0	1	0	1	0	1	0	1	0	1	0	1
2016-03-11	15.2	1	1	1	0	1	1	0	1	0	1	0	0	0	1	0	0	0	1	1	0	0	1	1	0	1	1	1	1	1	1	0	0	1	1	0	1	0	1	0	1	0	0	1	1	0	1	0	1
2016-03-14	15.08	1	1	1	1	1	1	0	0	0	1	0	1	0	1	0	1	0	1	0	1	0	1	0	1	0	1	1	1	1	1	1	0	1	0	1	0	1	1	0	1	0	0	1	0	1	1	0	1
2016-03-15	15.98	0	1	1	1	1	0	0	0	0	0	0	0	0	1	0	1	0	1	0	1	0	1	1	1	0	1	1	1	1	1	1	0	1	0	1	0	1	1	0	1	0	0	1	0	1	1	0	1
2016-03-16		1	1	1	1	1	1	0	0	0	1	0	1	0	1	0	1	0	1	0	1	0	1	0	1	0	0	0	1	1	1	1	0	1	0	1	0	1	1	0	1	0	0	1	0	1	1	0	1
2016-03-17		0	0	0	1	0	0	1	0	1	0	1	0	1	0	1	0	1	0	1	0	1	0	1	0	1	0	0	0	0	1	1	0	1	0	1	0	1	0	1	0	1	0	1	0	1	0	1	1
2016-03-18		1	0	1	1	1	1	1	1	1	0	1	0	1	0	1	0	1	0	1	0	1	0	1	0	1	0	0	0	0	0	1	0	1	0	1	0	1	0	1	0	1	0	1	0	1	0	1	0
2016-03-21	16.01	1	0	0	1	1	1	1	1	1	0	1	0	1	0	1	0	1	0	1	0	1	0	1	0	1	1	1	0	0	0	1	0	1	0	1	0	1	0	1	0	1	0	1	0	1	0	1	0
2016-03-22		1	1	1	1	1	1	0	1	0	1	0	1	0	1	0	0	0	1	0	1	0	1	0	1	0	0	0	0	0	0	0	1	0	0	1	0	1	0	1	0	1	1	0	0	1	0	1	0
2016-03-23	16.2	0	1	0	1	1	0	1	0	1	0	1	0	1	0	1	0	1	0	1	0	1	0	1	0	1	1	1	1	1	0	0	0	1	0	1	0	1	0	1	0	1	0	1	0	1	0	1	0
2016-03-24		1	1	1	1	0	1	0	1	0	0	0	0	0	0	0	0	0	1	0	1	0	1	0	1	0	0	0	0	0	0	0	1	0	1	0	0	1	0	1	0	1	1	0	1	0	1	0	1
2016-03-25		0	0	1	0	1	0	1	0	1	0	1	0	1	0	1	0	1	0	1	0	1	0	1	0	1	0	0	1	0	1	0	0	1	1	0	0	1	0	1	0	1	0	1	1	0	0	1	0
2016-03-28	16.4	1	1	1	0	1	1	1	1	1	0	1	0	1	0	1	0	1	0	1	0	1	0	1	0	1	1	1	1	0	1	1	1	0	1	0	1	0	0	1	0	1	1	0	1	0	1	0	1
2016-03-29	15.81	1	1	1	1	1	1	0	1	0	0	0	0	0	0	0	0	0	0	0	0	0	1	0	1	0	1	1	1	1	1	1	1	0	1	0	1	0	1	0	1	0	1	0	1	0	1	0	1
2016-03-30	14.23	0	1	0	1	0	0	0	0	0	0	0	0	0	0	0	0	0	0	0	0	0	0	0	0	0	1	1	1	1	1	1	0	1	0	1	0	1	0	1	0	1	0	1	0	1	0	1	0
2016-03-31	14.31	0	1	1	1	0	0	1	0	0	0	1	0	1	0	1	0	1	0	1	0	1	0	1	0	1	1	1	1	1	0	1	0	1	0	1	0	1	0	1	0	1	0	1	0	1	0	1	0
2016-04-01		1	0	0	1	1	0	0	0	0	0	1	0	1	0	1	0	1	0	1	0	1	0	1	0	1	0	0	1	1	1	1	0	1	0	1	0	1	0	1	0	1	0	1	0	1	0	1	0
2016-04-04		0	0	1	0	1	0	1	0	1	0	1	0	1	0	1	0	1	0	1	0	1	0	1	0	1	0	0	0	0	1	1	1	0	1	0	1	0	1	0	1	0	1	0	1	0	1	0	1
2016-04-05	12.99	1	0	1	1	1	1	1	1	1	0	1	0	1	0	1	0	1	0	1	0	1	0	1	0	1	1	1	0	0	1	1	0	1	0	1	0	1	0	1	0	1	0	1	0	1	0	1	0
2016-04-06	13.55	1	0	0	0	0	1	0	1	0	0	1	0	0	0	1	0	1	0	1	0	1	0	1	0	1	1	1	0	1	0	1	1	0	0	1	0	1	0	1	0	1	1	0	0	1	0	1	0
2016-04-07	14.23	1	1	0	1	1	0	0	0	0	0	0	0	0	0	1	0	1	0	1	0	1	0	1	0	1	1	1	1	1	0	0	1	0	1	0	1	0	0	1	0	1	1	0	1	0	1	0	1
2016-04-08	13.48	1	1	1	1	0	1	0	0	0	1	0	0	0	1	0	0	0	1	1	0	1	1	1	0	1	1	1	1	1	0	0	1	0	1	0	1	0	1	0	1	0	1	0	1	0	1	0	1
2016-04-11	12.26	0	1	0	0	1	0	1	0	0	0	1	0	0	0	1	0	0	0	1	0	1	0	1	0	1	1	1	1	1	1	1	0	1	0	1	0	1	0	1	0	1	0	1	0	1	0	1	0
2016-04-12	13.49	0	0	1	0	1	0	1	0	0	0	1	0	1	0	1	0	1	0	1	0	1	0	1	0	1	1	1	1	1	1	1	1	0	1	0	0	1	0	1	0	1	1	0	1	0	1	0	1
2016-04-13	14.75	1	0	1	0	0	1	0	1	0	1	1	1	0	1	1	1	0	1	1	1	0	1	1	1	1	1	1	1	1	1	1	0	1	0	1	0	1	0	1	0	1	0	1	0	1	0	1	0
2016-04-14	16.2	1	1	1	1	1	1	0	0	0	1	0	1	0	1	0	1	0	1	0	1	0	1	1	1	1	1	1	1	1	1	1	0	1	0	1	0	1	0	1	0	1	0	1	0	1	0	1	0
2016-04-15	14.58	1	1	1	1	1	1	0	0	0	1	0	1	0	1	0	1	0	1	0	1	0	1	0	1	0	1	1	1	1	1	1	1	0	0	1	0	1	0	1	0	1	1	0	0	1	0	1	0
2016-04-18	13.92	0	1	1	1	0	0	1	0	1	1	1	0	1	1	1	1	1	1	1	1	1	1	1	1	1	0	1	1	1	1	1	1	0	1	0	1	0	1	0	0	1	1	0	1	0	1	0	1
2016-04-19	13.1	0	0	1	1	1	0	0	0	0	0	1	0	1	1	1	1	1	1	1	1	1	1	1	1	1	0	1	0	1	1	1	0	1	1	0	1	0	0	1	0	1	0	1	1	0	1	0	1
2016-04-20	11.88	0	0	1	0	1	0	1	0	0	0	1	0	1	1	1	0	1	1	1	0	1	1	1	0	1	0	0	0	0	1	1	1	0	1	0	1	0	1	0	1	0	1	0	1	0	1	0	1
2016-04-21	11.57	0	0	0	0	0	0	1	0	0	0	1	0	1	0	1	0	1	0	1	0	1	0	1	0	1	0	0	0	0	1	0	1	0	1	0	1	0	1	0	1	0	1	0	1	0	1	0	1
2016-04-22	12.28	0	0	0	0	0	0	0	0	0	0	1	0	1	0	1	0	1	0	1	0	1	0	1	0	1	0	0	0	0	0	0	0	1	1	0	1	0	1	0	1	0	0	1	1	0	1	0	1
2016-04-25	12.09	1	0	0	1	0	1	0	0	0	1	1	0	0	1	1	0	1	1	1	0	1	1	1	0	1	0	0	0	0	0	0	1	0	1	0	1	0	1	0	1	0	1	0	1	0	1	0	1
2016-04-26	11.67	0	1	0	0	0	0	0	0	0	0	0	0	0	0	1	0	1	0	1	0	1	0	1	0	1	0	0	0	0	0	0	0	1	1	0	1	0	1	0	1	0	0	1	1	0	1	0	1
2016-04-27	11	0	1	0	0	0	0	0	0	0	0	0	0	0	0	1	0	1	0	1	0	1	0	1	0	1	0	0	0	0	0	0	1	0	1	0	1	0	1	0	1	0	1	0	1	0	1	0	1
2016-04-28	11.89	0	0	0	0	0	0	1	0	0	0	1	0	1	0	1	0	1	0	1	0	1	0	1	0	1	0	0	0	0	0	0	1	0	1	0	1	0	1	0	1	0	1	0	1	0	1	0	1
2016-04-29		1	0	1	0	0	1	0	0	0	1	0	0	0	1	0	0	0	1	1	0	1	1	1	0	1	0	0	0	0	0	0	1	0	1	0	1	0	1	0	1	0	1	0	1	0	1	0	1
2016-04-30		0	0	0	0	0	0	1	0	1	0	1	0	1	0	1	0	1	0	1	0	1	0	1	0	1	0	0	0	0	0	0	1	0	1	0	1	0	1	0	1	0	1	0	1	0	1	0	1
2016-05-02	12.96	1	0	0	0	0	1	1	1	1	0	1	0	1	0	1	0	1	0	1	0	1	0	1	0	1	1	1	0	0	0	0	1	0	1	0	1	0	1	0	1	0	1	0	1	0	1	0	1
2016-05-03	14.23	1	1	1	1	1	1	0	1	0	1	0	0	0	1	0	1	0	1	0	1	0	1	1	1	1	1	1	0	0	0	0	0	1	0	1	0	1	1	0	1	0	0	1	0	1	1	0	1
2016-05-04	15.5	1	1	1	1	1	1	0	0	0	1	0	0	0	1	0	1	0	1	0	1	0	1	0	1	0	1	1	1	1	0	0	1	0	0	1	0	1	1	0	1	0	1	0	0	1	1	0	1
2016-05-05		1	1	1	1	0	1	0	0	0	1	0	1	0	1	0	1	0	1	0	1	0	1	0	1	0	0	0	1	1	0	0	0	1	0	1	0	1	1	0	1	0	0	1	0	1	1	0	1
2016-05-06	16.04	0	0	0	0	1	0	1	0	1	0	1	0	1	0	1	0	1	0	1	0	1	0	1	0	1	1	1	1	1	1	0	1	0	1	0	1	0	1	0	1	0	1	0	1	0	1	0	1
2016-05-09	16.2	1	1	1	1	1	1	0	1	0	1	0	1	0	1	0	1	0	1	0	1	0	1	0	1	0	1	1	1	1	1	1	1	0	1	0	1	0	1	0	1	0	1	0	1	0	1	0	1
2016-05-10	14.58	1	1	1	1	1	0	0	0	0	0	0	0	0	1	0	1	0	1	0	1	0	1	0	1	0	1	1	1	1	1	1	0	1	1	0	1	0	1	0	1	0	0	1	1	0	1	0	1
2016-05-11	14.32	0	1	1	1	1	0	1	0	1	0	1	0	1	1	1	1	1	1	1	1	1	1	1	1	1	1	1	1	1	1	1	0	1	1	0	1	0	1	0	1	0	0	1	1	0	1	0	1
2016-05-12	15.6	0	0	1	1	1	0	0	0	0	0	1	0	1	0	1	0	1	1	1	1	1	1	1	1	1	1	1	1	1	0	1	1	0	1	0	1	0	1	0	1	0	1	0	1	0	1	0	1
2016-05-13	16.01	1	0	1	1	1	1	0	0	0	1	0	0	0	1	0	0	0	1	0	1	0	1	0	1	0	1	1	1	1	1	1	1	0	1	0	1	0	1	0	1	0	1	0	1	0	1	0	1
2016-05-16		1	1	1	1	1	0	0	0	0	1	0	1	0	1	0	1	0	1	0	1	0	1	0	1	0	0	0	0	0	1	1	0	1	1	0	1	0	1	0	1	0	0	1	1	0	1	0	1
2016-05-17	15	0	0	0	0	1	0	1	0	1	0	1	0	1	0	1	0	1	0	1	0	1	0	1	0	1	1	1	0	0	1	1	1	0	1	0	1	0	1	0	1	0	1	0	1	0	1	0	1
2016-05-18	15.65	1	0	0	0	1	1	0	1	0	0	1	0	0	0	1	0	0	0	1	0	0	1	1	1	0	1	1	0	0	0	1	1	0	1	0	1	0	1	0	1	0	1	0	1	0	1	0	1
2016-05-19	15.65	1	0	1	1	1	0	0	0	0	0	0	0	0	1	0	0	0	1	0	0	0	1	0	1	0	1	1	1	1	0	1	1	0	1	0	1	0	1	0	1	0	1	0	1	0	1	0	1
2016-05-20	15.65	1	1	1	0	1	0	0	0	0	0	0	0	0	1	0	0	0	1	0	0	0	1	0	0	0	1	1	1	1	0	1	0	1	1	0	1	0	1	0	1	0	0	1	1	0	1	0	1
2016-05-23	14.5	1	1	1	0	1	0	0	0	0	0	0	0	0	0	0	0	0	1	0	0	0	1	0	0	0	1	1	1	1	0	0	0	1	0	1	1	0	1	0	1	0	0	1	0	1	1	0	1
2016-05-24	15.5	0	0	0	0	0	0	1	0	0	0	1	0	0	0	1	0	0	0	1	0	0	0	1	0	1	1	1	1	1	1	1	1	0	1	0	1	0	1	0	1	0	1	0	1	0	1	0	1
2016-05-25		1	0	1	1	0	1	0	0	0	1	0	0	0	1	0	0	0	1	0	0	0	1	0	0	0	0	0	0	0	1	1	1	0	1	0	1	0	1	0	1	0	1	0	1	0	1	0	1
2016-05-26	16.2	0	0	0	0	1	0	1	0	1	0	1	0	1	0	1	0	1	0	1	0	1	0	1	0	1	1	1	0	0	1	1	0	1	1	0	1	0	1	0	1	0	0	1	1	0	1	0	1
2016-05-27	16.2	1	1	1	1	1	1	0	1	0	1	0	1	0	1	0	1	0	1	0	1	0	1	0	1	0	1	1	0	0	0	1	1	0	1	0	1	0	1	0	1	0	1	0	1	0	1	0	1
2016-05-30	14.58	1	1	1	1	0	0	0	0	0	0	0	0	0	1	0	1	0	1	0	1	0	1	0	1	0	1	1	1	1	0	0	0	1	1	0	1	0	1	0	1	0	0	1	1	0	1	0	1
2016-05-31	14.58	0	1	0	0	0	0	1	0	1	0	1	0	1	0	1	0	1	0	1	0	1	0	1	0	1	1	1	1	1	0	1	0	1	0	1	0	1	0	1	0	1	0	1	0	1	0	1	0
2016-06-01	14.66	1	0	1	0	1	0	0	0	0	0	1	0	1	0	1	0	1	0	1	0	1	0	1	0	1	1	1	1	1	0	0	1	0	0	1	0	1	0	1	0	1	1	0	0	1	0	1	0
2016-06-02	14.66	1	0	0	0	0	0	0	0	0	0	1	0	0	0	1	0	0	0	1	0	0	0	1	0	0	1	1	1	1	1	1	0	1	0	1	0	1	0	1	0	1	0	1	0	1	0	1	0
2016-06-03	13.19	1	1	1	0	0	0	0	0	0	0	0	0	0	0	1	0	0	0	1	0	0	0	1	0	0	0	0	1	1	1	1	0	1	0	1	0	1	0	1	0	1	0	1	0	1	0	1	0
2016-06-06	11.87	0	0	0	0	0	0	1	0	1	0	1	0	1	0	1	0	1	0	1	0	1	0	1	0	1	0	0	1	0	1	1	1	0	0	1	0	1	0	1	0	1	1	0	0	1	0	1	0
2016-06-07	10.74	0	0	0	0	0	0	1	0	1	0	1	0	1	0	1	0	1	0	1	0	1	0	1	0	1	0	0	0	0	0	1	0	1	0	1	0	1	0	1	0	1	0	1	0	1	0	1	0
2016-06-08		0	0	0	1	0	0	1	0	0	0	1	0	1	0	1	0	1	0	1	0	1	0	1	0	1	0	0	0	0	0	0	1	0	0	1	0	1	0	1	0	1	1	0	1	0	0	1	0
2016-06-09		0	0	0	0	0	0	1	0	1	0	1	0	1	0	1	0	1	0	1	0	1	0	1	0	1	0	0	0	0	0	0	1	0	1	0	1	0	1	0	1	0	1	0	1	0	1	0	1
2016-06-10	12.07	1	0	0	0	1	1	1	1	1	0	1	0	1	0	1	0	1	0	1	0	1	0	1	0	1	1	1	0	0	0	0	1	0	1	0	1	0	1	0	1	0	1	0	1	0	1	0	1
2016-06-13	12.98	1	1	0	0	0	1	0	1	0	1	0	1	0	1	1	1	1	1	1	1	1	1	1	1	1	1	1	0	0	0	0	1	0	1	0	1	0	1	0	1	0	1	0	1	0	1	0	1
2016-06-14	13	1	1	0	0	0	1	0	0	0	1	0	0	0	1	0	1	0	1	1	1	1	1	1	1	1	1	1	1	1	0	0	0	1	1	0	1	0	1	0	1	0	0	1	1	0	1	0	1
2016-06-15	12.86	1	1	1	0	0	0	0	0	0	1	0	0	0	1	0	1	0	1	1	1	1	1	1	1	1	1	1	1	1	0	0	0	1	0	1	1	0	1	0	1	0	0	1	1	0	1	0	1
2016-06-16	12.7	0	1	1	0	0	0	0	0	0	1	0	0	0	1	0	1	0	1	1	1	1	1	1	1	1	1	1	1	1	1	0	1	0	1	0	1	0	1	0	1	0	1	0	1	0	1	0	1
2016-06-17		0	0	1	0	0	0	0	0	0	0	0	0	0	1	0	0	0	1	0	1	0	1	1	1	1	0	0	1	0	1	1	0	1	0	1	1	0	1	0	1	0	0	1	1	0	1	0	1
2016-06-19	11.74	0	0	1	0	0	0	1	0	1	0	1	0	1	0	1	0	1	0	1	0	1	0	1	0	1	1	1	0	0	1	1	1	0	1	0	1	0	1	0	1	0	1	0	1	0	1	0	1
2016-06-20	11.47	1	0	0	1	0	1	0	1	0	0	1	0	0	0	1	0	0	1	1	0	0	1	1	0	1	1	1	0	0	1	1	0	1	0	1	1	0	1	0	1	0	0	1	1	0	1	0	1
2016-06-21	11	0	0	0	1	0	0	0	0	0	0	1	0	0	0	1	0	1	0	1	0	1	1	1	0	1	1	1	1	1	0	1	1	0	1	0	1	0	1	0	1	0	1	0	1	0	1	0	1
2016-06-22	10.36	0	1	0	1	0	0	0	0	0	0	1	0	0	0	1	0	1	0	1	0	1	0	1	0	1	0	1	1	1	0	1	0	1	0	1	0	1	0	1	1	0	0	1	0	1	1	0	1
2016-06-23	9.32	0	0	0	0	1	0	1	0	0	0	1	0	1	0	1	0	1	0	1	0	1	0	1	0	1	0	0	0	1	0	0	1	0	1	0	1	0	1	0	1	0	1	0	1	0	1	0	1
2016-06-24	9.43	0	0	0	0	1	0	1	0	1	0	1	0	1	0	1	0	1	0	1	0	1	0	1	0	1	0	0	0	0	1	0	1	0	1	0	1	0	1	0	1	0	1	0	1	0	1	0	1
2016-06-27	8.6	1	0	1	0	0	0	0	0	0	0	1	0	1	0	1	0	1	0	1	0	1	0	1	0	1	0	0	0	0	1	0	0	1	0	1	1	0	1	0	1	0	0	1	1	0	1	0	1
2016-06-28	9.1	0	0	0	0	0	0	1	0	0	0	1	0	1	0	1	0	1	0	1	0	1	0	1	0	1	1	0	1	0	1	0	0	1	0	1	0	1	0	1	0	1	0	1	0	1	0	1	1
2016-06-29	8.76	1	0	0	0	0	1	0	0	0	1	0	0	0	1	1	0	1	1	1	0	1	1	1	0	1	0	0	0	0	0	0	0	1	0	1	0	1	0	1	0	1	0	1	0	1	0	1	0
2016-06-30	8.1	0	0	0	1	0	0	0	0	0	0	1	0	0	0	1	0	1	0	1	0	1	0	1	0	1	0	0	0	0	0	0	1	0	0	1	0	1	0	1	0	1	1	0	0	1	0	1	0
2016-07-01	8.29	0	0	0	0	0	0	1	0	0	0	1	0	1	0	1	0	1	0	1	0	1	0	1	0	1	0	0	0	0	0	0	0	1	0	1	0	1	0	1	0	1	0	1	0	1	0	1	0
2016-07-04		1	0	0	0	1	0	0	0	0	0	1	0	0	0	1	0	1	0	1	0	1	0	1	0	1	0	0	0	0	0	0	0	1	0	1	0	1	0	1	0	1	0	1	0	1	0	1	0
2016-07-05		0	0	0	0	0	0	1	0	1	0	1	0	1	0	1	0	1	0	1	0	1	0	1	0	1	0	0	0	0	0	0	0	1	0	1	0	1	0	1	0	1	0	1	0	1	0	1	0
2016-07-06	9.09	1	0	0	0	0	1	1	1	1	0	1	0	1	0	1	0	1	0	1	0	1	0	1	0	1	1	1	0	0	0	0	0	1	0	1	0	1	0	1	0	1	0	1	0	1	0	1	0
2016-07-07	9.79	1	1	0	0	0	1	0	1	0	1	0	0	0	1	0	1	0	1	0	1	0	1	1	1	1	1	1	0	0	0	0	1	0	0	1	0	1	0	1	0	1	1	0	0	1	0	1	0
2016-07-08	10.77	1	1	1	1	1	1	0	0	0	1	0	0	0	1	0	1	0	1	0	1	0	1	1	1	1	1	1	1	1	0	0	1	0	1	0	0	1	0	1	0	1	1	0	1	0	0	1	0
2016-07-11	10.1	1	1	1	1	1	1	0	1	0	1	0	1	0	1	0	1	0	1	0	1	0	1	0	1	0	1	1	1	1	0	0	0	1	1	0	0	1	0	1	0	1	0	1	1	0	0	1	0
2016-07-12	10.5	0	1	1	1	1	0	1	0	0	1	1	1	0	1	1	1	0	1	1	1	0	1	1	1	0	1	1	1	1	1	1	0	1	0	1	0	1	0	1	0	1	0	1	0	1	0	1	0
2016-07-13	10	1	1	1	1	1	0	0	0	0	1	0	0	0	1	0	1	0	1	0	1	0	1	0	1	0	1	1	1	1	1	1	0	1	0	1	0	1	0	1	0	1	0	1	0	1	0	1	0
2016-07-14		0	0	1	1	0	0	0	0	0	0	1	0	0	1	1	1	0	1	1	1	0	1	1	1	0	0	0	1	0	1	1	1	0	0	1	0	1	0	1	0	1	1	0	0	1	0	1	0
2016-07-15	10.5	0	0	0	0	1	0	1	0	1	0	1	0	1	0	1	0	1	0	1	0	1	0	1	0	1	1	1	0	0	1	1	0	1	0	1	0	1	0	1	0	1	0	1	0	1	0	1	0
2016-07-18	11.3	1	1	1	1	1	1	0	1	0	1	0	0	0	1	0	0	0	1	0	1	0	1	0	1	0	1	1	0	0	0	1	1	0	1	0	0	1	0	1	0	1	1	0	1	0	0	1	0
2016-07-19	11.5	1	1	1	1	1	1	0	0	0	1	0	1	0	1	0	1	0	1	0	1	0	1	0	1	0	1	1	1	1	0	1	1	0	1	0	0	1	0	1	0	1	1	0	1	0	0	1	0
2016-07-20	11.5	1	1	1	1	1	0	0	0	0	1	0	0	0	1	0	1	0	1	0	1	0	1	0	1	0	1	1	1	1	0	1	1	0	1	0	1	0	0	1	0	1	1	0	1	0	1	0	0
2016-07-21		1	1	1	1	1	0	0	0	0	1	0	0	0	1	0	1	0	1	0	1	0	1	0	1	0	0	0	0	0	0	0	0	1	1	0	0	1	0	1	0	1	0	1	1	0	0	1	0
2016-07-22	10.41	0	0	0	0	1	0	1	0	1	0	1	0	1	0	1	0	1	0	1	0	1	0	1	0	1	1	1	0	0	1	1	1	0	1	0	1	0	1	0	0	1	1	0	1	0	1	0	1
2016-07-25		1	0	1	1	0	1	0	1	0	0	1	0	0	0	1	0	0	0	1	0	0	1	1	1	0	0	0	0	0	1	0	0	1	1	0	1	0	1	0	0	1	0	1	1	0	1	0	1
2016-07-26		0	0	0	0	0	0	1	0	1	0	1	0	1	0	1	0	1	0	1	0	1	0	1	0	1	0	0	0	0	0	0	0	1	0	1	0	1	0	1	0	1	0	1	0	1	0	1	0
2016-07-27	8.19	1	1	0	0	0	1	1	1	1	0	1	0	1	0	1	0	1	0	1	0	1	0	1	0	1	1	1	0	0	0	0	1	0	1	0	1	0	1	0	1	0	1	0	1	0	1	0	1
2016-07-28		1	0	0	1	0	1	0	1	0	0	1	0	1	0	1	0	1	0	1	0	1	0	1	0	1	0	0	0	0	0	0	0	1	1	0	1	0	1	0	1	0	0	1	1	0	1	0	1
2016-07-29		0	1	0	0	0	0	1	0	1	0	1	0	1	0	1	0	1	0	1	0	1	0	1	0	1	0	0	0	0	0	0	1	0	1	0	1	0	1	0	1	0	1	0	1	0	1	0	1
2016-07-31	8.8	1	1	1	0	1	1	1	1	1	0	1	0	1	0	1	0	1	0	1	0	1	0	1	0	1	1	1	0	0	0	0	1	0	1	0	1	0	1	0	1	0	1	0	1	0	1	0	1
2016-08-01		1	1	0	0	0	1	0	1	0	1	0	0	0	1	1	0	1	1	1	0	1	1	1	0	1	0	0	0	0	0	0	1	0	1	0	1	0	1	0	1	0	1	0	1	0	1	0	1
2016-08-02	9.68	0	1	1	0	0	0	1	0	1	0	1	0	1	0	1	0	1	0	1	0	1	0	1	0	1	1	1	1	1	1	0	0	1	1	0	1	0	1	0	1	0	0	1	1	0	1	0	1
2016-08-03	10.65	1	1	1	1	0	1	0	1	0	1	0	1	0	1	0	1	0	1	1	1	0	1	1	1	1	1	1	1	1	1	0	0	1	1	0	1	0	1	0	1	0	0	1	1	0	1	0	1
2016-08-04	10.65	1	1	1	1	0	1	0	1	0	1	0	1	0	1	0	1	0	1	0	1	0	1	1	1	0	1	1	1	1	1	1	0	1	1	0	1	0	1	0	1	0	0	1	1	0	1	0	1
2016-08-05	11.4	1	1	1	1	1	0	0	0	0	1	0	1	0	1	0	1	0	1	0	1	0	1	1	1	0	1	1	1	1	1	1	1	0	1	0	1	0	1	0	1	0	1	0	1	0	1	0	1
2016-08-08		1	1	1	1	0	1	0	0	0	1	0	1	0	1	0	1	0	1	0	1	0	1	0	1	0	0	0	1	1	1	1	0	1	0	1	0	1	1	0	1	0	0	1	0	1	1	0	1
2016-08-09	11.4	0	0	0	0	1	0	1	0	1	0	1	0	1	0	1	0	1	0	1	0	1	0	1	0	1	1	1	1	1	1	1	0	1	0	1	0	1	0	1	0	1	0	1	0	1	0	1	0
2016-08-10	10.8	1	1	1	1	1	1	0	1	0	1	0	0	0	1	0	1	0	1	0	1	0	1	0	1	0	1	1	0	1	1	1	1	0	0	1	0	1	0	1	0	1	1	0	0	1	0	1	1
2016-08-11	11.34	0	0	1	1	1	0	1	0	0	0	1	0	0	1	1	1	0	1	1	1	0	1	1	1	0	1	1	1	1	1	1	1	0	1	0	1	0	1	0	1	0	1	0	1	0	1	0	1
2016-08-12	11.88	1	1	1	1	1	1	0	0	0	1	0	0	0	1	0	0	0	1	0	1	0	1	0	1	0	1	1	1	1	0	1	0	1	0	1	0	1	0	1	0	1	0	1	0	1	0	1	0
2016-08-15		1	1	1	1	1	0	0	0	0	1	0	1	0	1	0	1	0	1	0	1	0	1	0	1	0	0	0	0	0	0	0	0	1	0	1	0	1	0	1	0	1	0	1	0	1	0	1	0
2016-08-16		0	0	0	0	0	0	1	0	1	0	1	0	1	0	1	0	1	0	1	0	1	0	1	0	1	0	0	0	0	1	1	1	0	0	1	0	1	0	1	0	1	1	0	0	1	0	1	0
2016-08-17	10.93	1	0	1	0	1	1	1	1	1	0	1	0	1	0	1	0	1	0	1	0	1	0	1	0	1	1	1	0	0	0	0	1	0	0	1	0	1	0	1	0	1	1	0	0	1	0	1	0
2016-08-18	11.89	1	0	0	1	1	1	0	1	0	0	1	0	0	0	1	0	0	0	1	0	0	1	1	1	0	1	1	1	0	1	0	1	0	0	1	0	1	0	1	0	1	1	0	0	1	0	1	0
2016-08-19	12.85	1	1	1	1	1	1	0	0	0	1	0	0	0	1	0	1	0	1	0	1	0	1	0	1	0	1	1	1	1	0	0	0	1	0	1	0	1	0	1	0	1	0	1	0	1	0	1	0
2016-08-22	13.1	1	1	1	1	1	1	0	0	0	1	0	1	0	1	0	1	0	1	0	1	0	1	0	1	0	1	1	1	1	0	0	1	0	1	0	0	1	0	1	0	1	1	0	1	0	1	0	1
2016-08-23	14.3	1	1	1	1	1	0	0	0	0	1	0	1	0	1	0	1	0	1	0	1	0	1	0	1	0	1	1	1	1	1	1	0	1	1	0	0	1	0	1	0	1	0	1	1	0	1	0	0
2016-08-24		1	1	1	1	1	1	0	0	0	1	0	1	0	1	0	1	0	1	0	1	0	1	0	1	0	0	0	1	1	1	1	1	0	1	0	0	1	0	1	0	1	1	0	1	0	1	0	1
2016-08-25	15.2	0	0	1	0	1	0	1	0	1	0	1	0	1	0	1	0	1	0	1	0	1	0	1	0	1	1	1	1	1	1	1	1	0	1	0	1	0	1	0	1	0	1	0	1	0	1	0	1
2016-08-26	14.46	1	1	1	1	1	1	0	1	0	1	0	1	0	1	0	1	0	1	0	1	0	1	0	1	0	1	1	0	1	1	1	0	1	1	0	1	0	1	0	0	1	0	1	1	0	1	0	1
2016-08-29	14.05	0	1	1	1	1	0	0	0	0	0	0	0	0	1	0	1	0	1	0	1	0	1	0	1	0	1	1	1	1	0	1	1	0	1	0	1	0	1	0	1	0	1	0	1	0	1	0	1
2016-08-30	15.16	0	1	1	1	1	0	0	0	0	0	1	0	0	1	1	0	0	1	1	1	0	1	1	1	0	1	1	1	1	0	1	0	1	1	0	1	0	1	0	0	1	0	1	1	0	1	0	1
2016-08-31	15.5	1	0	1	1	1	1	0	0	0	1	0	0	0	1	0	1	0	1	0	1	0	1	0	1	0	1	1	1	1	0	1	0	1	0	1	0	1	0	1	0	1	0	1	0	1	1	0	1
2016-09-01	15.58	1	1	1	1	1	0	0	0	0	1	0	1	0	1	0	1	0	1	0	1	0	1	0	1	0	1	1	1	1	1	1	1	0	1	0	1	0	1	0	1	0	1	0	1	0	1	0	1
2016-09-02	14.53	1	1	1	1	1	0	0	0	0	1	0	1	0	1	0	1	0	1	0	1	0	1	0	1	0	1	1	1	1	1	1	0	1	1	0	1	0	1	0	1	0	0	1	1	0	1	0	1
2016-09-05	15.49	0	0	0	1	1	0	1	0	0	0	1	0	0	0	1	0	0	1	1	1	0	1	1	1	0	1	1	1	1	1	1	0	1	1	0	1	0	1	0	1	0	0	1	1	0	1	0	1
2016-09-06	15.49	1	0	1	1	1	1	0	0	0	1	0	0	0	1	0	1	0	1	0	1	0	1	0	1	0	1	1	1	1	1	1	0	1	0	1	0	1	0	1	0	1	0	1	0	1	0	1	0
2016-09-07	15.49	1	0	1	1	1	0	0	0	0	1	0	0	0	1	0	1	0	1	0	1	0	1	0	1	0	1	1	1	1	1	1	0	1	0	1	0	1	0	1	0	1	0	1	0	1	0	1	0
2016-09-08		1	1	1	1	0	0	0	0	0	1	0	0	0	1	0	0	0	1	0	1	0	1	0	1	0	0	0	0	0	0	1	0	1	0	1	0	1	0	1	0	1	0	1	0	1	0	1	0
2016-09-09		0	0	0	0	1	0	1	0	1	0	1	0	1	0	1	0	1	0	1	0	1	0	1	0	1	0	0	0	0	0	0	1	0	1	0	1	0	1	0	1	0	1	0	1	0	1	0	1
2016-09-12	13.94	1	0	0	0	0	1	1	1	1	0	1	0	1	0	1	0	1	0	1	0	1	0	1	0	1	1	1	0	0	0	0	1	0	1	0	1	0	1	0	1	0	1	0	1	0	1	0	1
2016-09-13	14.22	1	0	0	0	0	1	0	1	0	0	1	0	1	0	1	0	1	0	1	0	1	0	1	0	1	1	1	0	0	0	0	0	1	1	0	1	0	1	0	1	0	0	1	1	0	1	0	1
2016-09-14		1	1	0	0	0	0	0	0	0	0	0	0	0	0	1	0	0	0	1	0	0	0	1	0	0	0	0	0	0	0	0	1	0	1	0	1	0	1	0	1	0	1	0	1	0	1	0	1
2016-09-15		0	1	0	0	0	0	1	0	1	0	1	0	1	0	1	0	1	0	1	0	1	0	1	0	1	0	0	0	0	0	0	1	0	1	0	1	0	1	0	1	0	1	0	1	0	1	0	1
2016-09-16	15.04	1	0	0	0	0	1	1	1	1	0	1	0	1	0	1	0	1	0	1	0	1	0	1	0	1	1	1	0	0	0	0	1	0	1	0	1	0	1	0	1	0	1	0	1	0	1	0	1
2016-09-19		1	1	1	0	0	1	0	1	0	1	0	0	0	1	0	0	0	1	0	0	0	1	0	0	0	0	0	0	0	1	0	0	1	1	0	1	0	1	0	1	0	0	1	1	0	1	0	1
2016-09-20	13.54	0	1	1	0	0	0	1	0	1	0	1	0	1	0	1	0	1	0	1	0	1	0	1	0	1	1	1	1	1	1	0	1	0	1	0	1	0	1	0	1	0	1	0	1	0	1	0	1
2016-09-21	12.54	1	1	0	0	0	1	0	1	0	0	1	0	0	0	1	0	0	0	1	0	1	0	1	0	1	1	1	1	1	0	0	0	1	1	0	1	0	1	0	1	0	0	1	1	0	1	0	1
2016-09-22	11.32	0	0	0	1	0	0	1	0	0	0	1	0	1	0	1	0	1	0	1	0	1	0	1	0	1	1	1	1	1	0	1	0	1	0	1	1	0	1	0	1	0	0	1	0	1	1	0	1
2016-09-23	12.04	0	1	1	1	0	0	1	0	0	0	1	0	1	0	1	0	1	0	1	0	1	0	1	0	1	1	1	1	1	1	1	1	0	1	0	1	0	1	0	1	0	1	0	1	0	1	0	1
2016-09-26	11.42	1	0	1	0	1	1	0	0	0	1	1	0	1	1	1	0	1	1	1	0	1	1	1	0	1	1	1	1	1	1	1	1	0	1	0	1	0	1	0	1	0	1	0	1	0	1	0	1
2016-09-27	11.45	0	0	0	0	1	0	1	0	0	0	1	0	0	0	1	0	1	0	1	0	1	0	1	0	1	1	1	1	1	1	1	0	1	1	0	1	0	1	0	1	0	0	1	1	0	1	0	1
2016-09-28		1	1	1	1	0	0	0	0	0	0	0	0	0	0	1	0	1	0	1	0	1	0	1	0	1	0	0	0	0	1	1	1	0	1	0	1	0	1	0	1	0	1	0	1	0	1	0	1
2016-09-29	10.31	0	0	0	1	0	0	1	0	1	0	1	0	1	0	1	0	1	0	1	0	1	0	1	0	1	1	1	0	0	1	1	0	1	1	0	1	0	1	0	1	0	0	1	1	0	1	0	1
2016-09-30		1	0	0	0	1	1	0	1	0	0	1	0	0	0	1	0	1	0	1	0	1	0	1	0	1	0	0	0	0	0	0	0	1	1	0	1	0	1	0	1	0	0	1	1	0	1	0	1
2016-10-03		0	0	0	1	1	0	1	0	1	0	1	0	1	0	1	0	1	0	1	0	1	0	1	0	1	0	0	0	0	0	0	1	0	1	0	1	0	1	0	1	0	1	0	1	0	1	0	1
2016-10-04		1	1	0	0	0	1	1	1	1	0	1	0	1	0	1	0	1	0	1	0	1	0	1	0	1	0	0	0	0	0	0	1	0	1	0	1	0	1	0	1	0	1	0	1	0	1	0	1
2016-10-05		1	0	0	0	1	1	1	1	1	0	1	0	1	0	1	0	1	0	1	0	1	0	1	0	1	0	0	0	0	0	0	1	0	1	0	1	0	1	0	1	0	1	0	1	0	1	0	1
2016-10-06		1	1	0	0	0	1	1	1	1	1	1	1	1	0	1	0	1	0	1	0	1	0	1	0	1	0	0	0	0	0	0	1	0	1	0	1	0	1	0	1	0	1	0	1	0	1	0	1
2016-10-07	9.8	1	1	1	0	0	1	1	1	1	1	1	1	1	0	1	0	1	0	1	0	1	0	1	0	1	1	1	0	0	0	0	1	0	1	0	1	0	1	0	1	0	1	0	1	0	1	0	1
2016-10-10	10.68	1	1	0	0	0	1	0	1	0	1	0	1	0	0	0	0	0	0	1	0	1	0	1	0	1	1	1	1	1	0	0	0	1	0	1	0	1	0	1	1	0	0	1	0	1	0	1	1
2016-10-11	10.31	1	1	1	0	0	1	0	0	0	1	0	0	0	1	0	0	0	1	1	0	0	1	1	0	1	1	1	1	1	1	0	0	1	0	1	0	1	0	1	0	1	0	1	0	1	0	1	0
2016-10-12	11.3	0	1	1	1	0	0	0	0	0	1	0	0	0	1	0	0	0	1	0	0	0	1	1	0	1	1	1	1	1	1	1	1	0	0	1	0	1	0	1	0	1	1	0	0	1	0	1	1
2016-10-13	10.17	1	1	1	1	0	1	0	0	0	1	0	1	0	1	0	1	0	1	0	1	0	1	0	1	0	1	1	1	1	1	1	0	1	0	1	0	1	0	1	0	1	0	1	0	1	0	1	0
2016-10-14	11	0	0	1	1	1	0	1	0	1	0	1	0	1	0	1	0	1	0	1	0	1	0	1	0	1	1	1	1	1	1	1	0	1	0	1	0	1	0	1	0	1	0	1	0	1	0	1	0
2016-10-17	11.3	1	1	1	1	1	1	0	0	0	1	0	0	0	1	0	1	0	1	0	1	0	1	0	1	0	1	1	1	1	1	1	1	0	1	0	1	0	1	0	1	0	1	0	1	0	1	0	1
2016-10-18	12.17	1	1	1	1	1	0	0	0	0	1	0	1	0	1	0	1	0	1	0	1	0	1	0	1	0	1	1	1	1	1	1	0	1	0	1	0	1	0	1	0	1	0	1	0	1	0	1	0
2016-10-19	11.7	1	1	1	1	1	1	0	0	0	1	0	1	0	1	0	1	0	1	0	1	0	1	0	1	0	1	1	1	1	1	1	0	1	0	1	0	1	0	1	0	1	0	1	0	1	0	1	0
2016-10-20	10.53	0	1	1	1	1	0	0	0	0	1	0	0	0	1	0	1	0	1	0	1	0	1	0	1	0	0	1	1	1	1	1	1	0	0	1	0	1	0	1	0	1	1	0	0	1	0	1	0
2016-10-21	10.46	0	0	0	1	1	0	1	0	1	0	1	0	1	0	1	0	1	1	1	0	1	1	1	0	1	0	1	0	1	1	1	0	1	0	1	0	1	0	1	0	1	0	1	0	1	0	1	0
2016-10-24	10.65	0	0	1	0	1	0	0	0	0	0	1	0	1	0	1	0	1	0	1	0	1	1	1	0	1	0	0	0	0	1	1	0	1	0	1	0	1	0	1	0	1	0	1	0	1	0	1	0
2016-10-25	10.86	1	0	0	1	1	0	0	0	0	0	1	0	0	0	1	0	1	0	1	0	1	1	1	0	1	0	0	0	0	1	1	0	1	0	1	0	1	0	1	0	1	0	1	0	1	0	1	0
2016-10-26	10.7	1	1	0	0	1	0	0	0	0	0	0	0	0	0	1	0	1	1	1	0	1	1	1	1	1	0	0	0	0	0	0	1	0	0	1	0	1	0	1	0	1	1	0	1	0	0	1	0
2016-10-27	11.7	0	1	0	1	1	0	0	0	0	0	0	0	0	0	1	0	1	1	1	0	1	1	1	0	1	1	1	0	1	0	0	1	0	1	0	0	1	0	1	0	1	1	0	1	0	0	1	0
2016-10-28	10.53	1	1	1	1	0	1	0	0	0	1	0	0	0	1	0	1	0	1	0	1	0	1	0	1	0	0	0	0	0	0	0	1	0	1	0	0	1	0	1	0	1	1	0	1	0	1	0	1
2016-10-31	9.8	0	0	1	0	0	0	1	0	1	0	1	0	1	0	1	0	1	0	1	0	1	0	1	0	1	0	0	0	0	0	0	1	0	1	0	1	0	0	1	0	1	1	0	1	0	1	0	1
2016-11-01	10.73	0	0	0	0	0	0	1	0	0	0	1	0	1	0	1	0	1	0	1	0	1	0	1	0	1	1	0	0	0	1	0	0	1	0	1	0	1	0	1	0	1	0	1	0	1	0	1	0
2016-11-02	11.5	1	0	1	0	1	1	0	0	0	1	1	0	0	1	1	0	0	1	1	0	0	1	1	0	1	1	1	0	0	1	0	1	0	1	0	1	0	0	1	0	1	1	0	1	0	1	0	1
2016-11-03	12.06	1	1	1	1	0	1	0	0	0	1	0	1	0	1	0	1	0	1	0	1	0	1	1	1	0	1	1	1	1	1	1	0	1	0	1	0	1	0	1	0	1	0	1	0	1	0	1	0
2016-11-04	13.2	1	1	1	1	1	0	0	0	0	1	0	1	0	1	0	1	0	1	0	1	0	1	0	1	0	1	1	1	1	1	1	1	0	0	1	0	1	0	1	0	1	1	0	0	1	0	1	0
2016-11-07	12.44	1	1	1	1	1	1	0	0	0	1	0	1	0	1	0	1	0	1	0	1	0	1	0	1	0	1	1	1	1	1	1	0	1	0	1	0	1	0	1	0	1	0	1	0	1	0	1	0
2016-11-08		0	1	1	1	0	0	1	0	0	1	1	0	0	1	1	1	0	1	1	1	0	1	1	1	0	0	0	0	0	0	0	0	1	0	1	0	1	0	1	0	1	0	1	0	1	0	1	0
2016-11-09	11.2	0	0	0	0	1	0	1	0	1	0	1	0	1	0	1	0	1	0	1	0	1	0	1	0	1	1	1	0	0	0	0	1	0	1	0	0	1	0	1	0	1	1	0	1	0	1	0	1
2016-11-10	11.33	1	0	1	0	1	1	0	1	0	0	1	0	1	0	1	0	1	1	1	1	1	1	1	1	1	1	1	0	0	0	0	0	1	0	1	0	1	0	1	0	1	0	1	0	1	0	1	0
2016-11-11	10.89	1	0	0	1	1	0	0	0	0	0	1	0	0	0	1	0	1	1	1	1	1	1	1	1	1	1	1	1	1	0	0	0	1	0	1	0	1	0	1	0	1	0	1	0	1	0	1	0
2016-11-14	11.9	0	1	0	1	1	0	0	0	0	0	0	0	0	0	1	0	1	1	1	1	1	1	1	1	1	1	1	1	1	0	0	0	1	0	1	0	1	0	1	0	1	0	1	0	1	0	1	0
2016-11-15	10.79	1	1	0	1	1	1	0	0	0	1	0	0	0	1	1	0	0	1	1	1	0	1	1	1	0	1	1	1	1	0	0	1	0	0	1	0	1	0	1	0	1	1	0	0	1	0	1	0
2016-11-16	10.49	0	0	0	0	1	0	1	0	0	0	1	0	0	0	1	0	1	0	1	0	1	1	1	1	1	1	0	1	1	1	1	1	0	0	1	0	1	0	1	0	1	1	0	0	1	0	1	0
2016-11-17	10.6	0	0	1	0	0	0	0	0	0	0	1	0	1	0	1	0	1	0	1	0	1	1	1	0	1	1	1	1	1	1	1	0	1	0	1	0	1	0	1	0	1	0	1	0	1	0	1	0
2016-11-18	10.13	1	0	0	0	0	0	0	0	0	0	1	0	1	0	1	0	1	0	1	0	1	0	1	0	1	1	0	1	0	1	1	1	0	1	0	0	1	0	1	0	1	1	0	1	0	0	1	0
2016-11-21	10.26	0	0	0	0	0	0	0	0	0	0	1	0	0	0	1	0	1	0	1	0	1	0	1	0	1	0	0	0	1	0	1	0	1	0	1	0	1	0	1	0	1	0	1	0	1	0	1	0
2016-11-22	10.62	1	0	0	1	0	0	0	0	0	0	0	0	0	0	1	0	1	0	1	0	1	0	1	0	1	0	1	0	1	0	1	0	1	0	1	0	1	0	1	0	1	0	1	0	1	0	1	0
2016-11-23	10.88	1	1	0	0	0	0	0	0	0	0	0	0	0	0	1	0	1	0	1	0	1	0	1	0	1	1	1	0	1	0	1	1	0	0	1	0	1	0	1	0	1	1	0	0	1	0	1	0
2016-11-24	11.21	1	1	1	0	1	0	0	0	0	1	0	0	0	1	0	0	0	1	1	0	0	1	1	0	1	1	1	1	1	0	0	0	1	0	1	0	1	0	1	0	1	0	1	0	1	0	1	0
2016-11-25	11.33	1	1	1	1	1	0	0	0	0	1	0	0	0	1	0	1	0	1	1	1	0	1	1	1	0	1	1	1	1	1	0	0	1	0	1	0	1	0	1	0	1	0	1	0	1	0	1	0
2016-11-28	12.45	1	1	1	0	1	0	0	0	0	1	0	0	0	1	0	1	0	1	0	1	0	1	0	1	0	1	1	1	1	1	1	0	1	0	1	0	1	0	1	0	1	0	1	0	1	0	1	0
2016-11-29	13.67	1	1	1	1	1	1	0	0	0	1	0	1	0	1	0	1	0	1	0	1	0	1	0	1	0	1	1	1	1	1	1	0	1	0	1	0	1	0	1	0	1	0	1	0	1	0	1	0
2016-11-30	13.73	1	1	1	1	1	1	0	0	0	1	0	1	0	1	0	1	0	1	0	1	0	1	0	1	0	1	1	1	1	1	1	1	0	1	0	0	1	0	1	0	1	1	0	1	0	1	0	0
2016-12-01	15	1	1	1	1	1	0	0	0	0	1	0	1	0	1	0	1	0	1	0	1	0	1	0	1	0	1	1	1	1	1	1	0	1	0	1	0	1	0	1	0	1	0	1	0	1	0	1	0
2016-12-02	14	1	1	1	1	1	1	0	0	0	1	0	1	0	1	0	1	0	1	0	1	0	1	0	1	0	1	1	1	1	1	1	1	0	1	0	1	0	0	1	0	1	1	0	1	0	1	0	1
2016-12-05	12.6	0	1	1	1	1	0	1	0	0	0	1	0	0	1	1	1	0	1	1	1	0	1	1	1	0	0	1	1	1	1	1	1	0	1	0	1	0	1	0	1	0	1	0	1	0	1	0	1
2016-12-06	12.59	0	0	1	1	1	0	1	0	1	0	1	0	1	1	1	1	1	1	1	1	1	1	1	1	1	0	1	1	1	1	1	1	0	1	0	1	0	1	0	1	0	1	0	1	0	1	0	1
2016-12-07	11.56	0	0	1	1	1	0	0	0	0	0	1	0	1	0	1	0	1	1	1	1	1	1	1	1	1	0	0	0	0	1	1	0	1	1	0	1	0	1	0	1	0	0	1	1	0	1	0	1
2016-12-08	11.25	0	0	0	1	1	0	1	0	0	0	1	0	1	0	1	0	1	0	1	0	1	1	1	1	1	0	0	0	0	0	1	1	0	1	0	1	0	1	0	1	0	1	0	1	0	1	0	1
2016-12-09	12.3	0	0	0	0	1	0	0	0	0	0	1	0	1	0	1	0	1	0	1	0	1	1	1	0	1	0	0	0	0	0	0	0	1	0	1	1	0	1	0	0	1	0	1	0	1	1	0	1
2016-12-12	11.2	1	0	0	0	0	1	0	0	0	1	0	0	0	1	1	0	1	1	1	0	1	1	1	1	1	0	0	0	0	0	0	1	0	1	0	1	0	1	0	1	0	1	0	1	0	1	0	1
2016-12-13	10.88	0	0	0	0	0	0	1	0	0	0	1	0	0	0	1	0	1	0	1	0	1	0	1	0	1	0	0	0	0	0	0	0	1	1	0	1	0	1	0	1	0	0	1	1	0	1	0	1
2016-12-14	11.31	0	0	0	0	0	0	0	0	0	0	1	0	1	0	1	0	1	0	1	0	1	0	1	0	1	0	0	0	0	0	0	1	0	1	0	1	0	1	0	1	0	1	0	1	0	1	0	1
2016-12-15	11.82	1	0	0	0	0	0	0	0	0	0	1	0	0	0	1	0	1	0	1	0	1	0	1	0	1	1	0	0	0	0	0	1	0	1	0	1	0	1	0	1	0	1	0	1	0	1	0	1
2016-12-16	12.05	1	1	1	0	0	0	0	0	0	1	0	0	0	1	0	0	0	1	1	0	1	1	1	0	1	1	0	1	0	0	0	0	1	1	0	1	0	1	0	1	0	0	1	1	0	1	0	1
2016-12-19	12.06	1	1	1	0	0	0	0	0	0	1	0	1	0	1	0	1	0	1	0	1	0	1	1	1	1	1	1	1	1	0	0	1	0	1	0	1	0	1	0	1	0	1	0	1	0	1	0	1
2016-12-20	12.44	1	1	0	0	0	0	0	0	0	1	0	0	0	1	0	1	0	1	0	1	0	1	1	1	1	1	1	1	1	1	0	1	0	1	0	1	0	1	0	1	0	1	0	1	0	1	0	1
2016-12-21	12.31	1	1	1	1	0	0	0	0	0	1	0	0	0	1	0	1	0	1	0	1	0	1	1	1	1	1	1	1	1	1	1	0	1	0	1	1	0	1	0	1	0	0	1	0	1	1	0	1
2016-12-22	12.49	0	1	1	1	0	0	0	0	0	0	0	0	0	1	0	1	0	1	0	1	0	1	0	1	0	1	1	1	1	1	1	0	1	0	1	1	0	1	0	1	0	0	1	0	1	1	0	1
2016-12-23	13.74	1	1	1	1	1	0	0	0	0	0	0	0	0	1	0	1	0	1	0	1	0	1	0	1	0	1	1	1	1	1	1	1	0	1	0	1	0	1	0	1	0	1	0	1	0	1	0	1
2016-12-26	14.61	1	1	1	1	1	1	0	1	0	1	0	1	0	1	0	1	0	1	0	1	0	1	0	1	0	1	1	1	1	1	1	0	1	1	0	1	0	1	0	1	0	0	1	1	0	1	0	1
2016-12-27	13.34	1	1	1	1	1	1	0	0	0	1	0	1	0	1	0	1	0	1	0	1	0	1	0	1	0	1	1	1	1	1	1	1	0	1	0	1	0	1	0	1	0	1	0	1	0	1	0	1
2016-12-28	13.78	0	1	1	1	1	0	1	0	0	1	1	0	0	1	1	1	0	1	1	1	0	1	1	1	0	1	1	1	1	1	1	1	0	1	0	1	0	1	0	1	0	1	0	1	0	1	0	1
2016-12-29	14.27	1	1	1	1	1	0	0	0	0	0	1	0	0	1	1	1	0	1	1	1	0	1	1	1	0	1	1	1	1	1	1	1	0	1	0	1	0	1	0	1	0	1	0	1	0	1	0	1
2016-12-30		1	0	1	1	0	0	0	0	0	1	0	0	0	1	0	1	0	1	0	1	0	1	0	1	0	0	0	0	0	0	0	0	1	1	0	1	0	1	0	1	0	0	1	1	0	1	0	1
2016-12-31		0	0	0	0	0	0	1	0	1	0	1	0	1	0	1	0	1	0	1	0	1	0	1	0	1	0	0	0	0	0	0	1	0	1	0	1	0	1	0	1	0	1	0	1	0	1	0	1
2017-01-02	15.27	1	0	0	0	1	1	1	1	1	0	1	0	1	0	1	0	1	0	1	0	1	0	1	0	1	1	1	0	0	0	0	1	0	1	0	1	0	1	0	1	0	1	0	1	0	1	0	1
2017-01-03	15.93	1	1	1	1	1	1	0	1	0	1	0	0	0	1	0	1	0	1	0	1	0	1	0	1	0	1	1	0	0	0	0	0	1	0	1	0	1	1	0	1	0	0	1	0	1	1	0	1
2017-01-04	16.59	1	1	1	1	1	0	0	0	0	0	0	0	0	1	0	1	0	1	0	1	0	1	0	1	0	1	1	1	1	0	0	0	1	0	1	0	1	0	1	1	0	0	1	0	1	0	1	1
2017-01-05	17.08	1	1	1	1	1	0	0	0	0	1	0	0	0	1	0	1	0	1	0	1	0	1	0	1	0	1	1	1	1	0	0	0	1	0	1	0	1	0	1	0	1	0	1	0	1	0	1	1
2017-01-06	17.73	1	1	1	1	1	0	0	0	0	1	0	1	0	1	0	1	0	1	0	1	0	1	0	1	0	1	1	1	1	1	1	1	0	0	1	0	1	0	1	1	0	1	0	0	1	0	1	1
2017-01-09	17.75	1	1	1	1	1	0	0	0	0	1	0	1	0	1	0	1	0	1	0	1	0	1	0	1	0	1	1	1	1	1	1	0	1	0	1	0	1	0	1	0	1	0	1	0	1	0	1	0
2017-01-10	18.26	1	1	1	1	1	0	0	0	0	1	0	0	0	1	0	1	0	1	0	1	0	1	0	1	0	1	1	1	1	1	1	1	0	0	1	0	1	0	1	1	0	1	0	1	0	0	1	1
2017-01-11	17.65	1	1	1	1	1	0	0	0	0	1	0	0	0	1	0	1	0	1	0	1	0	1	0	1	0	1	1	1	1	1	1	1	0	1	0	1	0	1	0	1	0	1	0	1	0	1	0	1
2017-01-12	18.29	0	0	1	1	1	0	0	0	0	0	0	0	0	1	0	1	0	1	0	1	0	1	0	1	0	1	1	1	1	1	1	1	0	1	0	1	0	1	0	1	0	1	0	1	0	1	0	1
2017-01-13	18.1	1	1	1	1	1	0	0	0	0	0	0	0	0	1	0	1	0	1	0	1	0	1	0	1	0	1	1	1	1	1	1	1	0	1	0	1	0	1	0	1	0	1	0	1	0	1	0	1
2017-01-16	16.52	0	0	1	1	1	0	0	0	0	0	0	0	0	1	0	0	0	1	0	1	0	1	0	1	0	0	1	1	1	1	1	1	0	1	0	1	0	1	0	1	0	1	0	1	0	1	0	1
2017-01-17	18.08	0	0	0	1	1	0	1	0	0	0	1	0	0	0	1	0	0	0	1	0	0	1	1	0	0	1	1	0	1	1	1	0	1	1	0	1	0	1	0	1	0	0	1	1	0	1	0	1
2017-01-18	17.81	1	0	1	1	1	1	0	0	0	1	0	0	0	1	0	0	0	1	0	0	0	1	0	1	0	1	1	0	0	0	1	0	1	1	0	1	0	1	0	1	0	0	1	1	0	1	0	1
2017-01-19	18.36	0	0	0	1	1	0	0	0	0	1	0	0	0	1	0	0	0	1	0	0	0	1	0	1	0	1	1	1	1	0	1	1	0	1	0	1	0	1	0	1	0	1	0	1	0	1	0	1
2017-01-20	17.89	1	1	1	1	1	0	0	0	0	1	0	1	0	1	0	1	0	1	0	1	0	1	0	1	0	1	1	1	1	0	1	0	1	0	1	1	0	1	0	1	0	0	1	0	1	1	0	1
2017-01-23	17.64	0	0	0	1	1	0	0	0	0	0	0	0	0	1	0	0	0	1	0	0	0	1	0	0	0	0	0	1	1	0	0	0	1	0	1	0	1	1	0	1	0	0	1	0	1	1	0	1
2017-01-24	17.77	0	0	0	0	1	0	0	0	0	0	0	0	0	1	0	0	0	1	0	0	0	1	0	0	0	0	0	0	0	1	1	0	1	0	1	0	1	0	1	1	0	0	1	0	1	0	1	1
2017-01-25	17.77	1	0	1	1	1	0	0	0	0	0	0	0	0	1	0	0	0	1	0	0	0	1	0	0	0	0	0	0	0	1	1	0	1	0	1	0	1	0	1	0	1	0	1	0	1	0	1	1
2017-01-26		1	0	0	0	0	0	0	0	0	0	0	0	0	0	0	0	0	1	0	0	0	1	0	0	0	0	0	0	0	0	0	0	1	0	1	0	1	0	1	0	1	0	1	0	1	0	1	0
2017-01-27		0	0	0	0	0	0	1	0	1	0	1	0	1	0	1	0	1	0	1	0	1	0	1	0	1	0	0	0	0	0	0	1	0	1	0	1	0	1	0	1	0	1	0	1	0	1	0	1
2017-01-30		1	0	0	0	0	1	1	1	1	0	1	0	1	0	1	0	1	0	1	0	1	0	1	0	1	0	0	0	0	0	0	1	0	1	0	1	0	1	0	1	0	1	0	1	0	1	0	1
2017-01-31		1	0	0	0	0	1	1	1	1	0	1	0	1	0	1	0	1	0	1	0	1	0	1	0	1	0	0	0	0	0	0	1	0	1	0	1	0	1	0	1	0	1	0	1	0	1	0	1
2017-02-01		1	1	0	0	0	1	1	1	1	1	1	1	1	0	1	0	1	0	1	0	1	0	1	0	1	0	0	0	0	0	0	1	0	1	0	1	0	1	0	1	0	1	0	1	0	1	0	1
2017-02-02	18	1	1	0	0	0	1	1	1	1	1	1	1	1	0	1	0	1	0	1	0	1	0	1	0	1	1	1	0	0	0	0	1	0	1	0	1	0	1	0	1	0	1	0	1	0	1	0	1
2017-02-03	16.3	1	1	1	1	0	1	0	1	0	1	0	1	0	0	0	0	0	0	0	0	0	0	0	0	0	1	1	1	1	0	0	1	0	1	0	1	0	1	0	1	0	1	0	1	0	1	0	1
2017-02-06	15.3	0	1	1	0	0	0	1	0	0	0	1	0	0	0	1	0	0	0	1	0	0	0	1	0	1	1	1	1	1	1	0	0	1	0	1	0	1	0	1	0	1	0	1	0	1	0	1	1
2017-02-07	13.83	0	1	1	0	0	0	1	0	0	0	1	0	1	0	1	0	1	0	1	0	1	0	1	0	1	1	1	1	1	1	1	1	0	0	1	0	1	0	1	1	0	1	0	1	0	1	0	1
2017-02-08	12.87	0	0	1	0	0	0	1	0	0	0	1	0	1	0	1	0	1	0	1	0	1	0	1	0	1	1	1	1	1	1	1	0	1	0	1	0	1	0	1	0	1	0	1	0	1	0	1	0
2017-02-09	13.34	0	0	1	1	0	0	1	0	0	0	1	0	1	0	1	0	1	0	1	0	1	0	1	0	1	1	1	1	1	1	1	0	1	0	1	0	1	0	1	0	1	0	1	0	1	0	1	0
2017-02-10	13.64	1	0	1	1	0	0		0	0	0	1	0	1	0	1	0	1	0	1	0	1	0	1	0	1	1	1	1	1	1	1	0	1	0	1	0	1	0	1	0	1	0	1	0	1	0	1	0
2017-02-13	14.02	1	0	0	1	1	0	0	0	0	1	0	0	0	1	1	0	1	1	1	0	1	1	1	0	1	1	1	1	1	1	1	0	1	0	1	0	1	0	1	0	1	0	1	0	1	0	1	0
2017-02-14	15.25	1	1	0	1	1	0		0	0	1	0	0	0	1	1	0	1	1	1	0	1	1	1	0	1	1	1	0	1	0	1	0	1	0	1	0	1	0	1	0	1	0	1	0	1	0	1	0
2017-02-15	15.2	1	1	0	1	1	1	0	0	0	1	0	1	0	1	0	1	0	1	1	1	1	1	1	1	1	1	1	1	1	0	1	1	0	0	1	0	1	0	1	0	1	1	0	0	1	0	1	0
2017-02-16	14.96	0	1	1	0	1	0	0	0	0	1	0	1	0	1	0	1	0	1	1	1	1	1	1	1	1	1	1	1	1	1	1	0	1	0	1	0	1	0	1	0	1	0	1	0	1	0	1	0
2017-02-17	14.91	0	1	1	0	1	0	0	0	0	1	0	0	0	1	0	1	0	1	1	1	0	1	1	1	1	1	1	1	1	1	0	1	0	1	0	0	1	0	1	0	1	1	0	1	0	1	0	1
2017-02-20	14.86	0	0	1	0	0	0	0	0	0	0	0	0	0	1	0	1	0	1	0	1	0	1	1	1	1	1	1	1	1	1	1	0	1	0	1	0	1	0	1	0	1	0	1	0	1	0	1	0
2017-02-21	14.27	0	0	1	1	0	0	0	0	0	0	0	0	0	1	0	0	0	1	0	1	0	1	1	1	1	0	0	1	1	1	1	0	1	0	1	0	1	0	1	0	1	0	1	0	1	0	1	0
2017-02-22	14.81	0	0	1	1	0	0	0	0	0	0	0	0	0	0	1	0	0	1	1	1	0	1	1	1	1	1	1	0	1	1	1	0	1	0	1	0	1	0	1	0	1	0	1	0	1	0	1	0
2017-02-23	14.7	1	0	0	1	1	0	0	0	0	0	0	0	0	0	0	0	0	1	0	1	0	1	0	1	0	0	1	0	1	0	1	1	0	0	1	0	1	0	1	0	1	1	0	0	1	0	1	0
2017-02-24	14.7	0	0	0	1	1	0	0	0	0	0	0	0	0	0	0	0	0	1	0	0	0	1	0	1	0	0	1	0	1	0	1	0	1	0	1	0	1	0	1	0	1	0	1	0	1	0	1	0
2017-02-27	14.63	1	1	0	1	1	0	0	0	0	0	0	0	0	0	0	0	0	0	0	0	0	1	0	1	0	0	0	0	1	0	0	1	0	1	0	1	0	0	1	0	1	1	0	1	0	1	0	1
2017-02-28	15	0	0	0	0	1	0	0	0	0	0	0	0	0	0	0	0	0	0	0	0	0	1	0	0	0	1	1	1	1	0	0	0	1	1	0	0	1	0	1	0	1	0	1	1	0	1	0	0
2017-03-01	15.3	1	1	1	0	1	0	0	0	0	0	0	0	0	1	0	0	0	1	0	0	0	1	0	0	0	1	1	1	1	1	0	0	1	0	1	0	1	0	1	0	1	0	1	1	0	0	1	0
2017-03-02	15.07	1	1	1	1	0	0	0	0	0	0	0	0	0	1	0	0	0	1	0	0	0	1	0	0	0	1	1	1	1	1	1	1	0	1	0	1	0	1	0	0	1	1	0	1	0	1	0	1
2017-03-03	15.02	0	1	1	1	0	0	0	0	0	0	0	0	0	0	0	0	0	1	0	0	0	1	0	0	0	1	1	1	1	1	1	1	0	1	0	1	0	1	0	1	0	1	0	1	0	1	0	1
2017-03-06	15.09	0	1	1	1	1	0	0	0	0	0	0	0	0	0	0	0	0	1	0	0	0	1	0	0	0	1	1	1	1	1	1	0	1	1	0	1	0	0	1	0	1	0	1	1	0	1	0	1
2017-03-07	14.99	1	0	1	1	1	0	0	0	0	0	0	0	0	0	0	0	0	1	0	0	0	1	0	0	0	1	1	1	1	1	1	0	1	0	1	0	1	0	1	0	1	0	1	0	1	1	0	1
2017-03-08	15.07	0	0	1	1	1	0	0	0	0	0	0	0	0	0	0	0	0	0	0	0	0	1	0	0	0	1	1	1	1	1	1	1	0	0	1	0	1	0	1	0	1	1	0	1	0	1	0	1
2017-03-09	14.65	1	1	1	1	1	0	0	0	0	0	0	0	0	0	0	0	0	0	0	0	0	1	0	0	0	0	0	0	0	1	1	1	0	1	0	1	0	1	0	1	0	1	0	1	0	1	0	1
2017-03-10	14.84	0	0	0	0	1	0	0	0	0	0	0	0	0	0	0	0	0	0	0	0	0	0	0	0	0	0	0	0	0	0	1	1	0	1	0	1	0	1	0	1	0	1	0	1	0	1	0	1
2017-03-13	14.83	1	0	0	1	1	0	0	0	0	0	0	0	0	0	0	0	0	0	0	0	0	0	0	0	0	0	0	0	0	0	0	0	1	0	1	0	1	0	1	0	1	0	1	0	1	1	0	1
2017-03-14	13.62	0	0	0	0	0	0	0	0	0	0	0	0	0	0	0	0	0	0	0	0	0	0	0	0	0	0	0	0	0	0	0	0	1	0	1	0	1	0	1	0	1	0	1	0	1	1	0	1
2017-03-15	14.98	0	0	0	0	1	0	1	0	0	0	1	0	0	0	1	0	0	0	1	0	1	0	1	0	1	1	1	0	0	0	0	0	1	0	1	0	1	0	1	0	1	0	1	0	1	1	0	1
2017-03-16	15.51	1	1	0	0	1	1	0	0	0	1	0	0	0	1	0	0	0	1	0	0	0	1	0	0	0	1	1	0	0	0	0	0	1	0	1	0	1	0	1	0	1	0	1	0	1	0	1	0
2017-03-17	15.26	1	1	1	1	0	0	0	0	0	1	0	1	0	1	0	1	0	1	0	1	0	1	0	1	0	1	1	1	1	0	0	1	0	1	0	1	0	1	0	1	0	1	0	1	0	1	0	1
2017-03-20	15.54	0	1	1	1	1	0	0	0	0	1	0	1	0	1	0	1	0	1	0	1	0	1	0	1	0	1	1	1	1	1	1	0	1	0	1	0	1	0	1	0	1	0	1	1	0	1	0	1
2017-03-21	15.31	1	1	1	1	1	0	0	0	0	0	0	0	0	1	0	1	0	1	0	1	0	1	0	1	0	1	1	1	1	1	1	0	1	0	1	0	1	0	1	0	1	0	1	0	1	0	1	0
2017-03-22	15.69	0	0	1	1	1	0	0	0	0	0	0	0	0	1	0	1	0	1	0	1	0	1	0	1	0	1	1	1	1	1	1	1	0	1	0	1	0	1	0	1	0	1	0	1	0	1	0	1
2017-03-23	15.55	1	1	1	1	1	0	0	0	0	0	0	0	0	1	0	1	0	1	0	1	0	1	0	1	0	1	1	1	1	1	1	0	1	1	0	1	0	1	0	1	0	0	1	1	0	1	0	1
2017-03-24	15.63	0	1	1	1	1	0	0	0	0	0	0	0	0	0	0	0	0	1	0	1	0	1	0	1	0	1	1	1	1	1	1	0	1	0	1	0	1	0	1	0	1	0	1	0	1	0	1	0
2017-03-27	15.72	1	1	1	1	1	0	0	0	0	0	0	0	0	0	0	0	0	1	0	1	0	1	0	1	0	1	1	1	1	1	1	1	0	0	1	0	1	0	1	0	1	1	0	0	1	0	1	0
2017-03-28	15.54	1	1	1	1	1	0	0	0	0	0	0	0	0	0	0	0	0	1	0	1	0	1	0	1	0	1	1	1	1	1	1	1	0	1	0	1	0	1	0	1	0	1	0	1	0	1	0	1
2017-03-29	15.68	0	0	1	1	1	0	0	0	0	0	0	0	0	0	0	0	0	0	0	0	0	1	0	1	0	1	1	1	1	1	1	1	0	1	0	1	0	1	0	1	0	1	0	1	0	1	0	1
2017-03-30	15.37	1	1	1	1	1	0	0	0	0	0	0	0	0	0	0	0	0	0	0	0	0	1	0	1	0	0	0	0	1	1	1	1	0	1	0	1	0	1	0	1	0	1	0	1	0	1	0	1
2017-03-31		0	0	0	1	0	0	0	0	0	0	0	0	0	0	0	0	0	0	0	0	0	1	0	1	0	0	0	0	0	0	0	0	1	1	0	1	0	1	0	1	0	0	1	1	0	1	0	1
2017-04-03		0	0	0	0	0	0	1	0	1	0	1	0	1	0	1	0	1	0	1	0	1	0	1	0	1	0	0	0	0	0	0	1	0	1	0	1	0	1	0	1	0	1	0	1	0	1	0	1
2017-04-04	15.34	1	0	0	0	1	1	1	1	1	0	1	0	1	0	1	0	1	0	1	0	1	0	1	0	1	1	1	0	0	0	0	1	0	1	0	1	0	1	0	1	0	1	0	1	0	1	0	1
2017-04-05	15.32	1	0	0	0	0	1	0	1	0	0	0	0	0	0	0	0	0	0	0	0	0	0	0	0	0	1	1	0	0	0	0	0	1	0	1	0	1	0	1	0	1	0	1	0	1	0	1	1
2017-04-06	15.47	0	1	0	0	1	0	0	0	0	0	0	0	0	0	0	0	0	0	0	0	0	0	0	0	0	1	1	1	1	0	0	0	1	0	1	0	1	0	1	0	1	0	1	0	1	0	1	0
2017-04-07	15.35	1	1	0	0	0	0	0	0	0	0	0	0	0	0	0	0	0	0	0	0	0	0	0	0	0	1	1	1	1	0	0	0	1	0	1	0	1	0	1	0	1	0	1	0	1	0	1	0
2017-04-10	15.12	0	1	0	0	0	0	0	0	0	0	0	0	0	0	0	0	0	0	0	0	0	0	0	0	0	1	1	1	1	1	0	1	0	1	0	0	1	0	1	0	1	1	0	1	0	1	0	1
2017-04-11	15.01	0	0	1	0	0	0	0	0	0	0	0	0	0	0	0	0	0	0	0	0	0	0	0	0	0	1	1	1	1	1	1	0	1	0	1	0	1	0	1	0	1	0	1	0	1	0	1	0
2017-04-12	15.54	0	0	1	0	0	0	0	0	0	0	0	0	0	0	0	0	0	0	0	0	0	0	0	0	0	1	1	1	1	1	1	1	0	1	0	1	0	0	1	0	1	1	0	1	0	1	0	1
2017-04-13	15.18	1	1	1	1	0	0	0	0	0	0	0	0	0	0	0	0	0	0	0	0	0	0	0	0	0	1	1	1	1	1	1	0	1	1	0	0	1	0	1	0	1	0	1	1	0	1	0	1
2017-04-14	15	0	1	0	1	0	0	0	0	0	0	0	0	0	0	0	0	0	0	0	0	0	0	0	0	0	0	1	0	1	0	1	1	0	1	0	1	0	1	0	1	0	1	0	1	0	1	0	1
2017-04-17	15.96	0	0	0	1	1	0	0	0	0	0	0	0	0	0	0	0	0	0	0	0	0	0	0	0	0	1	1	1	1	0	1	1	0	1	0	1	0	1	0	1	0	1	0	1	0	1	0	1
2017-04-18	14.58	1	1	1	1	1	1	0	0	0	1	0	0	0	1	0	0	0	1	0	0	0	1	0	0	0	0	1	0	1	0	1	1	0	1	0	1	0	1	0	1	0	1	0	1	0	1	0	1
2017-04-19	14.43	0	0	0	0	1	0	1	0	0	0	1	0	0	0	1	0	0	0	1	0	0	0	1	0	0	0	0	0	0	0	0	1	0	1	0	1	0	1	0	1	0	1	0	1	0	1	0	1
2017-04-20	14.12	0	0	0	0	0	0	0	0	0	0	1	0	0	0	1	0	0	0	1	0	0	0	1	0	0	0	0	0	0	0	0	0	1	1	0	1	0	1	0	1	0	0	1	1	0	1	0	1
2017-04-21	14.92	0	0	0	0	0	0	0	0	0	0	1	0	1	0	1	0	1	0	1	0	1	0	1	0	1	0	0	0	0	0	0	0	1	1	0	1	0	1	0	1	0	0	1	1	0	1	0	1
2017-04-24	14.46	1	1	0	0	0	1	0	0	0	1	0	0	0	1	1	0	0	1	1	0	0	1	1	0	0	0	0	0	0	0	0	1	0	1	0	1	0	1	0	1	0	1	0	1	0	1	0	1
2017-04-25	13.99	0	1	0	0	0	0	0	0	0	0	0	0	0	0	1	0	0	0	1	0	0	0	1	0	0	0	0	0	0	0	0	0	1	1	0	1	0	1	0	1	0	0	1	1	0	1	0	1
2017-04-26	14.01	0	0	0	0	0	0	0	0	0	0	1	0	0	0	1	0	1	0	1	0	1	0	1	0	1	0	0	0	0	0	0	0	1	1	0	1	0	1	0	1	0	0	1	1	0	1	0	1
2017-04-27	14.56	1	0	0	0	0	0	0	0	0	0	1	0	0	0	1	0	0	0	1	0	1	0	1	0	1	1	0	0	0	0	0	0	1	1	0	1	0	1	0	1	0	0	1	1	0	1	0	1
2017-04-28		1	1	1	0	0	0	0	0	0	0	0	0	0	0	0	0	0	0	1	0	0	0	1	0	0	0	0	0	0	0	0	0	1	1	0	1	0	1	0	1	0	0	1	1	0	1	0	1
2017-04-30		0	0	0	0	0	0	1	0	1	0	1	0	1	0	1	0	1	0	1	0	1	0	1	0	1	0	0	0	0	0	0	1	0	1	0	1	0	1	0	1	0	1	0	1	0	1	0	1
2017-05-01	14.77	1	0	0	0	0	1	1	1	1	0	1	0	1	0	1	0	1	0	1	0	1	0	1	0	1	1	1	0	0	0	0	1	0	1	0	1	0	1	0	1	0	1	0	1	0	1	0	1
2017-05-02	15.36	1	1	1	1	0	1	0	1	0	0	0	0	0	1	0	0	0	1	0	0	0	1	1	0	0	1	1	0	0	0	0	1	0	1	0	1	0	1	0	1	0	1	0	1	0	1	0	1
2017-05-03	14.21	1	1	1	1	0	0	0	0	0	0	0	0	0	1	0	0	0	1	0	0	0	1	0	0	0	1	1	1	1	0	0	1	0	1	0	1	0	1	0	1	0	1	0	1	0	1	0	1
2017-05-04	14.1	0	1	1	0	0	0	1	0	0	0	1	0	0	0	1	0	0	0	1	0	0	0	1	0	0	1	1	1	1	0	0	1	0	1	0	1	0	1	0	1	0	1	0	1	0	1	0	1
2017-05-05	14.31	0	0	0	0	1	0	0	0	0	0	1	0	0	0	1	0	0	0	1	0	0	0	1	0	0	1	1	1	1	1	1	1	0	1	0	1	0	1	0	1	0	1	0	1	0	1	0	1
2017-05-08	14.68	1	0	1	1	0	0	0	0	0	0	1	0	0	0	1	0	0	0	1	0	0	0	1	0	0	1	1	1	1	1	1	1	0	1	0	1	0	1	0	1	0	1	0	1	0	1	0	1
2017-05-09	14.7	1	1	1	1	1	0	0	0	0	0	0	0	0	0	0	0	0	0	0	0	0	0	0	0	0	1	1	1	1	1	1	0	1	1	0	1	0	1	0	1	0	0	1	1	0	1	0	1
2017-05-10	14.78	1	1	0	1	1	0	0	0	0	0	0	0	0	0	0	0	0	0	0	0	0	1	0	0	0	1	1	1	1	1	1	1	0	1	0	1	0	1	0	1	0	1	0	1	0	1	0	1
2017-05-11	14.42	1	1	0	1	1	0	0	0	0	0	0	0	0	0	0	0	0	0	0	0	0	1	0	0	0	0	1	1	1	0	1	0	1	1	0	1	0	1	0	1	0	0	1	1	0	1	0	1
2017-05-12	15.47	0	0	1	1	1	0	0	0	0	0	0	0	0	0	0	0	0	0	1	0	0	0	1	0	0	1	1	1	1	1	1	0	1	0	1	1	0	1	0	1	0	0	1	1	0	1	0	1
2017-05-15	14.26	1	1	1	1	1	1	0	0	0	1	0	0	0	1	0	0	0	1	0	0	0	1	0	0	0	0	1	1	1	1	1	0	1	0	1	1	0	1	0	1	0	0	1	0	1	1	0	1
2017-05-16	14.39	0	0	0	0	1	0	1	0	0	0	1	0	0	0	1	0	0	0	1	0	0	0	1	0	0	0	0	1	1	1	1	0	1	0	1	0	1	1	0	1	0	0	1	0	1	1	0	1
2017-05-17	15.38	1	0	0	1	1	0	0	0	0	0	1	0	0	0	1	0	0	0	1	0	0	0	1	0	0	1	1	0	1	1	1	1	0	0	1	1	0	1	0	1	0	1	0	0	1	1	0	1
2017-05-18	16.23	1	0	1	1	1	1	0	0	0	1	0	0	0	1	0	0	0	1	0	0	0	1	0	0	0	1	1	1	1	1	1	1	0	1	0	1	0	1	0	1	0	1	0	1	0	1	0	1
2017-05-19	17.39	1	1	1	1	1	1	0	0	0	1	0	1	0	1	0	1	0	1	0	1	0	1	0	1	0	1	1	1	1	1	1	0	1	1	0	1	0	1	0	1	0	0	1	1	0	1	0	1
2017-05-22	18.9	1	1	1	1	1	1	0	0	0	1	0	1	0	1	0	1	0	1	0	1	0	1	0	1	0	1	1	1	1	1	1	1	0	1	0	1	0	1	0	1	0	1	0	1	0	1	0	1
2017-05-23	17.01	1	1	1	1	1	1	0	0	0	1	0	1	0	1	0	1	0	1	0	1	0	1	0	1	0	1	1	1	1	1	1	1	0	1	0	1	0	1	0	1	0	1	0	1	0	1	0	1
2017-05-24	15.31	0	1	1	1	1	0	1	0	1	0	1	0	1	1	1	1	1	1	1	1	1	1	1	1	1	0	0	1	1	1	1	0	1	1	0	1	0	1	0	1	0	0	1	1	0	1	0	1
2017-05-25	14.52	0	0	1	1	0	0	1	0	0	0	1	0	1	1	1	0	1	1	1	0	1	1	1	0	1	0	0	0	0	1	1	0	1	0	1	0	1	1	0	1	0	0	1	0	1	0	1	1
2017-05-26		0	0	0	0	0	0	1	0	0	0	1	0	1	0	1	0	1	0	1	0	1	0	1	0	1	0	0	0	0	0	0	0	1	0	1	0	1	1	0	1	0	0	1	0	1	0	1	1
2017-05-29		0	0	0	0	0	0	1	0	1	0	1	0	1	0	1	0	1	0	1	0	1	0	1	0	1	0	0	0	0	0	0	1	0	1	0	1	0	1	0	1	0	1	0	1	0	1	0	1
2017-05-30	13.98	1	0	0	0	0	1	1	1	1	0	1	0	1	0	1	0	1	0	1	0	1	0	1	0	1	1	1	0	0	0	0	1	0	1	0	1	0	1	0	1	0	1	0	1	0	1	0	1
2017-05-31	13.66	1	0	0	0	0	1	0	1	0	0	0	0	0	0	1	0	1	0	1	0	1	0	1	0	1	1	1	0	0	0	0	0	1	0	1	0	1	0	1	1	0	0	1	0	1	0	1	1
2017-06-01	13.94	0	1	0	0	0	0	0	0	0	0	0	0	0	0	1	0	1	0	1	0	1	0	1	0	1	1	1	1	1	0	0	1	0	1	0	1	0	1	0	1	0	1	0	1	0	1	0	1
2017-06-02	14.07	1	1	0	0	0	0	0	0	0	0	0	0	0	0	1	0	0	0	1	0	1	0	1	0	1	1	1	1	1	0	0	0	1	0	1	0	1	1	0	1	0	0	1	1	0	1	0	1
2017-06-05	13.72	1	1	0	0	0	0	0	0	0	0	0	0	0	0	0	0	0	0	1	0	1	0	1	0	1	1	1	1	1	1	0	1	0	1	0	1	0	1	0	1	0	1	0	1	0	1	0	1
2017-06-06	13.5	0	1	1	0	0	0	0	0	0	0	0	0	0	0	0	0	0	0	1	0	1	0	1	0	1	1	1	1	1	1	1	0	1	1	0	1	0	1	0	1	0	0	1	1	0	1	0	1
2017-06-07	14.27	0	0	1	0	0	0	0	0	0	0	0	0	0	0	0	0	0	0	1	0	1	0	1	0	1	1	1	1	1	1	1	0	1	0	1	0	1	0	1	0	1	0	1	0	1	0	1	0
2017-06-08	13.39	1	1	1	0	0	1	0	0	0	1	0	0	0	1	0	0	0	1	0	0	0	1	1	0	1	1	1	1	1	1	1	0	1	0	1	0	1	0	1	0	1	0	1	0	1	0	1	0
2017-06-09	13.5	0	0	0	1	0	0	1	0	0	0	1	0	0	0	1	0	0	0	1	0	0	0	1	0	1	0	1	0	1	0	1	0	1	0	1	0	1	0	1	0	1	0	1	0	1	0	1	0
2017-06-12	13.67	1	1	0	1	0	0	0	0	0	0	1	0	0	0	1	0	0	0	1	0	0	0	1	0	1	0	1	0	1	0	1	1	0	1	0	0	1	0	1	0	1	1	0	1	0	0	1	1
2017-06-13	13.48	1	0	0	0	1	0	0	0	0	0	0	0	0	0	0	0	0	0	0	0	0	0	1	0	0	0	1	0	1	0	1	0	1	0	1	0	1	0	1	0	1	0	1	0	1	0	1	0
2017-06-14	13.47	0	1	0	0	1	0	0	0	0	0	0	0	0	0	1	0	0	0	1	0	0	0	1	0	0	0	0	0	0	0	0	1	0	1	0	1	0	1	0	1	0	1	0	1	0	1	0	1
2017-06-15	12.59	0	0	0	0	0	0	0	0	0	0	0	0	0	0	1	0	0	0	1	0	0	0	1	0	0	0	0	0	0	0	0	0	1	1	0	1	0	1	0	1	0	0	1	1	0	1	0	1
2017-06-16	12.63	0	0	0	0	0	0	1	0	0	0	1	0	0	0	1	0	1	0	1	0	1	0	1	0	1	0	0	0	0	0	0	1	0	1	0	1	0	1	0	1	0	1	0	1	0	1	0	1
2017-06-19	13.09	1	0	0	0	0	0	0	0	0	0	1	0	0	0	1	0	0	0	1	0	1	0	1	0	1	0	0	0	0	0	0	0	1	0	1	0	1	0	1	0	1	0	1	0	1	1	0	1
2017-06-20	12.87	1	0	0	0	0	0	0	0	0	0	0	0	0	0	0	0	0	0	1	0	0	0	1	0	0	0	0	0	0	0	0	1	0	0	1	0	1	0	1	1	0	1	0	1	0	1	0	1
2017-06-21	12.76	0	1	0	0	0	0	0	0	0	0	0	0	0	0	1	0	0	0	1	0	0	0	1	0	0	0	0	0	0	0	0	0	1	0	1	0	1	0	1	0	1	0	1	0	1	0	1	0
2017-06-22	14	0	1	0	0	1	0	0	0	0	0	0	0	0	0	1	0	0	0	1	0	0	0	1	0	1	1	1	1	0	0	0	1	0	0	1	0	1	0	1	0	1	1	0	1	0	1	0	1
2017-06-23		1	1	1	1	0	1	0	0	0	1	0	0	0	1	0	1	0	1	0	1	0	1	0	1	0	0	0	0	0	0	0	0	1	0	1	0	1	0	1	0	1	0	1	0	1	0	1	0
2017-06-24		0	0	0	0	0	0	1	0	1	0	1	0	1	0	1	0	1	0	1	0	1	0	1	0	1	0	0	0	0	0	0	1	0	1	0	1	0	1	0	1	0	1	0	1	0	1	0	1
2017-06-25	14.76	1	0	0	0	1	1	1	1	1	0	1	0	1	0	1	0	1	0	1	0	1	0	1	0	1	1	1	0	0	0	0	1	0	1	0	1	0	1	0	1	0	1	0	1	0	1	0	1
2017-06-26	14.88	1	1	1	1	1	1	0	1	0	1	0	0	0	1	0	1	0	1	0	1	0	1	0	1	0	1	1	0	0	0	0	0	1	0	1	0	1	0	1	0	1	0	1	0	1	0	1	0
2017-06-27	15.69	1	1	1	1	1	0	0	0	0	0	0	0	0	1	0	1	0	1	0	1	0	1	0	1	0	1	1	1	1	0	0	0	1	0	1	0	1	0	1	0	1	0	1	0	1	0	1	0
2017-06-28	14.12	1	1	1	1	1	1	0	0	0	1	0	0	0	1	0	1	0	1	0	1	0	1	0	1	0	1	1	1	1	0	0	1	0	1	0	0	1	0	1	0	1	1	0	1	0	0	1	0
2017-06-29	12.85	0	0	1	1	1	0	1	0	1	0	1	0	1	0	1	0	1	1	1	1	1	1	1	1	1	1	1	1	1	1	1	0	1	0	1	0	1	0	1	0	1	0	1	0	1	0	1	0
2017-06-30	12.99	0	0	1	0	1	0	1	0	0	0	1	0	1	0	1	0	1	0	1	0	1	0	1	0	1	1	1	1	1	1	1	0	1	0	1	0	1	0	1	0	1	0	1	0	1	0	1	0
2017-07-03	11.88	1	0	1	1	0	0	0	0	0	0	1	0	1	0	1	0	1	0	1	0	1	0	1	0	1	1	1	1	1	1	1	0	1	0	1	0	1	0	1	0	1	0	1	0	1	0	1	0
2017-07-04	11.11	0	0	0	0	0	0	1	0	0	0	1	0	1	0	1	0	1	0	1	0	1	0	1	0	1	0	0	0	1	1	1	1	0	1	0	0	1	0	1	0	1	1	0	1	0	1	0	1
2017-07-05	12.22	0	0	0	1	0	0	1	0	0	0	1	0	1	0	1	0	1	0	1	0	1	0	1	0	1	0	1	0	1	0	1	0	1	0	1	0	1	0	1	0	1	0	1	0	1	0	1	0
2017-07-06	12	1	0	0	1	0	1	0	0	0	1	1	0	0	1	1	0	1	1	1	0	1	1	1	0	1	0	1	0	1	0	1	0	1	0	1	0	1	0	1	0	1	0	1	0	1	0	1	0
2017-07-07	12.38	0	1	0	0	1	0	0	0	0	1	0	0	0	1	1	0	1	1	1	0	1	1	1	0	1	0	1	0	1	0	1	0	1	0	1	0	1	0	1	0	1	0	1	0	1	0	1	0
2017-07-10	12.24	1	1	0	0	1	0	0	0	0	1	0	1	0	1	0	1	0	1	1	1	1	1	1	1	1	0	0	0	0	0	0	1	0	0	1	0	1	0	1	0	1	1	0	0	1	0	1	0
2017-07-11	12.04	0	1	0	0	0	0	0	0	0	0	0	0	0	1	1	1	0	1	1	1	1	1	1	1	1	0	0	1	0	0	0	1	0	1	0	0	1	0	1	0	1	1	0	1	0	1	0	0
2017-07-12	11.66	0	1	1	0	0	0	0	0	0	0	0	0	0	1	0	0	0	1	1	0	1	1	1	0	1	0	0	0	0	1	0	1	0	1	0	1	0	0	1	0	1	1	0	1	0	1	0	1
2017-07-13	11.66	0	0	1	0	0	0	0	0	0	0	1	0	0	0	1	0	0	0	1	0	1	0	1	0	1	0	0	0	0	1	0	0	1	0	1	0	1	0	1	0	1	0	1	0	1	0	1	0
2017-07-14	12.04	1	0	0	0	0	0	0	0	0	0	0	0	0	0	1	0	0	0	1	0	1	0	1	0	1	1	0	0	0	1	0	0	1	0	1	0	1	0	1	0	1	0	1	0	1	0	1	0
2017-07-17		1	1	1	1	0	0	0	0	0	0	0	0	0	0	0	0	0	1	0	0	0	1	1	0	1	0	0	0	0	0	0	1	0	1	0	1	0	1	0	1	0	1	0	1	0	1	0	1
2017-07-18	12.59	0	0	0	0	0	0	1	0	1	0	1	0	1	0	1	0	1	0	1	0	1	0	1	0	1	1	1	0	0	0	0	0	1	1	0	1	0	1	0	1	0	0	1	1	0	1	0	1
2017-07-19	12.13	1	1	1	1	1	1	0	1	0	1	0	0	0	1	0	0	0	1	0	0	0	1	0	1	0	1	1	0	0	0	0	0	1	0	1	0	1	0	1	0	1	0	1	0	1	0	1	0
2017-07-20	11.08	0	1	1	1	0	0	0	0	0	0	0	0	0	0	0	0	0	0	0	0	0	1	0	0	0	1	1	1	1	0	0	0	1	0	1	0	1	0	1	0	1	0	1	0	1	0	1	0
2017-07-21	11.06	0	1	0	0	0	0	1	0	0	0	1	0	1	0	1	0	1	0	1	0	1	0	1	0	1	1	1	1	1	0	0	1	0	0	1	0	1	0	1	0	1	1	0	0	1	0	1	0
2017-07-24	12.1	0	0	0	0	1	0	0	0	0	0	1	0	1	0	1	0	1	0	1	0	1	0	1	0	1	1	1	1	1	0	0	0	1	0	1	0	1	0	1	0	1	0	1	0	1	0	1	0
2017-07-25	12.72	1	0	1	1	1	1	0	0	0	1	0	0	0	1	0	0	0	1	0	0	0	1	0	0	0	1	1	1	1	1	1	1	0	0	1	0	1	0	1	0	1	1	0	0	1	0	1	0
2017-07-26	12.51	1	1	1	1	1	1	0	0	0	1	0	1	0	1	0	1	0	1	0	1	0	1	0	1	0	1	1	1	1	1	1	0	1	0	1	0	1	0	1	0	1	0	1	0	1	0	1	0
2017-07-27	11.64	0	1	0	1	0	0	0	0	0	1	0	1	0	1	0	1	0	1	0	1	0	1	0	1	0	1	1	1	1	1	1	0	1	0	1	0	1	0	1	0	1	0	1	0	1	0	1	0
2017-07-28	11.91	0	0	0	0	1	0	1	0	0	0	1	0	0	1	1	0	0	1	1	0	0	1	1	0	0	0	1	1	1	1	1	0	1	0	1	0	1	0	1	0	1	0	1	0	1	0	1	0
2017-07-31	12.98	1	0	1	1	1	0	0	0	0	0	1	0	0	1	1	0	0	1	1	0	0	1	1	0	0	1	1	1	1	1	1	0	1	0	1	0	1	0	1	0	1	0	1	0	1	0	1	0
2017-08-01	12.24	1	1	1	1	1	1	0	0	0	1	0	1	0	1	0	1	0	1	0	1	0	1	0	1	0	1	1	1	1	1	1	0	1	0	1	0	1	0	1	0	1	0	1	0	1	0	1	0
2017-08-02	11.05	0	1	1	1	1	0	1	0	0	1	1	0	0	1	1	0	0	1	1	1	0	1	1	1	0	0	0	1	1	1	1	1	0	0	1	0	1	0	1	0	1	1	0	0	1	0	1	0
2017-08-03	12.16	0	0	0	0	0	0	1	0	0	0	1	0	1	0	1	0	1	0	1	0	1	0	1	0	1	1	1	0	0	0	1	1	0	1	0	0	1	0	1	0	1	1	0	1	0	0	1	0
2017-08-04	12.51	1	0	0	1	1	1	0	1	0	1	1	1	0	1	1	1	0	1	1	1	0	1	1	1	0	1	1	0	0	0	1	1	0	1	0	1	0	0	1	0	1	1	0	1	0	1	0	1
2017-08-07	11.99	1	1	1	1	1	0	0	0	0	1	0	1	0	1	0	1	0	1	0	1	0	1	0	1	0	0	0	1	1	1	1	0	1	0	1	0	1	0	1	0	1	0	1	0	1	0	1	0
2017-08-08	12.09	0	1	1	0	1	0	0	0	0	1	0	0	0	1	1	0	0	1	1	0	0	1	1	0	0	1	0	1	1	0	0	0	1	0	1	0	1	0	1	0	1	0	1	0	1	0	1	0
2017-08-09	12.6	1	0	0	0	1	0	0	0	0	0	0	0	0	1	1	0	0	1	1	0	0	1	1	0	0	1	1	1	1	0	0	1	0	1	0	0	1	0	1	0	1	1	0	1	0	1	0	0
2017-08-10	12.12	1	1	1	1	0	0	0	0	0	1	0	0	0	1	0	1	0	1	0	1	0	1	0	1	0	0	0	1	1	1	1	1	0	1	0	1	0	1	0	0	1	1	0	1	0	1	0	1
2017-08-11	12.22	0	1	1	1	0	0	0	0	0	0	0	0	0	1	0	0	0	1	1	0	0	1	1	0	0	1	1	1	1	1	1	1	0	1	0	1	0	1	0	1	0	1	0	1	0	1	0	1
2017-08-14	12.36	1	1	1	0	1	0	0	0	0	0	0	0	0	0	0	0	0	1	1	1	0	1	1	1	0	1	1	1	1	1	1	0	1	1	0	1	0	1	0	1	0	0	1	1	0	1	0	1
2017-08-15	12.28	1	0	0	1	1	0	0	0	0	0	0	0	0	0	0	0	0	1	0	1	0	1	0	1	0	1	1	1	1	1	1	0	1	1	0	1	0	1	0	1	0	0	1	1	0	1	0	1
2017-08-16		0	1	1	1	0	0	0	0	0	0	0	0	0	0	0	0	0	1	0	1	0	1	1	1	0	0	0	0	0	0	0	1	0	1	0	1	0	1	0	1	0	1	0	1	0	1	0	1
2017-08-17		0	0	0	0	0	0	1	0	1	0	1	0	1	0	1	0	1	0	1	0	1	0	1	0	1	0	0	0	0	0	0	0	1	0	1	0	1	0	1	0	1	0	1	0	1	1	0	1
2017-08-18	12.28	1	0	0	0	1	1	1	1	1	0	1	0	1	0	1	0	1	0	1	0	1	0	1	0	1	1	1	0	0	0	0	0	1	0	1	0	1	0	1	0	1	0	1	0	1	1	0	1
2017-08-21	12.5	1	1	1	1	1	1	0	1	0	0	0	0	0	0	0	0	0	0	0	0	0	1	0	1	0	1	1	0	0	0	0	0	1	0	1	0	1	0	1	0	1	0	1	0	1	0	1	0
2017-08-22	12.98	1	1	1	1	1	0	0	0	0	0	0	0	0	0	0	0	0	0	0	0	0	0	0	0	0	1	1	1	1	0	0	0	1	0	1	0	1	0	1	0	1	0	1	0	1	0	1	0
2017-08-23	13	1	1	1	1	1	0	0	0	0	1	0	0	0	1	0	0	0	1	0	0	0	1	0	0	0	1	1	1	1	0	0	1	0	0	1	0	1	0	1	0	1	1	0	0	1	0	1	0
2017-08-24	13	1	1	1	1	1	0	0	0	0	1	0	0	0	1	0	0	0	1	0	0	0	1	0	0	0	1	1	1	1	1	1	1	0	1	0	1	0	1	0	1	0	1	0	1	0	1	0	1
2017-08-25	13.18	1	1	1	1	1	0	0	0	0	0	0	0	0	1	0	0	0	1	0	0	0	1	0	0	0	1	1	1	1	1	1	0	1	0	1	0	1	0	1	0	1	0	1	0	1	0	1	0
2017-08-28		1	1	1	1	0	0	0	0	0	0	0	0	0	1	0	0	0	1	0	0	0	1	0	0	0	0	0	1	0	1	1	0	1	0	1	0	1	0	1	0	1	0	1	0	1	0	1	0
2017-08-29	13	0	0	0	0	1	0	1	0	1	0	1	0	1	0	1	0	1	0	1	0	1	0	1	0	1	1	1	0	0	1	1	0	1	0	1	0	1	0	1	0	1	0	1	0	1	0	1	0
2017-08-30	12.81	1	1	1	1	1	1	0	1	0	0	0	0	0	0	0	0	0	1	0	0	0	1	0	0	0	1	1	0	0	0	1	1	0	0	1	0	1	0	1	0	1	1	0	0	1	0	1	0
2017-08-31	12.8	0	0	0	1	1	0	0	0	0	0	0	0	0	0	0	0	0	0	0	0	0	0	0	0	0	1	1	1	1	0	1	1	0	0	1	0	1	0	1	0	1	1	0	0	1	0	1	0
2017-09-01	12.7	0	1	0	1	1	0	0	0	0	0	0	0	0	0	0	0	0	0	0	0	0	0	0	0	0	1	1	1	1	0	1	0	1	0	1	0	1	0	1	0	1	0	1	0	1	0	1	0
2017-09-04	13	0	0	0	1	1	0	0	0	0	0	0	0	0	0	0	0	0	0	0	0	0	0	0	0	0	1	1	1	1	0	0	0	1	0	1	0	1	0	1	0	1	0	1	0	1	0	1	0
2017-09-05	12.89	1	1	0	1	1	0	0	0	0	0	0	0	0	0	0	0	0	0	0	0	0	1	0	0	0	1	1	1	1	1	1	0	1	0	1	0	1	0	1	0	1	0	1	0	1	0	1	0
2017-09-06	13.5	0	1	1	0	1	0	0	0	0	0	0	0	0	0	0	0	0	0	0	0	0	0	0	0	0	1	1	1	1	1	1	0	1	0	1	0	1	0	1	0	1	0	1	0	1	0	1	0
2017-09-07	12.86	1	1	1	1	0	0	0	0	0	1	0	0	0	1	0	0	0	1	0	0	0	1	0	0	0	1	1	1	1	1	1	1	0	1	0	0	1	0	1	0	1	1	0	1	0	1	0	0
2017-09-08	13.5	0	0	1	0	1	0	0	0	0	0	0	0	0	0	0	0	0	0	0	0	0	0	0	0	0	1	1	1	1	1	1	1	0	1	0	0	1	0	1	0	1	1	0	1	0	1	0	0
2017-09-11	13.5	1	1	1	1	1	0	0	0	0	0	0	0	0	1	0	0	0	1	0	0	0	1	0	0	0	1	1	1	1	1	1	0	1	0	1	0	1	0	1	0	1	0	1	0	1	0	1	0
2017-09-12	13.49	1	1	1	1	1	0	0	0	0	0	0	0	0	1	0	0	0	1	0	0	0	1	0	0	0	1	1	1	1	1	1	0	1	0	1	0	1	0	1	0	1	0	1	0	1	0	1	0
2017-09-13	13.57	0	1	1	1	1	0	0	0	0	0	0	0	0	0	0	0	0	1	0	0	0	1	0	0	0	1	1	1	1	1	1	0	1	0	1	0	1	0	1	0	1	0	1	0	1	0	1	0
2017-09-14	13.65	1	1	1	1	1	0	0	0	0	0	0	0	0	1	0	0	0	1	0	0	0	1	0	0	0	1	1	1	1	1	1	1	0	1	0	1	0	0	1	0	1	1	0	1	0	1	0	0
2017-09-15	13.7	1	1	1	1	1	0	0	0	0	0	0	0	0	1	0	0	0	1	0	0	0	1	0	0	0	1	1	1	1	1	1	1	0	1	0	1	0	1	0	1	0	1	0	1	0	1	0	1
2017-09-18	13.7	1	1	1	1	1	0	0	0	0	0	0	0	0	1	0	0	0	1	0	0	0	1	0	0	0	1	1	1	1	1	1	0	1	1	0	1	0	1	0	0	1	0	1	1	0	1	0	1
2017-09-19	13.11	1	1	1	1	1	0	0	0	0	0	0	0	0	0	0	0	0	1	0	0	0	1	0	0	0	0	0	1	1	1	1	1	0	1	0	1	0	1	0	1	0	1	0	1	0	1	0	1
2017-09-20	14.42	0	0	0	0	1	0	0	0	0	0	0	0	0	0	0	0	0	0	0	0	0	0	0	0	0	1	1	1	1	1	1	0	1	1	0	1	0	0	1	0	1	0	1	1	0	1	0	1
2017-09-21	15.47	1	1	1	1	1	1	0	0	0	1	0	0	0	1	0	0	0	1	0	1	0	1	0	1	0	1	1	1	1	1	1	1	0	1	0	1	0	1	0	1	0	1	0	1	0	1	0	1
2017-09-22	13.92	1	1	1	1	1	1	0	0	0	1	0	1	0	1	0	1	0	1	0	1	0	1	0	1	0	1	1	1	1	1	1	1	0	1	0	1	0	1	0	1	0	1	0	1	0	1	0	1
2017-09-25	13.85	0	1	1	1	1	0	1	0	1	1	1	0	1	1	1	0	1	1	1	0	1	1	1	0	1	0	1	1	1	1	1	1	0	1	0	1	0	1	0	1	0	1	0	1	0	1	0	1
2017-09-26	13.78	0	0	1	1	1	0	0	0	0	0	1	0	1	1	1	0	1	1	1	0	1	1	1	0	1	0	0	0	1	1	1	0	1	1	0	1	0	1	0	1	0	0	1	1	0	1	0	1
2017-09-27	13.37	0	0	1	1	0	0	0	0	0	0	1	0	1	1	1	0	1	1	1	0	1	1	1	0	1	0	0	0	0	1	1	0	1	1	0	1	0	1	0	1	0	0	1	1	0	1	0	1
2017-09-28	13.5	0	0	1	0	1	0	0	0	0	0	0	0	0	0	1	0	1	0	1	0	1	0	1	0	1	0	0	0	0	1	1	1	0	1	0	1	0	1	0	1	0	1	0	1	0	1	0	1
2017-09-29		1	0	0	0	0	0	0	0	0	0	0	0	0	0	1	0	1	0	1	0	1	0	1	0	1	0	0	0	0	0	0	0	1	0	1	1	0	1	0	1	0	0	1	1	0	1	0	1
2017-09-30		0	0	0	0	0	0	1	0	1	0	1	0	1	0	1	0	1	0	1	0	1	0	1	0	1	0	0	0	0	0	0	1	0	1	0	1	0	1	0	1	0	1	0	1	0	1	0	1
2017-10-02		1	0	0	0	0	1	1	1	1	0	1	0	1	0	1	0	1	0	1	0	1	0	1	0	1	0	0	0	0	0	0	1	0	1	0	1	0	1	0	1	0	1	0	1	0	1	0	1
2017-10-03		1	0	0	0	0	1	1	1	1	0	1	0	1	0	1	0	1	0	1	0	1	0	1	0	1	0	0	0	0	0	0	1	0	1	0	1	0	1	0	1	0	1	0	1	0	1	0	1
2017-10-04		1	1	0	0	0	1	1	1	1	1	1	1	1	0	1	0	1	0	1	0	1	0	1	0	1	0	0	0	0	0	0	1	0	1	0	1	0	1	0	1	0	1	0	1	0	1	0	1
2017-10-05		1	1	0	0	0	1	1	1	1	1	1	1	1	0	1	0	1	0	1	0	1	0	1	0	1	0	0	0	0	0	0	1	0	1	0	1	0	1	0	1	0	1	0	1	0	1	0	1
2017-10-06	13.5	1	1	0	0	0	1	1	1	1	1	1	1	1	0	1	0	1	0	1	0	1	0	1	0	1	1	1	1	0	0	0	1	0	1	0	1	0	1	0	1	0	1	0	1	0	1	0	1
2017-10-09	13.78	1	1	1	0	0	1	0	1	0	1	0	1	0	1	0	1	0	0	0	0	0	0	1	0	1	1	1	1	1	1	0	0	1	0	1	0	1	0	1	0	1	0	1	0	1	0	1	0
2017-10-10	13.9	1	1	1	1	1	0	0	0	0	0	0	0	0	0	0	0	0	0	0	0	0	0	0	0	0	1	1	1	1	1	1	0	1	0	1	0	1	0	1	0	1	0	1	0	1	0	1	0
2017-10-11		1	1	1	1	0	0	0	0	0	0	0	0	0	0	0	0	0	0	0	0	0	0	0	0	0	0	0	1	1	1	1	0	1	0	1	0	1	0	1	0	1	0	1	0	1	0	1	0
2017-10-12	14.1	0	0	1	1	1	0	1	0	1	0	1	0	1	0	1	0	1	0	1	0	1	0	1	0	1	1	1	1	1	1	1	1	0	0	1	0	1	0	1	0	1	1	0	0	1	0	1	0
2017-10-13	14	1	1	1	1	1	1	0	1	0	0	0	0	0	0	0	0	0	0	0	0	0	1	0	0	0	1	1	1	1	1	1	0	1	0	1	0	1	0	1	0	1	0	1	0	1	0	1	0
2017-10-16	14.92	0	1	1	1	1	0	0	0	0	0	0	0	0	0	0	0	0	0	0	0	0	0	0	0	0	1	1	1	1	1	1	1	0	1	0	0	1	0	1	0	1	1	0	1	0	1	0	1
2017-10-17	15.04	1	1	1	1	1	1	0	0	0	1	0	0	0	1	0	1	0	1	0	1	0	1	0	1	0	1	1	1	1	1	1	1	0	1	0	1	0	1	0	1	0	1	0	1	0	1	0	1
2017-10-18	14.92	1	1	1	1	1	0	0	0	0	1	0	0	0	1	0	0	0	1	0	1	0	1	0	1	0	1	1	1	1	0	1	0	1	0	1	0	1	0	1	0	1	0	1	1	0	1	0	1
2017-10-19	13.7	0	1	1	1	1	0	0	0	0	1	0	0	0	1	0	0	0	1	0	1	0	1	0	1	0	1	1	1	1	1	1	1	0	1	0	1	0	1	0	1	0	1	0	1	0	1	0	1
2017-10-20	13.5	0	0	1	1	1	0	1	0	0	0	1	0	0	0	1	0	0	0	1	0	0	0	1	0	0	1	1	1	1	1	1	0	1	1	0	1	0	0	1	0	1	0	1	1	0	1	0	1
2017-10-23	14.3	0	0	0	0	1	0	0	0	0	0	1	0	1	0	1	0	1	0	1	0	1	0	1	0	1	1	1	1	1	1	1	0	1	0	1	0	1	0	1	0	1	0	1	1	0	1	0	1
2017-10-24	13.1	1	0	1	1	0	1	0	0	0	1	0	0	0	1	0	0	0	1	0	0	0	1	0	0	0	0	1	0	1	0	1	0	1	0	1	0	1	0	1	0	1	0	1	0	1	0	1	0
2017-10-25	14.4	0	0	0	1	1	0	1	0	0	0	1	0	0	0	1	0	1	0	1	0	1	0	1	0	1	1	1	0	1	0	1	0	1	0	1	0	1	0	1	0	1	0	1	0	1	0	1	0
2017-10-26	13.48	1	1	0	1	0	1	0	0	0	1	0	0	0	1	0	0	0	1	0	0	0	1	0	0	0	0	1	0	1	0	1	0	1	0	1	0	1	0	1	0	1	0	1	0	1	0	1	0
2017-10-27	13.33	0	0	0	0	1	0	1	0	0	0	1	0	0	0	1	0	0	0	1	0	1	0	1	0	1	0	0	0	0	0	0	0	1	0	1	0	1	0	1	0	1	0	1	0	1	0	1	0
2017-10-30	13.44	0	1	0	0	0	0	0	0	0	0	1	0	0	0	1	0	0	0	1	0	1	0	1	0	1	0	0	0	0	0	0	1	0	1	0	1	0	1	0	0	1	1	0	1	0	1	0	1
2017-10-31	13.4	1	0	0	0	0	0	0	0	0	0	1	0	0	0	1	0	0	0	1	0	1	0	1	0	1	0	0	0	0	0	0	0	1	1	0	1	0	0	1	0	1	0	1	1	0	1	0	1
2017-11-01	13.6	0	0	0	0	0	0	0	0	0	0	0	0	0	0	1	0	0	0	1	0	1	0	1	0	1	0	0	0	0	0	0	0	1	1	0	1	0	0	1	0	1	0	1	1	0	1	0	1
2017-11-02		1	1	1	0	0	0	0	0	0	0	0	0	0	0	1	0	0	0	1	0	0	0	1	0	0	0	0	0	0	0	0	1	0	1	0	1	0	1	0	1	0	1	0	1	0	1	0	1
2017-11-03	13.55	0	0	0	0	0	0	1	0	1	0	1	0	1	0	1	0	1	0	1	0	1	0	1	0	1	1	1	0	0	0	0	1	0	1	0	1	0	1	0	1	0	1	0	1	0	1	0	1
2017-11-06		1	1	1	0	0	1	0	1	0	0	0	0	0	0	0	0	0	0	1	0	0	0	1	0	0	0	0	0	0	0	0	0	1	1	0	1	0	1	0	1	0	0	1	1	0	1	0	1
2017-11-07		0	0	0	0	0	0	1	0	1	0	1	0	1	0	1	0	1	0	1	0	1	0	1	0	1	0	0	0	0	0	0	0	1	0	1	0	1	0	1	0	1	0	1	0	1	0	1	0
2017-11-08	13.49	1	1	0	0	0	1	1	1	1	0	1	0	1	0	1	0	1	0	1	0	1	0	1	0	1	1	1	0	0	0	0	0	1	0	1	0	1	0	1	0	1	0	1	0	1	0	1	0
2017-11-09	13.43	1	0	1	1	1	1	0	1	0	0	0	0	0	0	0	0	0	0	0	0	0	0	1	0	0	1	1	0	0	0	0	0	1	0	1	0	1	0	1	0	1	0	1	0	1	0	1	0
2017-11-10	13.45	0	1	0	1	0	0	0	0	0	0	0	0	0	0	0	0	0	0	0	0	0	0	1	0	0	1	1	1	1	0	0	0	1	0	1	0	1	0	1	0	1	0	1	0	1	0	1	0
2017-11-13	14	1	1	1	1	1	0	0	0	0	0	0	0	0	0	0	0	0	0	0	0	0	0	1	0	0	1	1	1	1	1	0	0	1	0	1	0	1	0	1	0	1	0	1	0	1	0	1	0
2017-11-14	14.03	1	1	1	1	1	0	0	0	0	0	0	0	0	0	0	0	0	0	0	0	0	1	0	0	0	1	1	1	1	1	1	1	0	1	0	0	1	0	1	0	1	1	0	1	0	0	1	0
2017-11-15	13.56	1	1	1	1	1	0	0	0	0	0	0	0	0	0	0	0	0	0	0	0	0	1	0	0	0	1	1	1	1	1	1	1	0	1	0	1	0	1	0	1	0	1	0	1	0	1	0	1
2017-11-16	13.5	0	1	1	1	1	0	0	0	0	0	0	0	0	0	0	0	0	0	0	0	0	0	0	0	0	1	1	1	1	1	1	1	0	1	0	1	0	1	0	1	0	1	0	1	0	1	0	1
2017-11-17		0	0	1	0	0	0	0	0	0	0	0	0	0	0	0	0	0	0	0	0	0	0	0	0	0	0	0	0	0	1	1	1	0	1	0	1	0	1	0	1	0	1	0	1	0	1	0	1
2017-11-20		0	0	0	1	1	0	1	0	1	0	1	0	1	0	1	0	1	0	1	0	1	0	1	0	1	0	0	0	0	0	1	0	1	1	0	1	0	1	0	1	0	0	1	1	0	1	0	1
2017-11-21	13.25	1	0	0	1	0	1	1	1	1	0	1	0	1	0	1	0	1	0	1	0	1	0	1	0	1	1	1	0	0	0	0	0	1	0	1	1	0	1	0	1	0	0	1	0	1	1	0	1
2017-11-22	13.6	1	0	0	0	1	1	0	1	0	0	0	0	0	0	1	0	0	0	1	0	0	0	1	0	0	1	1	0	0	0	0	0	1	0	1	0	1	0	1	0	1	0	1	0	1	0	1	0
2017-11-23	14.49	1	1	0	1	1	0	0	0	0	0	0	0	0	0	0	0	0	0	0	0	0	0	0	0	0	1	1	1	1	0	0	1	0	1	0	1	0	1	0	1	0	1	0	1	0	1	0	1
2017-11-24	13.32	1	1	1	1	0	1	0	0	0	1	0	0	0	1	0	0	0	1	0	0	0	1	0	0	0	1	1	1	1	0	0	0	1	1	0	1	0	1	0	1	0	0	1	1	0	1	0	1
2017-11-27	14.23	0	1	0	0	1	0	1	0	0	0	1	0	0	0	1	0	0	0	1	0	0	0	1	0	0	1	1	1	1	1	1	1	0	1	0	1	0	1	0	1	0	1	0	1	0	1	0	1
2017-11-28		1	1	1	1	0	1	0	0	0	1	0	0	0	1	0	0	0	1	0	0	0	1	0	0	0	0	0	1	0	1	1	0	1	1	0	1	0	1	0	1	0	0	1	1	0	1	0	1
2017-11-29		0	0	1	0	0	0	1	0	1	0	1	0	1	0	1	0	1	0	1	0	1	0	1	0	1	0	0	0	0	1	1	0	1	1	0	1	0	1	0	1	0	0	1	1	0	1	0	1
2017-11-30		1	0	0	0	0	1	1	1	1	0	1	0	1	0	1	0	1	0	1	0	1	0	1	0	1	0	0	0	0	0	0	1	0	1	0	1	0	1	0	1	0	1	0	1	0	1	0	1
2017-12-01	13.5	1	0	0	1	0	1	1	1	1	0	1	0	1	0	1	0	1	0	1	0	1	0	1	0	1	1	1	0	0	0	0	0	1	1	0	1	0	1	0	1	0	0	1	1	0	1	0	1
2017-12-04	14.2	1	1	0	1	1	1	0	1	0	1	0	1	0	0	1	0	0	0	1	0	0	0	1	0	0	1	1	0	1	0	0	1	0	1	0	1	0	1	0	1	0	1	0	1	0	1	0	1
2017-12-05	13.1	1	1	1	1	1	1	0	0	0	1	0	0	0	1	0	0	0	1	0	0	0	1	0	0	0	1	1	1	1	0	0	1	0	1	0	1	0	1	0	1	0	1	0	1	0	1	0	1
2017-12-06	13.15	0	1	0	0	1	0	1	0	0	0	1	0	0	0	1	0	0	0	1	0	0	0	1	0	0	1	1	1	1	0	0	1	0	1	0	1	0	1	0	1	0	1	0	1	0	1	0	1
2017-12-07	13.73	1	0	1	0	1	0	0	0	0	0	1	0	0	0	1	0	0	0	1	0	0	0	1	0	0	1	1	1	1	1	1	1	0	1	0	1	0	1	0	1	0	1	0	1	0	1	0	1
2017-12-08	13.35	1	0	1	1	0	0	0	0	0	0	0	0	0	0	0	0	0	0	0	0	0	0	1	0	0	1	1	1	1	1	1	0	1	1	0	1	0	1	0	1	0	0	1	1	0	1	0	1
2017-12-11	14.69	0	1	1	0	1	0	0	0	0	0	0	0	0	0	1	0	0	0	1	0	0	0	1	0	0	1	1	1	1	1	1	0	1	0	1	1	0	1	0	1	0	0	1	0	1	1	0	1
2017-12-12	13.33	1	1	1	1	1	1	0	1	0	1	0	1	0	1	0	1	0	1	0	1	0	1	0	1	0	1	1	1	1	1	1	1	0	1	0	1	0	1	0	1	0	1	0	1	0	1	0	1
2017-12-13	13.96	0	0	0	1	0	0	1	0	0	0	1	0	0	0	1	0	0	0	1	0	0	0	1	0	0	1	1	1	1	1	1	0	1	1	0	1	0	1	0	1	0	0	1	1	0	1	0	1
2017-12-14	13.7	1	1	1	1	1	0	0	0	0	0	0	0	0	1	0	0	0	1	0	0	0	1	0	0	0	1	1	0	1	1	1	1	0	1	0	1	0	1	0	1	0	1	0	1	0	1	0	1
2017-12-15	13.34	0	0	1	1	1	0	0	0	0	0	1	0	0	0	1	0	0	0	1	0	0	0	1	0	0	0	1	1	1	1	1	1	0	1	0	1	0	1	0	1	0	1	0	1	0	1	0	1
2017-12-18	13.31	0	1	0	0	1	0	0	0	0	0	0	0	0	0	1	0	0	0	1	0	0	0	1	0	0	0	0	0	0	1	1	0	1	1	0	1	0	1	0	1	0	0	1	1	0	1	0	1
2017-12-19	13.08	0	0	0	1	0	0	0	0	0	0	0	0	0	0	1	0	0	0	1	0	0	0	1	0	0	0	0	0	0	0	0	0	1	0	1	1	0	1	0	1	0	0	1	0	1	1	0	1
2017-12-20	13.02	0	0	0	0	0	0	0	0	0	0	0	0	0	0	1	0	1	0	1	0	1	0	1	0	1	0	0	0	0	0	0	1	0	1	0	1	0	1	0	1	0	1	0	1	0	1	0	1
2017-12-21	13.2	0	0	0	0	1	0	0	0	0	0	0	0	0	0	1	0	0	0	1	0	1	0	1	0	1	0	0	0	0	0	0	0	1	0	1	1	0	1	0	1	0	0	1	0	1	1	0	1
2017-12-22		1	0	0	0	0	0	0	0	0	0	0	0	0	0	1	0	0	0	1	0	1	0	1	0	1	0	0	0	0	0	0	1	0	0	1	1	0	1	0	1	0	1	0	1	0	1	0	1
2017-12-25	14.17	0	0	0	0	1	0	1	0	1	0	1	0	1	0	1	0	1	0	1	0	1	0	1	0	1	1	1	0	0	0	0	1	0	1	0	1	0	1	0	1	0	1	0	1	0	1	0	1
2017-12-26	12.8	1	1	1	1	0	1	0	1	0	1	0	0	0	1	0	0	0	1	0	0	0	1	0	0	0	1	1	0	0	0	0	0	1	0	1	0	1	1	0	1	0	0	1	0	1	1	0	1
2017-12-27	12.9	0	0	0	0	0	0	1	0	0	0	1	0	0	0	1	0	0	0	1	0	0	0	1	0	1	1	1	1	1	0	0	1	0	1	0	1	0	1	0	1	0	1	0	1	0	1	0	1
2017-12-28	12.91	1	1	0	0	0	0	0	0	0	0	1	0	0	0	1	0	0	0	1	0	0	0	1	0	1	1	1	1	1	0	0	0	1	0	1	1	0	1	0	1	0	0	1	1	0	1	0	1
2017-12-29		1	0	0	0	0	0	0	0	0	0	1	0	0	0	1	0	0	0	1	0	0	0	1	0	0	0	0	0	0	0	0	0	1	0	1	0	1	1	0	1	0	0	1	0	1	1	0	1
2017-12-31		0	0	0	0	0	0	1	0	1	0	1	0	1	0	1	0	1	0	1	0	1	0	1	0	1	0	0	0	0	1	0	1	0	1	0	1	0	1	0	1	0	1	0	1	0	1	0	1
2018-01-01		1	0	1	0	0	1	1	1	1	0	1	0	1	0	1	0	1	0	1	0	1	0	1	0	1	0	0	0	0	0	0	1	0	1	0	1	0	1	0	1	0	1	0	1	0	1	0	1
2018-01-02	12.93	1	0	0	0	0	1	1	1	1	0	1	0	1	0	1	0	1	0	1	0	1	0	1	0	1	1	1	0	0	0	0	0	1	0	1	0	1	0	1	0	1	0	1	0	1	0	1	0
2018-01-03		1	1	1	0	0	1	0	1	0	1	0	1	0	0	0	0	0	0	1	0	0	0	1	0	0	0	0	0	0	0	0	0	1	0	1	0	1	0	1	0	1	0	1	0	1	0	1	0
2018-01-04		0	1	0	1	0	0	1	0	1	0	1	0	1	0	1	0	1	0	1	0	1	0	1	0	1	0	0	0	0	0	0	0	1	0	1	0	1	0	1	0	1	0	1	0	1	0	1	0
2018-01-05		1	1	0	0	0	1	1	1	1	0	1	0	1	0	1	0	1	0	1	0	1	0	1	0	1	0	0	0	0	0	0	0	1	0	1	0	1	0	1	0	1	0	1	0	1	0	1	0
2018-01-08	14	1	0	1	0	1	1	1	1	1	0	1	0	1	0	1	0	1	0	1	0	1	0	1	0	1	1	1	1	0	1	0	0	1	0	1	0	1	0	1	0	1	0	1	0	1	0	1	0
2018-01-09	12.62	1	1	1	1	0	1	0	1	0	1	0	1	0	1	0	0	0	1	0	0	0	1	0	0	0	1	1	1	1	1	1	0	1	0	1	0	1	0	1	0	1	0	1	0	1	0	1	0
2018-01-10	12.99	0	1	1	0	1	0	1	0	0	0	1	0	0	0	1	0	0	0	1	0	0	0	1	0	1	1	1	1	1	1	1	0	1	0	1	0	1	0	1	0	1	0	1	0	1	0	1	0
2018-01-11	13.9	1	1	1	1	1	0	0	0	0	0	1	0	0	0	1	0	0	0	1	0	0	0	1	0	0	1	1	1	1	1	1	0	1	0	1	0	1	0	1	0	1	0	1	0	1	0	1	0
2018-01-12		1	0	1	1	0	1	0	0	0	1	0	1	0	1	0	1	0	1	0	1	0	1	0	1	0	0	0	1	1	1	1	0	1	0	1	0	1	0	1	0	1	0	1	0	1	0	1	0
2018-01-15		0	0	1	1	1	0	1	0	1	0	1	0	1	0	1	0	1	0	1	0	1	0	1	0	1	0	0	0	0	1	1	1	0	1	0	0	1	0	1	0	1	1	0	1	0	0	1	0
2018-01-16	12.8	1	0	1	0	1	1	1	1	1	0	1	0	1	0	1	0	1	0	1	0	1	0	1	0	1	1	1	0	0	1	1	0	1	0	1	0	1	0	1	0	1	0	1	0	1	0	1	0
2018-01-17		1	0	0	1	1	1	0	1	0	0	1	0	0	0	1	0	0	0	1	0	0	0	1	0	0	0	0	0	0	0	1	0	1	0	1	0	1	0	1	0	1	0	1	0	1	0	1	0
2018-01-18		0	1	0	1	0	0	1	0	1	0	1	0	1	0	1	0	1	0	1	0	1	0	1	0	1	0	0	0	0	0	0	0	1	0	1	0	1	0	1	0	1	0	1	0	1	0	1	0
2018-01-19		1	1	0	1	1	1	1	1	1	0	1	0	1	0	1	0	1	0	1	0	1	0	1	0	1	0	0	0	0	0	0	0	1	0	1	0	1	0	1	0	1	0	1	0	1	0	1	0
2018-01-22		1	0	0	0	1	1	1	1	1	0	1	0	1	0	1	0	1	0	1	0	1	0	1	0	1	0	0	0	0	0	0	0	1	0	1	0	1	0	1	0	1	0	1	0	1	0	1	0
2018-01-23		1	1	1	0	1	1	1	1	1	1	1	1	1	0	1	0	1	0	1	0	1	0	1	0	1	0	0	0	0	0	0	0	1	0	1	0	1	0	1	0	1	0	1	0	1	0	1	0
2018-01-24	12.7	1	1	1	0	0	1	1	1	1	1	1	1	1	0	1	0	1	0	1	0	1	0	1	0	1	1	1	1	0	0	0	0	1	0	1	0	1	0	1	0	1	0	1	0	1	0	1	0
2018-01-25	12.9	1	1	0	0	1	1	0	1	0	1	0	1	0	0	0	0	0	0	1	0	0	0	1	0	0	1	1	1	1	1	0	1	0	0	1	0	1	0	1	0	1	1	0	0	1	0	1	0
2018-01-26	13	1	1	1	1	1	0	0	0	0	0	0	0	0	0	0	0	0	0	0	0	0	0	1	0	0	1	1	1	1	1	1	0	1	0	1	0	1	0	1	0	1	0	1	0	1	0	1	0
2018-01-29	12.7	1	1	1	1	0	0	0	0	0	0	0	0	0	0	0	0	0	0	0	0	0	0	1	0	0	1	1	1	1	1	1	1	0	1	0	0	1	0	1	0	1	1	0	1	0	1	0	0
2018-01-30	12.7	0	1	1	0	1	0	0	0	0	0	0	0	0	0	0	0	0	0	0	0	0	0	1	0	0	1	1	1	1	1	1	1	0	1	0	1	0	1	0	0	1	1	0	1	0	1	0	1
2018-01-31	12.7	1	0	1	1	1	0	0	0	0	0	0	0	0	0	0	0	0	0	0	0	0	0	0	0	0	1	1	1	1	1	1	1	0	1	0	1	0	1	0	0	1	1	0	1	0	1	0	1
2018-02-01	12.95	1	0	1	1	1	0	0	0	0	0	0	0	0	0	0	0	0	0	0	0	0	0	0	0	0	1	1	1	1	1	1	1	0	1	0	1	0	1	0	1	0	1	0	1	0	1	0	1
2018-02-02	13.67	1	1	1	1	1	0	0	0	0	0	0	0	0	0	0	0	0	0	0	0	0	0	0	0	0	1	1	1	1	1	1	0	1	1	0	1	0	1	0	1	0	0	1	1	0	1	0	1
2018-02-05	14.29	1	1	1	1	1	1	0	0	0	1	0	0	0	1	0	0	0	1	0	0	0	1	0	0	0	1	1	1	1	1	1	0	1	0	1	1	0	1	0	0	1	0	1	1	0	1	0	1
2018-02-06	12.87	1	1	1	1	1	0	0	0	0	1	0	1	0	1	0	1	0	1	0	1	0	1	0	1	0	0	1	1	1	1	1	1	0	1	0	1	0	1	0	1	0	1	0	1	0	1	0	1
2018-02-07	13.2	0	0	1	1	1	0	1	0	0	0	1	0	0	0	1	0	0	0	1	0	0	0	1	0	0	1	1	1	1	1	1	1	0	1	0	1	0	1	0	1	0	1	0	1	0	1	0	1
2018-02-08	12.81	1	0	1	1	1	0	0	0	0	0	1	0	0	0	1	0	0	0	1	0	0	0	1	0	0	0	0	0	0	1	1	1	0	1	0	1	0	1	0	1	0	1	0	1	0	1	0	1
2018-02-09	12.81	0	0	1	0	1	0	0	0	0	0	1	0	1	0	1	0	1	0	1	0	1	0	1	0	1	0	0	0	0	1	1	1	0	1	0	1	0	1	0	1	0	1	0	1	0	1	0	1
2018-02-12		1	0	0	1	0	0	0	0	0	0	0	0	0	0	1	0	1	0	1	0	1	0	1	0	1	0	0	0	0	0	0	0	1	1	0	1	0	1	0	1	0	0	1	1	0	1	0	1
2018-02-13		0	0	0	0	0	0	1	0	1	0	1	0	1	0	1	0	1	0	1	0	1	0	1	0	1	0	0	0	0	0	0	0	1	1	0	1	0	1	0	1	0	0	1	1	0	1	0	1
2018-02-14		1	0	0	0	0	1	1	1	1	0	1	0	1	0	1	0	1	0	1	0	1	0	1	0	1	0	0	0	0	0	0	0	1	1	0	1	0	1	0	1	0	0	1	1	0	1	0	1
2018-02-15		1	0	0	0	0	1	1	1	1	0	1	0	1	0	1	0	1	0	1	0	1	0	1	0	1	0	0	0	0	0	0	1	0	1	0	1	0	1	0	1	0	1	0	1	0	1	0	1
2018-02-16		1	1	0	0	0	1	1	1	1	1	1	1	1	0	1	0	1	0	1	0	1	0	1	0	1	0	0	0	0	0	0	1	0	1	0	1	0	1	0	1	0	1	0	1	0	1	0	1
2018-02-19		1	1	0	0	0	1	1	1	1	1	1	1	1	0	1	0	1	0	1	0	1	0	1	0	1	0	0	0	0	0	0	1	0	1	0	1	0	1	0	1	0	1	0	1	0	1	0	1
2018-02-20		1	1	0	0	0	1	1	1	1	1	1	1	1	0	1	0	1	0	1	0	1	0	1	0	1	0	0	0	0	0	0	1	0	1	0	1	0	1	0	1	0	1	0	1	0	1	0	1
2018-02-21		1	1	1	0	0	1	1	1	1	1	1	1	1	1	1	1	1	0	1	0	1	0	1	0	1	0	0	0	0	0	0	1	0	1	0	1	0	1	0	1	0	1	0	1	0	1	0	1
2018-02-22		1	1	1	0	0	1	1	1	1	1	1	1	1	1	1	1	1	0	1	0	1	0	1	0	1	1	0	1	0	1	0	0	1	0	1	1	0	1	0	1	0	0	1	0	1	1	0	1
2018-02-23	13	1	1	1	0	0	1	1	1	1	1	1	1	1	1	1	1	1	0	1	0	1	0	1	0	1	1	1	1	1	1	0	0	1	0	1	1	0	1	0	1	0	0	1	0	1	1	0	1
2018-02-26	12.85	1	1	1	1	1	1	0	1	0	1	0	1	0	1	0	1	0	1	0	1	0	0	0	0	0	1	1	1	1	1	1	0	1	0	1	0	1	1	0	1	0	0	1	0	1	1	0	1
2018-02-27	13.39	0	1	1	1	1	0	0	0	0	0	0	0	0	0	0	0	0	0	0	0	0	0	0	0	0	1	1	1	1	1	1	1	0	0	1	1	0	1	0	1	0	1	0	1	0	1	0	1
2018-02-28	12.52	1	1	1	1	1	0	0	0	0	0	0	0	0	0	0	0	0	0	0	0	0	0	0	0	0	1	1	1	1	1	1	1	0	1	0	1	0	1	0	1	0	1	0	1	0	1	0	1
2018-03-01	13.03	0	0	1	1	1	0	1	0	0	0	1	0	0	0	1	0	0	0	1	0	0	0	1	0	0	1	1	1	1	1	1	0	1	1	0	1	0	1	0	1	0	0	1	1	0	1	0	1
2018-03-02	13.12	1	1	1	1	1	0	0	0	0	0	0	0	0	0	0	0	0	0	0	0	0	0	0	0	0	1	1	1	1	1	1	1	0	1	0	1	0	1	0	1	0	1	0	1	0	1	0	1
2018-03-05	13.03	1	0	1	1	1	0	0	0	0	0	0	0	0	0	0	0	0	0	0	0	0	0	0	0	0	1	1	1	1	1	1	0	1	1	0	1	0	1	0	1	0	0	1	1	0	1	0	1
2018-03-06		0	1	1	1	1	0	0	0	0	0	0	0	0	0	0	0	0	0	0	0	0	0	0	0	0	0	0	0	1	1	1	0	1	0	1	1	0	1	0	1	0	0	1	0	1	1	0	1
2018-03-07		0	0	0	1	1	0	1	0	1	0	1	0	1	0	1	0	1	0	1	0	1	0	1	0	1	0	0	0	0	0	1	1	0	1	0	1	0	1	0	1	0	1	0	1	0	1	0	1
2018-03-08	13.1	1	0	0	1	1	1	1	1	1	0	1	0	1	0	1	0	1	0	1	0	1	0	1	0	1	1	1	0	0	0	1	0	1	0	1	1	0	1	0	1	0	0	1	0	1	1	0	1
2018-03-09	14.41	1	1	1	1	1	1	0	1	0	0	0	0	0	0	0	0	0	0	0	0	0	0	0	0	0	1	1	0	0	0	0	0	1	0	1	0	1	1	0	1	0	0	1	0	1	1	0	1
2018-03-12	13.11	1	1	1	1	1	1	0	1	0	1	0	1	0	1	0	1	0	1	0	1	0	1	0	1	0	1	1	1	1	0	0	0	1	0	1	0	1	0	1	1	0	0	1	0	1	0	1	1
2018-03-13	13.44	0	1	0	0	1	0	1	0	0	0	1	0	0	0	1	0	0	0	1	0	0	0	1	0	0	1	1	1	1	0	0	1	0	0	1	0	1	1	0	1	0	1	0	1	0	1	0	1
2018-03-14	13.4	1	1	1	1	1	0	0	0	0	0	1	0	0	0	1	0	0	1	1	0	0	1	1	0	0	1	1	1	1	1	1	1	0	1	0	1	0	1	0	1	0	1	0	1	0	1	0	1
2018-03-15	13.99	0	0	1	1	1	0	0	0	0	0	1	0	0	0	1	0	0	0	1	0	0	1	1	0	0	1	1	1	1	1	1	1	0	1	0	1	0	1	0	1	0	1	0	1	0	1	0	1
2018-03-16		1	1	1	1	0	0	0	0	0	1	0	0	0	1	0	0	0	1	0	0	0	1	0	1	0	0	0	1	0	1	1	1	0	1	0	1	0	1	0	1	0	1	0	1	0	1	0	1
2018-03-19		0	0	0	0	0	0	1	0	1	0	1	0	1	0	1	0	1	0	1	0	1	0	1	0	1	0	0	0	0	0	1	0	1	1	0	1	0	1	0	1	0	0	1	1	0	1	0	1
2018-03-20	13.3	1	0	0	1	1	1	1	1	1	0	1	0	1	0	1	0	1	0	1	0	1	0	1	0	1	1	1	0	0	0	1	0	1	0	1	1	0	1	0	1	0	0	1	1	0	1	0	1
2018-03-21	13.21	1	0	1	1	1	1	0	1	0	0	0	0	0	0	0	0	0	0	1	0	0	0	1	0	0	1	1	0	0	0	0	1	0	1	0	1	0	1	0	1	0	1	0	1	0	1	0	1
2018-03-22	12.86	0	1	0	1	1	0	0	0	0	0	0	0	0	0	1	0	0	0	1	0	0	0	1	0	0	1	1	1	1	0	0	1	0	1	0	1	0	1	0	1	0	1	0	1	0	1	0	1
2018-03-23	13.28	0	1	0	0	1	0	0	0	0	0	0	0	0	0	1	0	0	0	1	0	1	0	1	0	1	1	1	1	1	0	0	1	0	1	0	1	0	1	0	1	0	1	0	1	0	1	0	1
2018-03-26	14.6	1	0	0	1	1	0	0	0	0	0	0	0	0	0	1	0	0	0	1	0	0	0	1	0	0	1	1	1	1	1	0	1	0	1	0	1	0	1	0	1	0	1	0	1	0	1	0	1
2018-03-27	15.12	1	1	1	1	1	1	0	0	0	1	0	1	0	1	0	1	0	1	0	1	0	1	0	1	0	1	1	1	1	1	1	0	1	1	0	1	0	1	0	1	0	0	1	1	0	1	0	1
2018-03-28	16.1	1	1	1	1	1	0	0	0	0	1	0	1	0	1	0	1	0	1	0	1	0	1	0	1	0	1	1	1	1	1	1	1	0	1	0	1	0	1	0	1	0	1	0	1	0	1	0	1
2018-03-29	14.49	1	1	1	1	1	1	0	0	0	1	0	1	0	1	0	1	0	1	0	1	0	1	0	1	0	1	1	1	1	1	1	0	1	1	0	1	0	1	0	1	0	0	1	1	0	1	0	1
2018-03-30		0	0	1	1	0	0	1	0	1	0	1	0	1	1	1	1	1	1	1	1	1	1	1	1	1	0	0	0	0	0	1	0	1	1	0	1	0	1	0	1	0	0	1	1	0	1	0	1
2018-03-31	13.2	0	0	0	1	0	0	1	0	1	0	1	0	1	0	1	0	1	0	1	0	1	0	1	0	1	1	1	0	0	0	1	1	0	1	0	1	0	1	0	1	0	1	0	1	0	1	0	1
2018-04-02	13.53	1	0	0	0	1	1	0	1	0	0	1	0	1	0	1	0	1	0	1	0	1	0	1	0	1	1	1	0	0	0	1	1	0	1	0	1	0	1	0	1	0	1	0	1	0	1	0	1
2018-04-03		1	0	0	1	1	0	0	0	0	0	1	0	0	0	1	0	1	1	1	0	1	1	1	0	1	0	0	0	0	0	0	1	0	1	0	1	0	1	0	1	0	1	0	1	0	1	0	1
2018-04-04		0	1	0	0	0	0	1	0	1	0	1	0	1	0	1	0	1	0	1	0	1	0	1	0	1	0	0	0	0	0	0	1	0	1	0	1	0	1	0	1	0	1	0	1	0	1	0	1
2018-04-05		1	0	0	0	0	1	1	1	1	0	1	0	1	0	1	0	1	0	1	0	1	0	1	0	1	0	0	0	0	0	0	1	0	1	0	1	0	1	0	1	0	1	0	1	0	1	0	1
2018-04-06	14.31	1	0	0	0	1	1	1	1	1	0	1	0	1	0	1	0	1	0	1	0	1	0	1	0	1	1	1	0	0	0	0	1	0	1	0	1	0	1	0	1	0	1	0	1	0	1	0	1
2018-04-09	13.2	1	1	1	0	0	1	0	1	0	1	0	1	0	1	0	0	0	1	1	0	1	1	1	1	1	1	1	1	0	0	0	0	1	1	0	1	0	1	0	1	0	0	1	1	0	1	0	1
2018-04-10	13.74	0	1	1	0	0	0	1	0	0	0	1	0	0	0	1	0	0	0	1	0	1	0	1	0	1	1	1	1	1	0	0	0	1	0	1	0	1	1	0	1	0	0	1	0	1	1	0	1
2018-04-11	13.8	1	1	1	0	0	0	0	0	0	0	0	0	0	0	0	0	0	0	1	0	0	0	1	0	1	1	1	1	1	1	0	0	1	0	1	0	1	1	0	1	0	0	1	0	1	0	1	1
2018-04-12	14.1	1	0	1	1	0	0	0	0	0	0	0	0	0	0	0	0	0	0	0	0	0	0	1	0	1	1	1	1	1	1	1	1	0	1	0	1	0	1	0	1	0	1	0	1	0	1	0	1
2018-04-13	13.78	1	1	1	1	0	0	0	0	0	1	0	0	0	1	0	0	0	1	0	0	0	1	1	0	1	1	1	1	1	1	1	1	0	1	0	1	0	1	0	1	0	1	0	1	0	1	0	1
2018-04-16	13.75	0	1	1	1	1	0	0	0	0	0	0	0	0	0	0	0	0	0	0	0	0	0	0	0	0	1	1	1	1	1	1	1	0	1	0	1	0	1	0	1	0	1	0	1	0	1	0	1
2018-04-17	15.01	0	0	0	1	1	0	0	0	0	0	0	0	0	0	0	0	0	0	0	0	0	0	0	0	0	1	1	1	1	1	1	1	0	1	0	1	0	1	0	1	0	1	0	1	0	1	0	1
2018-04-18	13.58	1	1	1	1	1	1	0	0	0	1	0	0	0	1	0	1	0	1	0	1	0	1	0	1	0	0	1	1	1	1	1	0	1	1	0	1	0	1	0	1	0	0	1	1	0	1	0	1
2018-04-19	14	0	0	0	1	1	0	1	0	0	0	1	0	0	0	1	0	0	0	1	0	0	0	1	0	0	1	1	1	1	1	1	0	1	1	0	1	0	1	0	1	0	0	1	1	0	1	0	1
2018-04-20	13.7	1	1	1	0	1	0	0	0	0	0	1	0	0	0	1	0	0	1	1	0	0	1	1	0	0	0	1	0	1	1	1	1	0	1	0	1	0	1	0	1	0	1	0	1	0	1	0	1
2018-04-23	13.66	0	0	0	1	1	0	0	0	0	0	1	0	0	0	1	0	0	0	1	0	0	0	1	0	0	0	0	0	0	1	1	1	0	1	0	1	0	1	0	1	0	1	0	1	0	1	0	1
2018-04-24	13.59	0	1	0	0	0	0	0	0	0	0	0	0	0	0	1	0	0	0	1	0	0	0	1	0	0	0	0	0	0	1	1	0	1	0	1	1	0	1	0	1	0	0	1	0	1	1	0	1
2018-04-25	13.47	0	0	0	0	1	0	0	0	0	0	0	0	0	0	1	0	0	0	1	0	0	0	1	0	0	0	0	0	0	0	0	1	0	0	1	1	0	1	0	1	0	1	0	1	0	1	0	1
2018-04-26	13.88	0	0	0	0	1	0	0	0	0	0	0	0	0	0	1	0	1	0	1	0	1	0	1	0	1	1	1	0	0	0	0	1	0	1	0	1	0	1	0	1	0	1	0	1	0	1	0	1
2018-04-27		1	1	1	1	0	0	0	0	0	0	0	0	0	0	0	0	0	0	1	0	0	0	1	0	0	0	0	0	0	0	0	0	1	1	0	1	0	1	0	1	0	0	1	1	0	1	0	1
2018-04-30		0	0	0	0	0	0	1	0	1	0	1	0	1	0	1	0	1	0	1	0	1	0	1	0	1	0	0	0	0	0	0	1	0	1	0	1	0	1	0	1	0	1	0	1	0	1	0	1
2018-05-01	14.11	1	0	0	0	1	1	1	1	1	0	1	0	1	0	1	0	1	0	1	0	1	0	1	0	1	1	1	0	0	0	0	1	0	1	0	1	0	1	0	1	0	1	0	1	0	1	0	1
2018-05-02	14.48	1	1	1	1	1	1	0	1	0	0	0	0	0	0	0	0	0	0	0	0	0	0	1	0	0	1	1	0	0	0	0	1	0	1	0	1	0	1	0	1	0	1	0	1	0	1	0	1
2018-05-03	15.52	1	1	1	1	1	0	0	0	0	0	0	0	0	1	0	0	0	1	0	0	0	1	0	0	0	1	1	1	1	0	0	0	1	0	1	1	0	1	0	1	0	0	1	0	1	1	0	1
2018-05-04	14.34	1	1	1	1	1	1	0	0	0	1	0	0	0	1	0	1	0	1	0	1	0	1	0	1	0	1	1	1	1	0	0	1	0	1	0	1	0	1	0	1	0	1	0	1	0	1	0	1
2018-05-07	14.5	0	1	1	1	1	0	1	0	0	0	1	0	0	0	1	0	0	1	1	0	0	1	1	0	0	1	1	1	1	1	1	0	1	0	1	0	1	0	1	1	0	0	1	0	1	0	1	1
2018-05-08	14.34	1	1	1	1	1	0	0	0	0	0	1	0	0	0	1	0	0	1	1	0	0	1	1	0	0	1	1	1	1	1	1	0	1	0	1	0	1	0	1	0	1	0	1	0	1	0	1	0
2018-05-09	14.73	0	0	1	1	1	0	0	0	0	0	1	0	0	0	1	0	0	1	1	0	0	1	1	0	0	1	1	1	1	1	1	1	0	0	1	0	1	0	1	1	0	1	0	0	1	0	1	1
2018-05-10	14.85	1	1	1	1	1	0	0	0	0	0	0	0	0	0	1	0	0	1	1	0	0	1	1	0	0	1	1	1	1	1	1	0	1	0	1	0	1	0	1	0	1	0	1	0	1	0	1	0
2018-05-11	14.6	1	1	1	1	1	0	0	0	0	0	0	0	0	0	0	0	0	1	0	0	0	1	0	1	0	0	1	1	1	0	1	1	0	0	1	0	1	0	1	0	1	1	0	0	1	0	1	1
2018-05-14	14.76	0	1	0	1	1	0	0	0	0	0	0	0	0	0	1	0	0	0	1	0	0	1	1	0	0	1	1	1	1	0	1	0	1	0	1	0	1	0	1	0	1	0	1	0	1	0	1	0
2018-05-15	15.25	1	1	1	1	1	0	0	0	0	0	0	0	0	0	0	0	0	0	0	0	0	1	0	0	0	1	1	1	1	0	1	0	1	0	1	0	1	0	1	0	1	0	1	0	1	0	1	0
2018-05-16	15.75	1	1	1	1	1	0	0	0	0	0	0	0	0	1	0	0	0	1	0	0	0	1	0	0	0	1	1	1	1	1	1	1	0	1	0	0	1	0	1	1	0	1	0	1	0	1	0	1
2018-05-17	14.72	1	1	1	1	1	0	0	0	0	1	0	0	0	1	0	0	0	1	0	0	0	1	0	1	0	0	0	1	1	1	1	1	0	1	0	1	0	1	0	1	0	1	0	1	0	1	0	1
2018-05-18	14.93	0	0	0	1	1	0	1	0	0	0	1	0	0	0	1	0	0	0	1	0	0	0	1	0	0	1	1	1	1	1	1	0	1	0	1	0	1	0	1	0	1	0	1	0	1	0	1	0
2018-05-21	14.97	1	0	1	1	0	0	0	0	0	0	1	0	0	0	1	0	0	0	1	0	0	0	1	0	0	1	1	0	1	1	1	0	1	0	1	0	1	0	1	0	1	0	1	0	1	0	1	0
2018-05-22	14.97	1	0	1	1	1	0	0	0	0	0	0	0	0	0	0	0	0	0	0	0	0	0	0	0	0	0	1	0	1	1	1	0	1	0	1	0	1	0	1	0	1	0	1	0	1	0	1	0
2018-05-23	15.19	1	1	1	1	1	0	0	0	0	0	0	0	0	0	0	0	0	0	0	0	0	0	0	0	0	1	1	1	1	1	1	1	0	1	0	1	0	1	0	1	0	1	0	1	0	1	0	1
2018-05-24	14.91	1	1	0	1	1	0	0	0	0	0	0	0	0	0	0	0	0	0	0	0	0	1	0	0	0	0	0	0	1	0	0	1	0	1	0	1	0	1	0	1	0	1	0	1	0	1	0	1
2018-05-25	15	0	0	0	1	1	0	0	0	0	0	0	0	0	0	1	0	0	0	1	0	0	0	1	0	0	0	1	0	1	0	1	1	0	1	0	1	0	1	0	1	0	1	0	1	0	1	0	1
2018-05-28	15.19	1	1	1	1	1	0	0	0	0	0	0	0	0	0	0	0	0	0	0	0	0	0	0	0	0	1	1	0	1	0	1	1	0	1	0	1	0	1	0	1	0	1	0	1	0	1	0	1
2018-05-29	15.25	1	1	1	0	1	0	0	0	0	0	0	0	0	0	0	0	0	0	0	0	0	0	0	0	0	1	1	1	1	1	1	1	0	1	0	1	0	1	0	1	0	1	0	1	0	1	0	1
2018-05-30	15.22	1	1	1	0	1	0	0	0	0	0	0	0	0	0	0	0	0	0	0	0	0	0	0	0	0	1	1	1	1	1	1	1	0	1	0	1	0	1	0	1	0	1	0	1	0	1	0	1
2018-05-31	15.43	0	1	1	1	1	0	0	0	0	0	0	0	0	0	0	0	0	0	0	0	0	0	0	0	0	1	1	1	1	1	1	0	1	1	0	1	0	1	0	1	0	0	1	1	0	1	0	1
2018-06-01	15.1	1	1	1	1	0	0	0	0	0	0	0	0	0	0	0	0	0	0	0	0	0	0	0	0	0	0	1	1	1	1	1	1	0	1	0	1	0	1	0	1	0	1	0	1	0	1	0	1
2018-06-04	15.19	0	0	1	1	1	0	0	0	0	0	0	0	0	0	0	0	0	0	0	0	0	0	0	0	0	1	1	1	1	1	1	0	1	1	0	1	0	1	0	1	0	0	1	1	0	1	0	1
2018-06-05	15.32	1	0	1	1	1	0	0	0	0	0	0	0	0	0	0	0	0	0	0	0	0	0	0	0	0	1	1	1	1	1	1	0	1	0	1	1	0	1	0	1	0	0	1	0	1	1	0	1
2018-06-06	16.35	1	0	1	1	1	0	0	0	0	0	0	0	0	0	0	0	0	0	0	0	0	0	0	0	0	1	1	1	1	1	1	0	1	0	1	1	0	1	0	1	0	0	1	0	1	1	0	1
2018-06-07	15.51	1	1	1	1	1	1	0	0	0	1	0	0	0	1	0	0	0	1	0	0	0	1	0	0	0	1	1	1	1	1	1	1	0	1	0	1	0	1	0	1	0	1	0	1	0	1	0	1
2018-06-08	14.98	0	1	1	1	0	0	1	0	0	0	1	0	0	0	1	0	0	0	1	0	0	0	1	0	0	0	0	1	1	1	1	1	0	1	0	1	0	1	0	1	0	1	0	1	0	1	0	1
2018-06-11	15.13	0	0	0	0	1	0	0	0	0	0	1	0	0	0	1	0	0	0	1	0	0	0	1	0	0	0	0	0	0	1	1	1	0	1	0	1	0	1	0	1	0	1	0	1	0	1	0	1
2018-06-12	14.77	1	0	1	0	0	0	0	0	0	0	1	0	0	0	1	0	0	0	1	0	0	0	1	0	0	0	0	0	0	1	1	0	1	1	0	1	0	1	0	1	0	0	1	1	0	1	0	1
2018-06-13	14.39	0	0	0	0	0	0	0	0	0	0	0	0	0	0	1	0	0	0	1	0	0	0	1	0	0	0	0	0	0	0	0	1	0	1	0	1	0	1	0	1	0	1	0	1	0	1	0	1
2018-06-14	14.88	0	0	0	0	0	0	0	0	0	0	0	0	0	0	1	0	1	0	1	0	1	0	1	0	1	0	0	0	0	0	0	1	0	1	0	1	0	1	0	1	0	1	0	1	0	1	0	1
2018-06-15		1	0	0	0	0	0	0	0	0	0	0	0	0	0	1	0	0	0	1	0	0	0	1	0	0	0	0	0	0	0	0	1	0	1	0	1	0	1	0	1	0	1	0	1	0	1	0	1
2018-06-18	14.52	0	0	0	0	0	0	1	0	1	0	1	0	1	0	1	0	1	0	1	0	1	0	1	0	1	1	1	0	0	0	0	1	0	1	0	1	0	1	0	1	0	1	0	1	0	1	0	1
2018-06-19	14.46	1	1	0	0	0	1	0	1	0	0	0	0	0	0	0	0	0	0	1	0	1	0	1	0	1	1	1	0	0	0	0	1	0	1	0	1	0	1	0	1	0	1	0	1	0	1	0	1
2018-06-20	14.61	0	0	0	0	0	0	0	0	0	0	0	0	0	0	0	0	0	0	1	0	1	0	1	0	1	1	1	1	1	0	0	0	1	1	0	1	0	1	0	1	0	0	1	1	0	1	0	1
2018-06-21		1	1	0	0	0	0	0	0	0	0	0	0	0	0	0	0	0	0	1	0	0	0	1	0	1	0	0	0	0	0	0	1	0	1	0	1	0	1	0	1	0	1	0	1	0	1	0	1
2018-06-22	14.35	0	0	0	0	0	0	1	0	1	0	1	0	1	0	1	0	1	0	1	0	1	0	1	0	1	1	1	0	0	0	0	0	1	1	0	1	0	1	0	1	0	0	1	1	0	1	0	1
2018-06-25	14.37	1	0	0	0	0	1	0	1	0	0	0	0	0	0	0	0	0	0	1	0	0	0	1	0	1	1	1	0	0	1	0	1	0	1	0	1	0	1	0	1	0	1	0	1	0	1	0	1
2018-06-26		1	0	1	0	0	0	0	0	0	0	0	0	0	0	0	0	0	0	0	0	0	0	1	0	0	0	0	0	0	0	0	1	0	1	0	1	0	1	0	1	0	1	0	1	0	1	0	1
2018-06-27	14	0	1	0	0	0	0	1	0	1	0	1	0	1	0	1	0	1	0	1	0	1	0	1	0	1	1	1	0	0	0	0	1	0	1	0	1	0	1	0	1	0	1	0	1	0	1	0	1
2018-06-28		1	0	0	0	0	1	0	1	0	0	0	0	0	0	0	0	0	0	1	0	0	0	1	0	0	0	0	0	0	0	0	1	0	1	0	1	0	1	0	1	0	1	0	1	0	1	0	1
2018-06-29		0	0	0	1	0	0	1	0	1	0	1	0	1	0	1	0	1	0	1	0	1	0	1	0	1	0	0	0	0	0	0	0	1	0	1	1	0	1	0	1	0	0	1	1	0	1	0	1
2018-06-30	14.5	1	1	1	0	0	1	1	1	1	0	1	0	1	0	1	0	1	0	1	0	1	0	1	0	1	1	1	0	0	0	0	1	0	1	0	1	0	1	0	1	0	1	0	1	0	1	0	1
2018-07-02	14.12	1	1	1	1	1	1	0	1	0	0	0	0	0	0	0	0	0	0	0	0	0	0	0	0	0	1	1	1	0	0	0	1	0	1	0	1	0	1	0	1	0	1	0	1	0	1	0	1
2018-07-03		0	1	0	0	0	0	0	0	0	0	0	0	0	0	0	0	0	0	0	0	0	0	0	0	0	0	0	1	1	0	0	0	1	1	0	1	0	1	0	1	0	0	1	1	0	1	0	1
2018-07-04	14.44	0	1	1	1	0	0	1	0	1	0	1	0	1	0	1	0	1	0	1	0	1	0	1	0	1	1	1	1	1	0	0	1	0	1	0	1	0	1	0	1	0	1	0	1	0	1	0	1
2018-07-05	13	1	0	1	1	0	1	0	1	0	0	0	0	0	0	0	0	0	0	0	0	0	0	0	0	0	1	1	1	1	1	1	1	0	1	0	1	0	1	0	1	0	1	0	1	0	1	0	1
2018-07-06		0	0	1	0	1	0	1	0	0	0	1	0	0	0	1	0	1	0	1	0	1	0	1	0	1	0	0	1	1	1	1	0	1	1	0	1	0	1	0	1	0	0	1	1	0	1	0	1
2018-07-09	12.09	0	1	1	1	0	0	1	0	1	0	1	0	1	0	1	0	1	0	1	0	1	0	1	0	1	1	1	1	1	1	1	0	1	0	1	1	0	1	0	1	0	0	1	0	1	1	0	1
2018-07-10	13.3	1	0	0	0	0	1	0	1	0	0	1	0	1	0	1	0	1	0	1	0	1	0	1	0	1	1	1	0	1	0	1	0	1	0	1	1	0	1	0	1	0	0	1	0	1	1	0	1
2018-07-11		1	1	0	1	1	1	0	1	0	1	0	1	0	1	1	1	0	1	1	1	0	1	1	1	0	0	0	0	1	0	1	1	0	1	0	1	0	1	0	1	0	1	0	1	0	1	0	1
2018-07-12	14.2	0	1	1	1	1	0	1	0	1	0	1	0	1	0	1	0	1	0	1	0	1	0	1	0	1	1	1	1	1	0	1	0	1	0	1	0	1	1	0	1	0	0	1	0	1	1	0	1
2018-07-13	14.93	1	1	0	0	1	1	0	1	0	1	0	1	0	1	0	1	0	1	0	1	0	1	0	1	0	1	1	1	1	0	0	1	0	0	1	1	0	1	0	1	0	1	0	0	1	1	0	1
2018-07-16	14.33	1	1	1	1	1	1	0	0	0	1	0	1	0	1	0	1	0	1	0	1	0	1	0	1	0	1	1	1	1	1	1	1	0	1	0	1	0	1	0	1	0	1	0	1	0	1	0	1
2018-07-17	13.87	0	1	1	1	0	0	0	0	0	0	0	0	0	1	0	1	0	1	0	1	0	1	0	1	0	1	1	1	1	1	1	1	0	1	0	1	0	1	0	1	0	1	0	1	0	1	0	1
2018-07-18	13.8	0	0	1	0	0	0	0	0	0	0	1	0	0	1	1	1	0	1	1	1	0	1	1	1	0	1	1	1	1	1	1	1	0	1	0	1	0	1	0	1	0	1	0	1	0	1	0	1
2018-07-19	13.26	0	0	1	1	1	0	0	0	0	0	1	0	0	0	1	0	0	1	1	1	0	1	1	1	0	1	1	1	1	1	1	1	0	1	0	1	0	1	0	1	0	1	0	1	0	1	0	1
2018-07-20	13.71	0	0	1	1	0	0	0	0	0	0	1	0	0	0	1	0	1	1	1	0	1	1	1	0	1	1	1	1	1	1	1	0	1	0	1	0	1	1	0	1	0	0	1	0	1	1	0	1
2018-07-23	13.2	1	0	0	1	1	0	0	0	0	0	0	0	0	0	1	0	0	1	1	1	0	1	1	1	0	1	1	1	1	1	1	0	1	0	1	0	1	0	1	1	0	0	1	0	1	0	1	1
2018-07-24	13	0	0	0	0	1	0	0	0	0	0	0	0	0	0	1	0	1	0	1	0	1	1	1	0	1	0	1	0	1	0	1	0	1	0	1	0	1	0	1	0	1	0	1	0	1	0	1	0
2018-07-25	13	0	0	0	1	1	0	0	0	0	0	1	0	0	0	1	0	0	0	1	0	1	1	1	0	1	0	1	0	1	0	1	1	0	0	1	0	1	0	1	0	1	1	0	0	1	0	1	0
2018-07-26	13	1	0	0	0	0	0	0	0	0	0	1	0	0	0	1	0	0	0	1	0	1	1	1	0	1	0	1	0	1	0	1	1	0	0	1	0	1	0	1	1	0	1	0	0	1	0	1	1
2018-07-27	13.68	1	0	0	0	1	0	0	0	0	0	0	0	0	0	1	0	0	0	1	0	1	0	1	0	1	1	1	0	0	0	0	1	0	1	0	0	1	0	1	1	0	1	0	1	0	1	0	1
2018-07-30		1	1	1	0	0	1	0	0	0	1	0	0	0	1	0	0	0	1	0	0	0	1	1	0	0	0	0	0	0	0	0	1	0	1	0	0	1	1	0	1	0	1	0	1	0	1	0	1
2018-07-31		0	0	0	0	0	0	1	0	1	0	1	0	1	0	1	0	1	0	1	0	1	0	1	0	1	0	0	0	0	0	0	0	1	0	1	0	1	0	1	1	0	0	1	1	0	1	0	1
2018-08-01	13.51	1	0	0	0	0	1	1	1	1	0	1	0	1	0	1	0	1	0	1	0	1	0	1	0	1	1	1	0	0	0	0	1	0	1	0	1	0	1	0	1	0	1	0	1	0	1	0	1
2018-08-02	13.02	1	0	1	1	0	1	0	1	0	0	0	0	0	0	0	0	0	0	0	0	0	0	1	0	0	1	1	0	0	0	0	1	0	1	0	1	0	1	0	1	0	1	0	1	0	1	0	1
2018-08-03	13.39	0	1	1	0	0	0	0	0	0	0	0	0	0	0	0	0	0	0	1	0	0	0	1	0	0	1	1	1	1	0	0	1	0	1	0	1	0	1	0	1	0	1	0	1	0	1	0	1
2018-08-06	14.49	1	1	1	1	1	0	0	0	0	0	0	0	0	0	0	0	0	0	0	0	0	0	0	0	0	1	1	1	1	0	0	1	0	1	0	1	0	1	0	1	0	1	0	1	0	1	0	1
2018-08-07	13.89	1	1	1	1	1	1	0	0	0	1	0	1	0	1	0	1	0	1	0	1	0	1	0	1	0	1	1	1	1	1	1	0	1	1	0	1	0	1	0	1	0	0	1	1	0	1	0	1
2018-08-08	13.73	0	1	1	1	1	0	0	0	0	1	0	0	0	1	0	0	0	1	0	0	0	1	0	0	0	1	1	1	1	1	1	1	0	1	0	1	0	1	0	1	0	1	0	1	0	1	0	1
2018-08-09	14.93	0	1	1	1	1	0	0	0	0	0	1	0	0	1	1	0	0	1	1	0	0	1	1	0	0	1	1	1	1	1	1	0	1	0	1	1	0	1	0	1	0	0	1	0	1	1	0	1
2018-08-10	14.6	1	1	1	1	1	1	0	0	0	1	0	0	0	1	0	1	0	1	0	1	0	1	0	1	0	1	1	1	1	1	1	0	1	0	1	1	0	1	0	1	0	0	1	0	1	1	0	1
2018-08-13	13.88	0	1	1	1	1	0	0	0	0	1	0	0	0	1	0	1	0	1	0	1	0	1	0	1	0	0	1	1	1	1	1	1	0	1	0	1	0	1	0	1	0	1	0	1	0	1	0	1
2018-08-14	14.14	0	1	1	1	1	0	0	0	0	0	1	0	0	0	1	0	0	1	1	0	0	1	1	0	0	1	1	1	1	1	1	1	0	1	0	1	0	1	0	1	0	1	0	1	0	1	0	1
2018-08-15	14.01	1	0	0	1	1	0	0	0	0	0	1	0	0	0	1	0	0	1	1	0	0	1	1	0	0	0	1	0	1	1	1	1	0	1	0	1	0	1	0	1	0	1	0	1	0	1	0	1
2018-08-16	14.82	0	0	1	1	1	0	0	0	0	0	0	0	0	0	1	0	0	1	1	0	0	1	1	0	0	1	1	1	1	1	1	1	0	1	0	1	0	1	0	1	0	1	0	1	0	1	0	1
2018-08-17	13.88	1	1	1	1	1	1	0	0	0	1	0	0	0	1	0	0	0	1	0	1	0	1	0	1	0	0	0	1	1	1	1	1	0	1	0	1	0	1	0	1	0	1	0	1	0	1	0	1
2018-08-20		0	0	0	0	0	0	1	0	0	0	1	0	0	0	1	0	0	0	1	0	0	1	1	0	0	0	0	0	0	0	0	0	1	1	0	1	0	1	0	1	0	0	1	1	0	1	0	1
2018-08-21	13.88	0	0	0	0	1	0	1	0	1	0	1	0	1	0	1	0	1	0	1	0	1	0	1	0	1	1	1	0	0	0	0	0	1	0	1	1	0	1	0	1	0	0	1	0	1	1	0	1
2018-08-22	14.8	1	0	1	1	1	1	0	1	0	0	1	0	0	0	1	0	0	0	1	0	0	0	1	0	0	1	1	0	0	0	0	1	0	1	0	1	0	1	0	1	0	1	0	1	0	1	0	1
2018-08-23	14.8	1	1	1	0	1	1	0	0	0	1	0	0	0	1	0	0	0	1	0	0	0	1	0	0	0	1	1	1	1	0	0	0	1	0	1	1	0	1	0	1	0	0	1	1	0	1	0	1
2018-08-24	14.74	1	1	1	1	1	0	0	0	0	1	0	0	0	1	0	0	0	1	0	0	0	1	0	0	0	1	1	1	1	0	0	0	1	0	1	1	0	1	0	1	0	0	1	1	0	1	0	1
2018-08-27	13.8	0	1	0	1	0	0	0	0	0	1	0	0	0	1	0	0	0	1	0	0	0	1	0	0	0	1	1	1	1	0	0	0	1	0	1	0	1	0	1	1	0	0	1	0	1	0	1	1
2018-08-28	14.37	0	0	0	0	0	0	1	0	0	0	1	0	0	0	1	0	0	0	1	0	0	0	1	0	0	1	1	1	1	1	1	1	0	0	1	0	1	0	1	1	0	1	0	0	1	0	1	1
2018-08-29	14.39	1	0	1	1	1	0	0	0	0	0	0	0	0	0	0	0	0	0	0	0	0	0	0	0	0	1	1	1	1	1	1	1	0	0	1	0	1	1	0	1	0	1	0	0	1	1	0	1
2018-08-30	13	1	0	1	0	0	0	0	0	0	0	0	0	0	0	0	0	0	0	0	0	0	0	0	0	0	1	0	1	1	1	1	1	0	1	0	1	0	1	0	1	0	1	0	1	0	1	0	1
2018-08-31	12	0	0	0	0	0	0	1	0	0	0	1	0	0	0	1	0	1	0	1	0	1	0	1	0	1	0	0	0	1	0	1	1	0	1	0	1	0	1	0	1	0	1	0	1	0	1	0	1
2018-09-03		0	0	0	1	0	0	1	0	0	0	1	0	1	0	1	0	1	0	1	0	1	0	1	0	1	0	0	0	0	0	0	1	0	1	0	1	0	1	0	1	0	1	0	1	0	1	0	1
2018-09-04	13.2	0	0	0	0	0	0	1	0	1	0	1	0	1	0	1	0	1	0	1	0	1	0	1	0	1	1	1	0	0	0	0	0	1	0	1	1	0	1	0	1	0	0	1	0	1	1	0	1
2018-09-05	14.48	1	1	0	0	1	1	0	1	0	1	0	1	0	1	1	1	0	1	1	1	1	1	1	1	1	1	1	0	0	0	0	1	0	1	0	1	0	1	0	1	0	1	0	1	0	1	0	1
2018-09-06	13.45	1	1	1	0	0	1	0	0	0	1	0	1	0	1	0	1	0	1	0	1	0	1	0	1	0	1	1	1	1	0	0	1	0	1	0	1	0	1	0	1	0	1	0	1	0	1	0	1
2018-09-07	14.69	0	1	0	0	0	0	1	0	0	0	1	0	0	1	1	1	0	1	1	1	0	1	1	1	0	1	1	1	1	0	0	0	1	1	0	1	0	1	0	1	0	0	1	1	0	1	0	1
2018-09-10	16	1	1	1	1	1	1	0	0	0	1	0	1	0	1	0	1	0	1	0	1	0	1	0	1	0	1	1	1	1	0	0	1	0	1	0	1	0	1	0	1	0	1	0	1	0	1	0	1
2018-09-11		1	1	1	1	0	1	0	0	0	1	0	1	0	1	0	1	0	1	0	1	0	1	0	1	0	0	0	0	0	1	1	1	0	1	0	1	0	1	0	1	0	1	0	1	0	1	0	1
2018-09-12		0	0	1	0	0	0	1	0	1	0	1	0	1	0	1	0	1	0	1	0	1	0	1	0	1	0	0	0	0	1	0	1	0	1	0	1	0	1	0	1	0	1	0	1	0	1	0	1
2018-09-13	15.7	1	0	0	0	1	1	1	1	1	0	1	0	1	0	1	0	1	0	1	0	1	0	1	0	1	1	1	0	0	1	0	0	1	0	1	1	0	1	0	1	0	0	1	1	0	1	0	1
2018-09-14	14.9	1	0	1	1	1	1	0	1	0	0	0	0	0	1	0	1	0	1	0	1	0	1	0	1	0	1	1	0	0	0	0	1	0	1	0	1	0	1	0	1	0	1	0	1	0	1	0	1
2018-09-17	14.07	0	1	1	1	1	0	1	0	0	0	1	0	0	1	1	1	0	1	1	1	0	1	1	1	0	1	1	1	1	0	0	1	0	1	0	1	0	1	0	1	0	1	0	1	0	1	0	1
2018-09-18	14.07	0	1	0	1	1	0	1	0	0	0	1	0	1	0	1	0	1	1	1	0	1	1	1	1	1	1	1	1	1	0	0	0	1	0	1	1	0	1	0	1	0	0	1	0	1	1	0	1
2018-09-19	14.6	1	0	0	0	1	0	0	0	0	0	1	0	1	0	1	0	1	0	1	0	1	1	1	1	1	1	1	1	1	1	1	0	1	0	1	0	1	0	1	1	0	0	1	0	1	0	1	1
2018-09-20	14.5	1	0	1	1	1	0	0	0	0	0	0	0	0	0	1	0	0	1	1	0	0	1	1	1	0	1	1	1	1	1	1	1	0	0	1	0	1	0	1	1	0	1	0	0	1	0	1	1
2018-09-21		0	1	1	0	0	0	0	0	0	0	0	0	0	0	1	0	0	0	1	0	0	1	1	0	0	0	0	0	0	1	1	0	1	0	1	0	1	0	1	0	1	0	1	0	1	0	1	0
2018-09-24	14	0	0	0	0	1	0	1	0	1	0	1	0	1	0	1	0	1	0	1	0	1	0	1	0	1	1	1	0	0	1	1	1	0	1	0	1	0	1	0	1	0	1	0	1	0	1	0	1
2018-09-25	14.37	1	0	0	1	0	1	0	1	0	0	0	0	0	0	1	0	0	0	1	0	1	0	1	0	1	1	1	0	0	0	1	1	0	0	1	0	1	0	1	0	1	1	0	0	1	0	1	0
2018-09-26	13.88	1	0	1	1	0	0	0	0	0	0	0	0	0	0	0	0	0	0	1	0	0	0	1	0	1	1	1	1	1	0	1	0	1	0	1	0	1	0	1	0	1	0	1	0	1	0	1	0
2018-09-27	14.59	0	1	0	0	1	0	0	0	0	0	0	0	0	0	0	0	0	0	1	0	1	0	1	0	1	1	1	1	1	0	0	1	0	0	1	0	1	0	1	0	1	1	0	0	1	0	1	0
2018-09-28		1	1	0	0	1	1	0	0	0	1	0	0	0	1	0	0	0	1	0	0	0	1	1	0	0	0	0	0	0	0	0	0	1	0	1	0	1	0	1	0	1	0	1	0	1	0	1	0
2018-09-30		0	0	0	0	0	0	1	0	1	0	1	0	1	0	1	0	1	0	1	0	1	0	1	0	1	0	0	0	0	0	0	1	0	1	0	1	0	1	0	1	0	1	0	1	0	1	0	1
2018-10-01		1	0	1	0	0	1	1	1	1	0	1	0	1	0	1	0	1	0	1	0	1	0	1	0	1	0	0	0	0	0	0	1	0	1	0	1	0	1	0	1	0	1	0	1	0	1	0	1
2018-10-02		1	0	0	0	0	1	1	1	1	0	1	0	1	0	1	0	1	0	1	0	1	0	1	0	1	0	0	0	0	0	0	1	0	1	0	1	0	1	0	1	0	1	0	1	0	1	0	1
2018-10-03		1	1	0	0	0	1	1	1	1	1	1	1	1	0	1	0	1	0	1	0	1	0	1	0	1	0	0	0	0	0	0	1	0	1	0	1	0	1	0	1	0	1	0	1	0	1	0	1
2018-10-04		1	1	0	1	0	1	1	1	1	1	1	1	1	0	1	0	1	0	1	0	1	0	1	0	1	0	0	0	0	0	0	1	0	1	0	1	0	1	0	1	0	1	0	1	0	1	0	1
2018-10-05	13.96	1	1	0	0	0	1	1	1	1	1	1	1	1	0	1	0	1	0	1	0	1	0	1	0	1	1	1	0	0	0	0	1	0	1	0	1	0	1	0	1	0	1	0	1	0	1	0	1
2018-10-08	15.31	1	1	1	0	1	1	0	1	0	1	0	1	0	1	0	1	0	0	0	0	0	0	0	0	0	1	1	1	1	1	0	1	0	1	0	1	0	1	0	1	0	1	0	1	0	1	0	1
2018-10-09	15.34	1	1	1	1	1	1	0	0	0	1	0	0	0	1	0	0	0	1	0	1	0	1	0	1	0	1	1	1	1	1	1	0	1	1	0	1	0	1	0	1	0	0	1	1	0	1	0	1
2018-10-10	15.56	1	1	1	1	1	0	0	0	0	1	0	0	0	1	0	0	0	1	0	0	0	1	0	1	0	1	1	1	1	1	1	0	1	1	0	1	0	1	0	1	0	0	1	1	0	1	0	1
2018-10-11	15.14	1	1	1	1	1	0	0	0	0	1	0	1	0	1	0	1	0	1	0	1	0	1	0	1	0	1	1	1	1	1	1	1	0	1	0	1	0	1	0	1	0	1	0	1	0	1	0	1
2018-10-12	15.14	0	0	1	1	1	0	0	0	0	0	0	0	0	1	0	0	0	1	0	0	0	1	0	0	0	1	1	1	1	1	1	0	1	1	0	1	0	1	0	1	0	0	1	1	0	1	0	1
2018-10-15	14.51	1	0	1	1	1	0	0	0	0	0	0	0	0	1	0	0	0	1	0	0	0	1	0	0	0	1	1	1	1	1	1	1	0	1	0	1	0	1	0	1	0	1	0	1	0	1	0	1
2018-10-16	15.89	0	0	1	1	1	0	0	0	0	0	1	0	0	0	1	0	0	0	1	0	0	0	1	0	0	1	1	1	1	1	1	1	0	1	0	1	0	1	0	1	0	1	0	1	0	1	0	1
2018-10-17	16.08	1	1	1	1	1	1	0	0	0	1	0	0	0	1	0	0	0	1	0	1	0	1	0	1	0	1	1	1	1	1	1	0	1	1	0	1	0	1	0	1	0	0	1	1	0	1	0	1
2018-10-18	15.25	1	1	1	1	1	0	0	0	0	1	0	1	0	1	0	1	0	1	0	1	0	1	0	1	0	0	1	1	1	0	1	1	0	1	0	1	0	1	0	1	0	1	0	1	0	1	0	1
2018-10-19	16.43	0	1	0	1	1	0	1	0	0	1	1	0	0	1	1	0	0	1	1	0	0	1	1	0	0	1	1	1	1	1	1	0	1	1	0	1	0	1	0	1	0	0	1	1	0	1	0	1
2018-10-22	16.94	1	1	1	1	1	1	0	0	0	1	0	0	0	1	0	1	0	1	0	1	0	1	0	1	0	1	1	1	1	1	1	0	1	0	1	0	1	1	0	1	0	0	1	0	1	1	0	1
2018-10-23	17.18	1	1	1	1	1	0	0	0	0	1	0	1	0	1	0	1	0	1	0	1	0	1	0	1	0	1	1	1	1	1	1	1	0	1	0	1	0	1	0	1	0	1	0	1	0	1	0	1
2018-10-24	17.2	1	1	1	1	1	0	0	0	0	1	0	1	0	1	0	1	0	1	0	1	0	1	0	1	0	1	1	1	1	1	1	0	1	1	0	1	0	1	0	1	0	0	1	1	0	1	0	1
2018-10-25	18.29	1	1	1	1	1	0	0	0	0	0	0	0	0	1	0	1	0	1	0	1	0	1	0	1	0	1	1	1	1	1	1	0	1	0	1	1	0	1	0	1	0	0	1	1	0	1	0	1
2018-10-26	18.09	1	1	1	1	1	1	0	0	0	1	0	0	0	1	0	1	0	1	0	1	0	1	0	1	0	1	1	1	1	1	1	1	0	1	0	1	0	1	0	1	0	1	0	1	0	1	0	1
2018-10-29	17.23	0	1	1	1	1	0	0	0	0	1	0	0	0	1	0	1	0	1	0	1	0	1	0	1	0	1	1	1	1	1	1	1	0	1	0	1	0	1	0	1	0	1	0	1	0	1	0	1
2018-10-30	17.16	0	1	1	1	1	0	0	0	0	0	1	0	0	0	1	0	0	1	1	1	0	1	1	1	0	1	1	1	1	1	1	0	1	1	0	1	0	1	0	1	0	0	1	1	0	1	0	1
2018-10-31	16.7	0	0	1	1	1	0	0	0	0	0	1	0	0	0	1	0	0	1	1	1	0	1	1	1	0	0	0	0	1	1	1	0	1	0	1	1	0	1	0	1	0	0	1	0	1	1	0	1
2018-11-01	16.99	0	0	0	1	1	0	0	0	0	0	1	0	0	0	1	0	0	1	1	0	0	1	1	1	0	0	1	0	0	1	1	0	1	0	1	1	0	1	0	1	0	0	1	0	1	1	0	1
2018-11-02	17	1	0	0	1	1	0	0	0	0	0	0	0	0	0	1	0	0	0	1	0	0	1	1	1	0	0	0	0	0	0	1	0	1	0	1	0	1	0	1	0	1	0	1	0	1	0	1	0
2018-11-05	17	1	0	0	1	1	0	0	0	0	0	0	0	0	0	1	0	0	0	1	0	0	1	1	1	0	0	0	0	0	0	0	1	0	0	1	0	1	0	1	1	0	1	0	0	1	0	1	1
2018-11-06	16.87	1	1	0	0	1	0	0	0	0	0	0	0	0	0	1	0	0	0	1	0	0	1	1	1	0	0	0	0	0	0	0	1	0	0	1	0	1	0	1	1	0	1	0	0	1	0	1	1
2018-11-07	15.24	0	0	0	0	0	0	0	0	0	0	0	0	0	0	0	0	0	0	1	0	0	0	1	0	0	0	0	0	0	0	0	1	0	1	0	0	1	1	0	1	0	1	0	1	0	1	0	1
2018-11-08	16.76	0	0	0	0	0	0	1	0	0	0	1	0	1	0	1	0	1	0	1	0	1	0	1	0	1	0	0	0	0	0	0	1	0	1	0	1	0	1	0	1	0	1	0	1	0	1	0	1
2018-11-09	16.11	1	0	1	0	0	1	0	0	0	1	0	0	0	1	0	0	0	1	1	0	0	1	1	0	0	0	0	0	0	0	0	1	0	1	0	1	0	1	0	1	0	1	0	1	0	1	0	1
2018-11-12	15.98	0	0	0	0	0	0	0	0	0	1	0	0	0	1	1	0	0	1	1	0	0	1	1	0	1	0	0	0	0	0	0	0	1	1	0	1	0	1	0	1	0	0	1	1	0	1	0	1
2018-11-13	16.2	0	1	0	0	0	0	0	0	0	0	0	0	0	0	1	0	0	0	1	0	0	0	1	0	1	0	0	0	0	0	0	0	1	0	1	0	1	0	1	1	0	0	1	0	1	1	0	1
2018-11-14	16.23	1	0	0	0	0	0	0	0	0	0	0	0	0	1	0	0	0	1	0	0	0	1	1	0	1	0	0	0	0	0	0	1	0	1	0	1	0	1	0	1	0	1	0	1	0	1	0	1
2018-11-15	17.22	1	1	0	0	1	0	0	0	0	0	0	0	0	1	0	0	0	1	0	0	0	1	1	0	0	1	1	1	1	1	0	0	1	0	1	0	1	0	1	0	1	0	1	0	1	0	1	1
2018-11-16	17.53	1	1	1	1	1	1	0	0	0	1	0	0	0	1	0	1	0	1	0	1	0	1	0	1	0	1	1	1	1	1	0	0	1	0	1	0	1	0	1	0	1	0	1	0	1	0	1	1
2018-11-19	17.53	1	1	1	1	1	0	0	0	0	1	0	0	0	1	0	0	0	1	0	1	0	1	0	1	0	1	1	1	1	1	1	0	1	0	1	0	1	0	1	0	1	0	1	0	1	0	1	0
2018-11-20	17.82	1	1	1	1	1	0	0	0	0	1	0	0	0	1	0	0	0	1	0	1	0	1	0	1	0	1	1	1	1	1	1	1	0	1	0	1	0	1	0	1	0	1	0	1	0	1	0	1
2018-11-21	17.82	1	1	1	1	1	0	0	0	0	0	0	0	0	1	0	1	0	1	0	1	0	1	0	1	0	1	1	1	1	1	1	0	1	1	0	1	0	1	0	1	0	0	1	1	0	1	0	1
2018-11-22	17.23	1	1	1	1	1	0	0	0	0	0	0	0	0	1	0	1	0	1	0	1	0	1	0	1	0	1	1	1	1	1	1	1	0	1	0	1	0	1	0	1	0	1	0	1	0	1	0	1
2018-11-23	17.13	0	0	1	1	1	0	0	0	0	0	0	0	0	1	0	0	0	1	0	0	0	1	0	1	0	0	1	1	1	1	1	1	0	1	0	1	0	1	0	1	0	1	0	1	0	1	0	1
2018-11-26	16.71	0	0	0	1	0	0	0	0	0	0	0	0	0	0	0	0	0	1	0	0	0	1	0	1	0	0	0	0	1	1	1	1	0	1	0	1	0	1	0	1	0	1	0	1	0	1	0	1
2018-11-27	17.5	0	0	0	1	1	0	0	0	0	0	1	0	0	0	1	0	0	0	1	0	0	0	1	0	0	1	1	0	1	0	1	1	0	1	0	1	0	1	0	1	0	1	0	1	0	1	0	1
2018-11-28	17.33	1	1	0	1	1	0	0	0	0	0	0	0	0	0	0	0	0	1	0	0	0	1	0	0	0	0	1	0	0	0	1	0	1	1	0	1	0	1	0	1	0	0	1	1	0	1	0	1
2018-11-29	16.78	0	1	0	1	1	0	0	0	0	0	0	0	0	0	0	0	0	0	0	0	0	1	0	0	0	0	0	0	0	0	0	1	0	1	0	1	0	1	0	1	0	1	0	1	0	1	0	1
2018-11-30	16.73	0	1	0	0	1	0	0	0	0	0	0	0	0	0	1	0	0	0	1	0	0	0	1	0	0	0	0	0	0	0	0	0	1	1	0	1	0	1	0	1	0	0	1	1	0	1	0	1
2018-12-03	17.83	0	0	0	0	1	0	0	0	0	0	0	0	0	0	0	0	0	0	1	0	0	0	1	0	0	1	1	0	0	0	0	0	1	0	1	0	1	0	1	0	1	0	1	0	1	0	1	1
2018-12-04	17.61	1	1	1	1	1	1	0	0	0	1	0	0	0	1	0	0	0	1	0	0	0	1	0	0	0	1	1	1	1	1	0	0	1	0	1	0	1	0	1	0	1	0	1	0	1	0	1	1
2018-12-05	17.46	0	1	1	0	0	0	0	0	0	1	0	0	0	1	0	0	0	1	0	0	0	1	0	0	0	1	1	1	1	1	0	1	0	0	1	0	1	0	1	1	0	1	0	0	1	1	0	1
2018-12-06	17.2	0	1	0	1	0	0	0	0	0	0	0	0	0	0	0	0	0	0	0	0	0	0	0	0	0	0	0	1	1	1	0	1	0	1	0	1	0	1	0	1	0	1	0	1	0	1	0	1
2018-12-07	17.06	0	0	0	1	0	0	0	0	0	0	0	0	0	0	0	0	0	0	0	0	0	0	0	0	0	0	0	0	1	1	1	0	1	1	0	1	0	1	0	1	0	0	1	1	0	1	0	1
2018-12-10	17.46	0	0	1	1	1	0	0	0	0	0	0	0	0	0	0	0	0	0	0	0	0	0	0	0	0	1	1	0	1	1	1	1	0	1	0	1	0	1	0	1	0	1	0	1	0	1	0	1
2018-12-11	17.5	1	1	1	0	1	0	0	0	0	0	0	0	0	0	0	0	0	0	0	0	0	0	0	0	0	1	1	1	1	1	1	0	1	1	0	1	0	1	0	1	0	0	1	1	0	1	0	1
2018-12-12	17.43	1	1	0	1	1	0	0	0	0	0	0	0	0	0	0	0	0	0	0	0	0	0	0	0	0	1	1	1	1	0	1	0	1	1	0	1	0	1	0	1	0	0	1	1	0	1	0	1
2018-12-13	17.43	0	1	0	1	0	0	0	0	0	0	0	0	0	0	0	0	0	0	0	0	0	0	0	0	0	0	1	1	1	0	1	0	1	0	1	0	1	0	1	1	0	0	1	0	1	1	0	1
2018-12-14	17.87	1	0	0	1	1	0	0	0	0	0	0	0	0	0	0	0	0	0	0	0	0	0	0	0	0	1	1	1	1	1	1	1	0	1	0	1	0	1	0	1	0	1	0	1	0	1	0	1
2018-12-17	17.89	1	1	1	1	1	0	0	0	0	0	0	0	0	0	0	0	0	0	0	0	0	1	0	0	0	1	1	1	1	1	1	0	1	1	0	1	0	1	0	1	0	0	1	1	0	1	0	1
2018-12-18	17.94	1	1	1	1	1	0	0	0	0	0	0	0	0	0	0	0	0	0	0	0	0	1	0	0	0	1	1	1	1	1	1	1	0	1	0	1	0	1	0	1	0	1	0	1	0	1	0	1
2018-12-19	17.94	1	1	1	1	1	0	0	0	0	0	0	0	0	0	0	0	0	1	0	0	0	1	0	0	0	1	1	1	1	1	1	1	0	1	0	1	0	1	0	1	0	1	0	1	0	1	0	1
2018-12-20	17.52	1	1	1	1	0	0	0	0	0	0	0	0	0	0	0	0	0	1	0	0	0	1	0	0	0	0	0	1	1	1	1	1	0	1	0	1	0	1	0	1	0	1	0	1	0	1	0	1
2018-12-21	18.04	0	0	1	1	1	0	0	0	0	0	0	0	0	0	0	0	0	0	0	0	0	0	0	0	0	1	1	1	1	1	1	1	0	1	0	1	0	1	0	1	0	1	0	1	0	1	0	1
2018-12-24	18.56	1	1	1	1	1	0	0	0	0	0	0	0	0	0	0	0	0	0	0	0	0	1	0	0	0	1	1	1	1	1	1	0	1	1	0	1	0	1	0	1	0	0	1	1	0	1	0	1
2018-12-25	17.65	1	1	1	1	1	0	0	0	0	1	0	0	0	1	0	0	0	1	0	0	0	1	0	0	0	0	0	1	1	1	1	1	0	1	0	1	0	1	0	1	0	1	0	1	0	1	0	1
2018-12-26	17.66	0	1	0	1	1	0	0	0	0	0	0	0	0	0	0	0	0	0	0	0	0	0	0	0	0	0	0	1	1	0	1	1	0	1	0	1	0	1	0	1	0	1	0	1	0	1	0	1
2018-12-27	18.87	1	0	0	1	1	0	0	0	0	0	0	0	0	0	0	0	0	0	0	0	0	0	0	0	0	1	1	1	1	1	1	1	0	1	0	1	0	1	0	1	0	1	0	1	0	1	0	1
2018-12-28		1	1	1	1	0	1	0	0	0	1	0	0	0	1	0	0	0	1	0	0	0	1	0	0	0	0	0	0	0	0	0	0	1	1	0	1	0	1	0	1	0	0	1	1	0	1	0	1
2018-12-31		0	0	0	0	0	0	1	0	1	0	1	0	1	0	1	0	1	0	1	0	1	0	1	0	1	0	0	0	0	0	0	1	0	1	0	1	0	1	0	1	0	1	0	1	0	1	0	1
2019-01-01	17.01	1	0	0	0	0	1	1	1	1	0	1	0	1	0	1	0	1	0	1	0	1	0	1	0	1	1	1	0	0	0	0	1	0	1	0	1	0	1	0	1	0	1	0	1	0	1	0	1
2019-01-02	16.52	1	0	0	0	0	1	0	1	0	0	1	0	0	0	1	0	0	0	1	0	0	0	1	0	0	1	1	0	0	0	0	1	0	1	0	1	0	1	0	1	0	1	0	1	0	1	0	1
2019-01-03	14.87	0	1	0	0	0	0	0	0	0	0	0	0	0	0	1	0	1	0	1	0	1	0	1	0	1	1	1	1	1	0	0	1	0	1	0	1	0	1	0	1	0	1	0	1	0	1	0	1
2019-01-04	16.36	0	1	0	0	0	0	1	0	0	0	1	0	1	0	1	0	1	0	1	0	1	0	1	0	1	1	1	1	1	0	0	0	1	0	1	1	0	1	0	1	0	0	1	0	1	1	0	1
2019-01-07	18	1	0	0	0	1	1	0	1	0	1	0	1	0	1	1	1	1	1	1	1	1	1	1	1	1	1	1	1	1	1	0	0	1	0	1	0	1	1	0	1	0	0	1	0	1	1	0	1
2019-01-08	18.84	1	1	1	1	1	1	0	1	0	1	0	1	0	1	0	1	0	1	0	1	0	1	0	1	0	1	1	1	1	1	1	1	0	0	1	0	1	1	0	1	0	1	0	0	1	1	0	1
2019-01-09	18.85	1	1	1	1	1	0	0	0	0	1	0	1	0	1	0	1	0	1	0	1	0	1	0	1	0	1	1	1	1	1	1	0	1	0	1	0	1	1	0	1	0	0	1	0	1	0	1	1
2019-01-10	19.29	1	1	1	0	1	0	0	0	0	1	0	1	0	1	0	1	0	1	0	1	0	1	0	1	0	1	1	1	1	1	1	1	0	0	1	0	1	1	0	1	0	1	0	0	1	1	0	1
2019-01-11	18.97	1	1	1	1	1	0	0	0	0	1	0	0	0	1	0	1	0	1	0	1	0	1	0	1	0	1	1	1	1	1	1	0	1	0	1	0	1	0	1	1	0	0	1	0	1	0	1	1
2019-01-14	18.9	0	1	1	1	1	0	0	0	0	0	0	0	0	1	0	1	0	1	0	1	0	1	0	1	0	1	1	1	1	1	1	1	0	1	0	1	0	1	0	1	0	1	0	1	0	1	0	1
2019-01-15	18.99	0	1	1	1	1	0	0	0	0	0	0	0	0	1	0	1	0	1	0	1	0	1	0	1	0	1	1	1	1	1	1	0	1	0	1	0	1	0	1	0	1	0	1	0	1	0	1	0
2019-01-16	18.96	1	0	1	1	1	0	0	0	0	0	0	0	0	1	0	0	0	1	0	1	0	1	0	1	0	1	1	1	1	1	1	0	1	0	1	0	1	0	1	0	1	0	1	0	1	0	1	0
2019-01-17	19	0	0	1	1	1	0	0	0	0	0	0	0	0	0	0	0	0	1	0	1	0	1	0	1	0	1	1	1	1	1	1	1	0	0	1	0	1	0	1	1	0	1	0	1	0	1	0	1
2019-01-18	19	1	1	1	1	1	0	0	0	0	0	0	0	0	0	0	0	0	1	0	1	0	1	0	1	0	1	1	1	1	0	1	0	1	0	1	0	1	0	1	0	1	0	1	0	1	0	1	0
2019-01-21	18.54	1	1	0	1	1	0	0	0	0	0	0	0	0	0	0	0	0	1	0	0	0	1	0	1	0	0	0	0	1	0	1	0	1	0	1	0	1	0	1	0	1	0	1	0	1	0	1	0
2019-01-22		0	0	0	0	0	0	0	0	0	0	0	0	0	0	0	0	0	0	0	0	0	1	0	1	0	0	0	0	0	0	0	1	0	1	0	0	1	0	1	1	0	1	0	1	0	1	0	1
2019-01-23	18.57	0	0	0	0	1	0	1	0	1	0	1	0	1	0	1	0	1	0	1	0	1	0	1	0	1	1	1	0	0	0	0	0	1	1	0	0	1	0	1	0	1	0	1	1	0	1	0	1
2019-01-24	18.54	1	0	0	0	0	1	0	1	0	0	0	0	0	0	0	0	0	0	0	0	0	0	0	0	0	1	1	0	0	0	0	0	1	0	1	0	1	0	1	0	1	0	1	0	1	0	1	1
2019-01-25	18.53	0	1	0	0	0	0	0	0	0	0	0	0	0	0	0	0	0	0	0	0	0	0	0	0	0	1	1	1	1	0	0	0	1	0	1	0	1	0	1	0	1	0	1	0	1	0	1	0
2019-01-28	18.39	0	1	0	0	0	0	0	0	0	0	0	0	0	0	0	0	0	0	0	0	0	0	0	0	0	1	1	1	1	0	0	1	0	0	1	0	1	0	1	0	1	1	0	0	1	0	1	0
2019-01-29	18.6	0	0	0	0	0	0	0	0	0	0	0	0	0	0	0	0	0	0	0	0	0	0	0	0	0	1	1	1	1	0	0	1	0	1	0	0	1	0	1	0	1	1	0	1	0	1	0	1
2019-01-30	18.56	1	1	1	0	0	0	0	0	0	0	0	0	0	0	0	0	0	0	0	0	0	0	0	0	0	1	1	1	1	1	1	1	0	1	0	1	0	1	0	1	0	1	0	1	0	1	0	1
2019-01-31	19.16	0	1	1	0	1	0	0	0	0	0	0	0	0	0	0	0	0	0	0	0	0	0	0	0	0	1	1	1	1	1	1	0	1	1	0	1	0	1	0	1	0	0	1	1	0	1	0	1
2019-02-01		1	1	1	1	0	0	0	0	0	0	0	0	0	0	0	0	0	0	0	0	0	0	0	0	0	0	0	0	0	1	0	0	1	0	1	0	1	0	1	0	1	0	1	0	1	0	1	0
2019-02-04		0	0	0	0	0	0	1	0	1	0	1	0	1	0	1	0	1	0	1	0	1	0	1	0	1	0	0	0	0	0	0	1	0	1	0	1	0	1	0	1	0	1	0	1	0	1	0	1
2019-02-05		1	0	0	1	0	1	1	1	1	0	1	0	1	0	1	0	1	0	1	0	1	0	1	0	1	0	0	0	0	0	0	1	0	1	0	1	0	1	0	1	0	1	0	1	0	1	0	1
2019-02-06		1	0	0	0	0	1	1	1	1	0	1	0	1	0	1	0	1	0	1	0	1	0	1	0	1	0	0	0	0	0	0	1	0	1	0	1	0	1	0	1	0	1	0	1	0	1	0	1
2019-02-07		1	1	0	0	1	1	1	1	1	1	1	1	1	0	1	0	1	0	1	0	1	0	1	0	1	0	0	0	0	0	0	1	0	1	0	1	0	1	0	1	0	1	0	1	0	1	0	1
2019-02-08	17.9	1	1	0	0	0	1	1	1	1	1	1	1	1	0	1	0	1	0	1	0	1	0	1	0	1	1	1	0	0	0	0	1	0	1	0	1	0	1	0	1	0	1	0	1	0	1	0	1
2019-02-11	17.9	1	1	0	0	0	1	0	1	0	1	0	1	0	0	1	0	0	0	1	0	0	0	1	0	0	1	1	1	1	0	0	0	1	0	1	0	1	0	1	0	1	0	1	0	1	0	1	0
2019-02-12	17.9	1	1	1	0	0	0	0	0	0	0	0	0	0	0	0	0	0	0	1	0	0	0	1	0	0	1	1	1	1	1	0	0	1	0	1	0	1	0	1	0	1	0	1	0	1	0	1	0
2019-02-13	18.43	1	1	1	0	1	0	0	0	0	0	0	0	0	0	0	0	0	0	1	0	0	0	1	0	0	1	1	1	1	1	1	0	1	0	1	0	1	0	1	0	1	0	1	0	1	0	1	0
2019-02-14	19.43	1	1	1	0	1	0	0	0	0	0	0	0	0	0	0	0	0	0	0	0	0	0	0	0	0	1	1	1	1	1	1	1	0	0	1	0	1	0	1	0	1	1	0	0	1	0	1	0
2019-02-15	19.43	1	1	1	1	1	1	0	0	0	1	0	0	0	1	0	0	0	1	0	0	0	1	0	0	0	1	1	1	1	1	1	1	0	1	0	0	1	0	1	0	1	1	0	1	0	0	1	0
2019-02-18	19.7	1	1	1	1	1	0	0	0	0	1	0	0	0	1	0	0	0	1	0	0	0	1	0	0	0	1	1	1	1	1	1	0	1	0	1	0	1	0	1	0	1	0	1	0	1	0	1	0
2019-02-19	19.99	1	1	1	1	1	0	0	0	0	1	0	0	0	1	0	1	0	1	0	1	0	1	0	1	0	1	1	1	1	1	1	0	1	0	1	0	1	0	1	0	1	0	1	0	1	0	1	0
2019-02-20	19.5	1	1	1	1	1	0	0	0	0	0	0	0	0	1	0	1	0	1	0	1	0	1	0	1	0	1	1	1	1	1	1	0	1	0	1	0	1	0	1	0	1	0	1	0	1	0	1	0
2019-02-21	20.94	0	1	1	1	1	0	0	0	0	0	0	0	0	1	0	0	0	1	0	0	0	1	0	0	0	1	1	1	1	1	1	1	0	0	1	0	1	0	1	0	1	1	0	0	1	0	1	0
2019-02-22	20.51	1	1	1	1	1	1	0	0	0	1	0	0	0	1	0	1	0	1	0	1	0	1	0	1	0	1	1	1	1	1	1	0	1	0	1	0	1	0	1	0	1	0	1	0	1	0	1	0
2019-02-25	19.95	0	1	1	1	1	0	0	0	0	1	0	0	0	1	0	0	0	1	0	1	0	1	0	1	0	1	1	1	1	1	1	0	1	0	1	0	1	0	1	0	1	0	1	0	1	0	1	0
2019-02-26	19.66	0	1	1	1	1	0	0	0	0	0	0	0	0	0	0	0	0	1	0	1	0	1	0	1	0	0	1	1	1	1	1	1	0	0	1	0	1	0	1	0	1	1	0	0	1	0	1	0
2019-02-27	19.56	0	0	0	1	1	0	0	0	0	0	1	0	0	0	1	0	0	1	1	0	0	1	1	0	0	0	0	0	1	1	1	0	1	0	1	0	1	0	1	0	1	0	1	0	1	0	1	0
2019-02-28	20.25	0	0	0	1	1	0	0	0	0	0	0	0	0	0	1	0	0	0	1	0	0	1	1	0	0	1	1	0	1	1	1	1	0	0	1	0	1	0	1	0	1	1	0	0	1	0	1	0
2019-03-01	18.96	1	1	1	1	1	0	0	0	0	0	0	0	0	0	0	0	0	0	0	0	0	1	0	1	0	0	0	0	0	0	0	0	1	0	1	0	1	0	1	0	1	0	1	0	1	0	1	0
2019-03-04	19.11	0	0	0	0	0	0	1	0	0	0	1	0	0	0	1	0	0	0	1	0	0	0	1	0	0	0	0	0	0	0	0	0	1	0	1	0	1	0	1	0	1	0	1	0	1	0	1	0
2019-03-05	19.12	1	0	0	0	0	0	0	0	0	0	1	0	0	0	1	0	0	0	1	0	0	0	1	0	0	0	0	0	0	0	0	0	1	0	1	0	1	0	1	0	1	0	1	0	1	0	1	0
2019-03-06	19.32	1	0	0	0	0	0	0	0	0	0	1	0	0	0	1	0	0	0	1	0	0	0	1	0	0	0	0	0	0	0	0	0	1	0	1	0	1	0	1	0	1	0	1	0	1	0	1	0
2019-03-07	19.39	1	1	0	0	0	0	0	0	0	0	0	0	0	0	0	0	0	0	1	0	0	0	1	0	0	0	0	0	0	0	0	0	1	0	1	0	1	0	1	0	1	0	1	0	1	0	1	0
2019-03-08	20.11	1	1	0	0	1	0	0	0	0	0	0	0	0	0	0	0	0	0	1	0	0	0	1	0	0	1	1	1	0	0	0	1	0	1	0	1	0	0	1	0	1	1	0	1	0	1	0	1
2019-03-11	21.68	1	1	0	1	1	0	0	0	0	1	0	0	0	1	0	0	0	1	0	0	0	1	0	0	0	1	1	1	1	1	0	0	1	1	0	0	1	0	1	0	1	0	1	1	0	1	0	0
2019-03-12	21.45	1	1	1	1	1	1	0	0	0	1	0	1	0	1	0	1	0	1	0	1	0	1	0	1	0	1	1	1	1	1	1	0	1	0	1	0	1	0	1	0	1	0	1	0	1	0	1	0
2019-03-13	21.52	0	1	1	1	1	0	0	0	0	1	0	1	0	1	0	1	0	1	0	1	0	1	0	1	0	1	1	1	1	1	1	1	0	1	0	0	1	0	1	0	1	1	0	1	0	1	0	0
2019-03-14	21.3	1	1	1	1	1	0	0	0	0	1	0	0	0	1	0	1	0	1	0	1	0	1	0	1	0	1	1	1	1	1	1	1	0	1	0	1	0	1	0	0	1	1	0	1	0	1	0	1
2019-03-15	21.07	0	0	1	1	1	0	0	0	0	0	0	0	0	1	0	1	0	1	0	1	0	1	0	1	0	1	1	1	1	1	1	0	1	1	0	1	0	0	1	0	1	0	1	1	0	1	0	1
2019-03-18	21.34	0	0	1	1	1	0	0	0	0	0	0	0	0	1	0	0	0	1	0	1	0	1	0	1	0	1	1	1	1	1	1	0	1	0	1	0	1	0	1	0	1	0	1	0	1	0	1	0
2019-03-19	21.36	1	0	1	1	1	0	0	0	0	0	0	0	0	1	0	0	0	1	0	1	0	1	0	1	0	1	1	1	1	1	1	1	0	0	1	0	1	0	1	0	1	1	0	0	1	0	1	0
2019-03-20	21.16	1	1	0	1	1	0	0	0	0	0	0	0	0	0	0	0	0	1	0	1	0	1	0	1	0	0	1	1	1	1	1	1	0	0	1	0	1	0	1	0	1	1	0	0	1	0	1	0
2019-03-21	21.44	0	1	0	1	1	0	0	0	0	0	0	0	0	0	0	0	0	1	0	0	0	1	0	1	0	1	1	0	1	0	1	0	1	0	1	0	1	0	1	0	1	0	1	0	1	0	1	0
2019-03-22	21.37	1	1	0	1	1	0	0	0	0	0	0	0	0	0	0	0	0	1	0	0	0	1	0	1	0	1	1	0	1	0	1	0	1	0	1	0	1	0	1	0	1	0	1	0	1	0	1	0
2019-03-25	21.36	0	1	1	0	1	0	0	0	0	0	0	0	0	0	0	0	0	0	0	0	0	1	0	1	0	1	1	1	1	1	1	1	0	1	0	1	0	1	0	0	1	1	0	1	0	1	0	1
2019-03-26	21.34	0	1	1	0	1	0	0	0	0	0	0	0	0	0	0	0	0	0	0	0	0	1	0	1	0	1	0	1	0	1	0	1	0	1	0	1	0	1	0	1	0	1	0	1	0	1	0	1
2019-03-27	21.45	0	0	1	0	0	0	0	0	0	0	0	0	0	0	0	0	0	0	0	0	0	1	0	0	0	1	1	1	1	1	1	0	1	1	0	1	0	1	0	1	0	0	1	1	0	1	0	1
2019-03-28	21.71	1	1	1	1	1	0	0	0	0	0	0	0	0	0	0	0	0	0	0	0	0	0	0	0	0	1	1	1	1	1	1	1	0	1	0	1	0	1	0	1	0	1	0	1	0	1	0	1
2019-03-29		1	1	1	1	0	0	0	0	0	0	0	0	0	0	0	0	0	0	0	0	0	0	0	0	0	0	0	0	0	0	0	0	1	0	1	0	1	0	1	0	1	0	1	0	1	0	1	1
2019-03-31	21.74	0	0	0	0	1	0	1	0	1	0	1	0	1	0	1	0	1	0	1	0	1	0	1	0	1	1	1	0	0	0	0	1	0	1	0	1	0	1	0	1	0	1	0	1	0	1	0	1
2019-04-01	21.67	1	1	1	1	1	1	0	1	0	0	0	0	0	0	0	0	0	0	0	0	0	0	0	0	0	1	1	0	0	0	0	0	1	0	1	0	1	0	1	0	1	0	1	0	1	0	1	0
2019-04-02	21.94	0	0	1	1	1	0	0	0	0	0	0	0	0	0	0	0	0	0	0	0	0	0	0	0	0	1	1	1	1	0	0	0	1	0	1	0	1	0	1	0	1	0	1	0	1	0	1	0
2019-04-03	21.83	1	1	1	1	1	0	0	0	0	0	0	0	0	0	0	0	0	0	0	0	0	0	0	0	0	1	1	1	1	0	0	0	1	0	1	0	1	0	1	0	1	0	1	0	1	0	1	0
2019-04-04		0	1	1	1	0	0	0	0	0	0	0	0	0	0	0	0	0	0	0	0	0	0	0	0	0	0	0	0	0	0	0	0	1	0	1	0	1	0	1	0	1	0	1	0	1	0	1	0
2019-04-05	21.64	0	0	0	0	1	0	1	0	1	0	1	0	1	0	1	0	1	0	1	0	1	0	1	0	1	1	1	0	0	1	1	1	0	1	0	1	0	1	0	1	0	1	0	1	0	1	0	1
2019-04-08	21.49	1	0	1	1	1	1	0	1	0	0	0	0	0	0	0	0	0	0	0	0	0	0	0	0	0	1	1	0	0	1	1	1	0	0	1	0	1	0	1	0	1	1	0	0	1	0	1	0
2019-04-09	21.78	0	0	0	1	1	0	0	0	0	0	0	0	0	0	0	0	0	0	0	0	0	0	0	0	0	1	1	1	1	1	1	1	0	0	1	0	1	0	1	0	1	1	0	0	1	0	1	0
2019-04-10	21.43	1	1	1	1	1	0	0	0	0	0	0	0	0	0	0	0	0	0	0	0	0	0	0	0	0	1	1	1	1	0	0	0	1	0	1	0	1	0	1	0	1	0	1	0	1	0	1	0
2019-04-11	21.85	0	0	0	1	1	0	0	0	0	0	0	0	0	0	0	0	0	0	0	0	0	0	0	0	0	1	1	1	1	0	0	1	0	1	0	1	0	0	1	0	1	1	0	1	0	1	0	1
2019-04-12	21.7	1	1	1	1	0	0	0	0	0	0	0	0	0	0	0	0	0	0	0	0	0	0	0	0	0	1	1	1	1	1	1	1	0	1	0	1	0	0	1	0	1	1	0	1	0	1	0	1
2019-04-15	21.91	0	0	1	1	1	0	0	0	0	0	0	0	0	0	0	0	0	0	0	0	0	0	0	0	0	1	1	1	1	1	1	1	0	1	0	1	0	0	1	0	1	1	0	1	0	1	0	1
2019-04-16	22.24	1	1	1	0	1	0	0	0	0	0	0	0	0	0	0	0	0	0	0	0	0	0	0	0	0	1	1	1	1	1	1	0	1	0	1	0	1	0	1	0	1	0	1	0	1	0	1	0
2019-04-17	22.36	1	1	1	1	1	0	0	0	0	0	0	0	0	0	0	0	0	0	0	0	0	0	0	0	0	1	1	1	1	1	1	0	1	0	1	0	1	0	1	0	1	0	1	0	1	0	1	0
2019-04-18	22.41	1	1	1	1	1	0	0	0	0	0	0	0	0	0	0	0	0	0	0	0	0	0	0	0	0	1	1	1	1	1	1	1	0	0	1	0	1	0	1	0	1	1	0	0	1	0	1	0
2019-04-19	22.5	1	1	1	1	1	0	0	0	0	0	0	0	0	0	0	0	0	0	0	0	0	0	0	0	0	1	1	1	1	1	1	0	1	0	1	0	1	0	1	0	1	0	1	0	1	0	1	0
2019-04-22	22.46	1	1	1	1	1	0	0	0	0	0	0	0	0	0	0	0	0	0	0	0	0	0	0	0	0	1	1	1	1	1	1	1	0	1	0	1	0	1	0	0	1	1	0	1	0	1	0	1
2019-04-23	22.49	0	1	1	1	1	0	0	0	0	0	0	0	0	0	0	0	0	0	0	0	0	0	0	0	0	1	1	1	1	1	1	1	0	1	0	1	0	1	0	1	0	1	0	1	0	1	0	1
2019-04-24	22.47	1	1	1	1	1	0	0	0	0	0	0	0	0	0	0	0	0	0	0	0	0	0	0	0	0	1	1	1	1	1	1	0	1	1	0	1	0	1	0	1	0	0	1	1	0	1	0	1
2019-04-25	22.48	0	0	1	1	1	0	0	0	0	0	0	0	0	0	0	0	0	0	0	0	0	0	0	0	0	1	1	1	1	1	1	1	0	1	0	1	0	1	0	1	0	1	0	1	0	1	0	1
2019-04-26	22.03	1	1	1	1	1	0	0	0	0	0	0	0	0	0	0	0	0	0	0	0	0	0	0	0	0	0	0	0	1	1	1	1	0	1	0	1	0	1	0	1	0	1	0	1	0	1	0	1
2019-04-29	21.88	0	0	0	1	1	0	0	0	0	0	0	0	0	0	0	0	0	0	0	0	0	0	0	0	0	0	0	0	0	0	1	1	0	1	0	1	0	1	0	1	0	1	0	1	0	1	0	1
2019-04-30		0	0	0	0	0	0	0	0	0	0	0	0	0	0	0	0	0	0	0	0	0	0	0	0	0	0	0	0	0	0	0	0	1	1	0	1	0	1	0	1	0	0	1	1	0	1	0	1
2019-05-01		0	0	0	0	0	0	1	0	1	0	1	0	1	0	1	0	1	0	1	0	1	0	1	0	1	0	0	0	0	0	0	1	0	1	0	1	0	1	0	1	0	1	0	1	0	1	0	1
2019-05-02		1	0	0	0	0	1	1	1	1	0	1	0	1	0	1	0	1	0	1	0	1	0	1	0	1	0	0	0	0	0	0	1	0	1	0	1	0	1	0	1	0	1	0	1	0	1	0	1
2019-05-03	20.24	1	0	0	0	0	1	1	1	1	0	1	0	1	0	1	0	1	0	1	0	1	0	1	0	1	1	1	0	0	0	0	1	0	1	0	1	0	1	0	1	0	1	0	1	0	1	0	1
2019-05-06	20.69	1	1	0	0	0	1	0	1	0	1	0	1	0	0	1	0	0	0	1	0	1	0	1	0	1	1	1	0	0	0	0	1	0	1	0	1	0	1	0	1	0	1	0	1	0	1	0	1
2019-05-07	21.63	1	1	0	0	0	0	0	0	0	0	0	0	0	0	1	0	0	0	1	0	0	0	1	0	0	1	1	1	1	0	0	0	1	1	0	1	0	1	0	1	0	0	1	1	0	1	0	1
2019-05-08	21.78	1	1	0	0	0	0	0	0	0	1	0	0	0	1	0	0	0	1	0	0	0	1	0	0	0	1	1	1	1	0	0	1	0	1	0	1	0	1	0	1	0	1	0	1	0	1	0	1
2019-05-09	21.93	1	1	1	0	0	0	0	0	0	1	0	0	0	1	0	0	0	1	0	0	0	1	0	0	0	1	1	1	1	1	1	1	0	1	0	1	0	1	0	1	0	1	0	1	0	1	0	1
2019-05-10	22.04	1	1	1	0	0	0	0	0	0	1	0	0	0	1	0	0	0	1	0	0	0	1	0	0	0	1	1	1	1	1	1	0	1	1	0	1	0	1	0	1	0	0	1	1	0	1	0	1
2019-05-13	22.25	1	1	1	1	0	0	0	0	0	0	0	0	0	1	0	0	0	1	0	0	0	1	0	0	0	1	1	1	1	1	1	1	0	1	0	1	0	1	0	1	0	1	0	1	0	1	0	1
2019-05-14	22.36	1	1	1	1	1	0	0	0	0	0	0	0	0	1	0	0	0	1	0	0	0	1	0	0	0	1	1	1	1	1	1	1	0	1	0	1	0	1	0	1	0	1	0	1	0	1	0	1
2019-05-15	22.42	1	1	1	1	1	0	0	0	0	0	0	0	0	1	0	0	0	1	0	1	0	1	0	1	0	1	1	1	1	1	1	0	1	0	1	1	0	1	0	1	0	0	1	0	1	1	0	1
2019-05-16	22.66	1	1	1	1	1	0	0	0	0	0	0	0	0	0	0	0	0	1	0	1	0	1	0	1	0	1	1	1	1	1	1	0	1	0	1	1	0	1	0	1	0	0	1	0	1	1	0	1
2019-05-17	23.12	1	1	1	1	1	0	0	0	0	0	0	0	0	0	0	0	0	1	0	1	0	1	0	1	0	1	1	1	1	1	1	1	0	1	0	1	0	1	0	1	0	1	0	1	0	1	0	1
2019-05-20	22.73	1	1	1	1	1	0	0	0	0	0	0	0	0	1	0	0	0	1	0	1	0	1	0	1	0	1	1	1	1	1	1	1	0	1	0	1	0	1	0	1	0	1	0	1	0	1	0	1
2019-05-21	22.85	0	1	1	1	1	0	0	0	0	0	0	0	0	0	0	0	0	1	0	0	0	1	0	1	0	1	1	1	1	1	1	0	1	1	0	1	0	1	0	1	0	0	1	1	0	1	0	1
2019-05-22	22.85	1	1	1	1	1	0	0	0	0	0	0	0	0	0	0	0	0	0	0	0	0	1	0	1	0	1	1	1	1	1	1	1	0	1	0	1	0	1	0	1	0	1	0	1	0	1	0	1
2019-05-23	22.08	1	0	1	1	1	0	0	0	0	0	0	0	0	0	0	0	0	0	0	0	0	1	0	1	0	0	0	1	1	1	1	1	0	1	0	1	0	1	0	1	0	1	0	1	0	1	0	1
2019-05-24	23.23	0	0	0	1	1	0	0	0	0	0	0	0	0	0	0	0	0	0	0	0	0	0	0	0	0	1	1	1	1	1	1	0	1	1	0	1	0	1	0	1	0	0	1	1	0	1	0	1
2019-05-27	22.5	1	1	1	1	1	1	0	0	0	1	0	0	0	1	0	0	0	1	0	0	0	1	0	0	0	0	0	0	1	0	1	0	1	0	1	1	0	1	0	1	0	0	1	0	1	1	0	1
2019-05-28	22.66	0	0	0	1	1	0	0	0	0	0	0	0	0	0	0	0	0	0	0	0	0	0	0	0	0	0	1	1	1	0	1	0	1	0	1	1	0	1	0	1	0	0	1	0	1	1	0	1
2019-05-29	23.05	1	1	0	1	1	0	0	0	0	0	0	0	0	0	0	0	0	0	0	0	0	0	0	0	0	1	1	0	1	0	1	0	1	0	1	1	0	1	0	1	0	0	1	0	1	1	0	1
2019-05-30	23.13	1	0	1	1	1	0	0	0	0	0	0	0	0	0	0	0	0	0	0	0	0	0	0	0	0	1	1	1	1	0	1	1	0	0	1	1	0	1	0	1	0	1	0	1	0	1	0	1
2019-05-31	23.2	1	1	1	1	1	0	0	0	0	0	0	0	0	0	0	0	0	0	0	0	0	0	0	0	0	1	1	1	1	1	1	1	0	1	0	1	0	1	0	1	0	1	0	1	0	1	0	1
2019-06-03	22.81	1	1	1	1	1	0	0	0	0	0	0	0	0	1	0	0	0	1	0	0	0	1	0	0	0	0	0	1	1	1	1	1	0	1	0	1	0	1	0	1	0	1	0	1	0	1	0	1
2019-06-04	22.86	0	0	0	0	0	0	0	0	0	0	0	0	0	0	0	0	0	0	0	0	0	0	0	0	0	1	1	1	1	1	1	1	0	1	0	1	0	1	0	1	0	1	0	1	0	1	0	1
2019-06-05	22.9	1	0	1	1	1	0	0	0	0	0	0	0	0	0	0	0	0	0	0	0	0	0	0	0	0	0	1	0	1	1	1	1	0	1	0	1	0	1	0	1	0	1	0	1	0	1	0	1
2019-06-06		1	0	1	1	0	0	0	0	0	0	0	0	0	0	0	0	0	0	0	0	0	0	0	0	0	0	0	0	0	0	0	1	0	1	0	1	0	1	0	1	0	1	0	1	0	1	0	1
2019-06-07	23.03	0	0	0	0	1	0	1	0	1	0	1	0	1	0	1	0	1	0	1	0	1	0	1	0	1	1	1	0	0	0	0	1	0	1	0	1	0	1	0	1	0	1	0	1	0	1	0	1
2019-06-10	22.85	1	1	0	1	1	1	0	1	0	0	0	0	0	0	0	0	0	0	0	0	0	0	0	0	0	1	1	0	0	0	0	0	1	1	0	1	0	1	0	1	0	0	1	1	0	1	0	1
2019-06-11	23.06	0	0	0	1	0	0	0	0	0	0	0	0	0	0	0	0	0	0	0	0	0	0	0	0	0	1	1	1	1	0	0	0	1	0	1	0	1	0	1	1	0	0	1	0	1	0	1	1
2019-06-12	22.91	1	1	1	1	1	0	0	0	0	0	0	0	0	0	0	0	0	0	0	0	0	0	0	0	0	1	1	1	1	0	0	1	0	0	1	0	1	1	0	1	0	1	0	0	1	1	0	1
[truncated: 741 more rows]
[truncated: 23 more columns]

## Sheet: hubei
indicator	close price	monmentum rule(MOM)					filtering rule（FR）																				moving average（MA）						oscillator trading rule（OSCI）
[truncated: 2,293 more rows]
[truncated: 23 more columns]

[truncated: 1 more sheets: shanghai]
